# Supplementary material for: Synthesis and Structure Elucidation of Two Essential Metal Complexes: In-Vitro Studies of Their BSA/HSA-Binding Properties, Docking Simulations, and Anticancer Activities
Source: Molecules. 2022 Mar 14;27(6):1886. doi: 10.3390/molecules27061886 (PMC8948964; doi:10.3390/molecules27061886)
Supplement: Supplementary file 1 [file molecules-27-01886-s001.zip]

Archive with 6 entries (5 files):
- molecules-1614277Supporting Information/cif-data and checkcif/
- molecules-1614277Supporting Information/cif-data and checkcif/1-checkcif.pdf
- molecules-1614277Supporting Information/cif-data and checkcif/1-cif.cif
- molecules-1614277Supporting Information/cif-data and checkcif/2-checkcif.pdf
- molecules-1614277Supporting Information/cif-data and checkcif/2-cif.cif
- molecules-1614277Supporting Information/molecules-1614277 - Supplementary Materials.pdf
