# Supplementary material for: Synthesis and Structure Elucidation of Two Essential Metal Complexes: In-Vitro Studies of Their BSA/HSA-Binding Properties, Docking Simulations, and Anticancer Activities
Source: Molecules. 2022 Mar 14;27(6):1886. doi: 10.3390/molecules27061886 (PMC8948964; doi:10.3390/molecules27061886)
Supplement: Supplementary file 1 [file molecules-27-01886-s001.zip › molecules-1614277Supporting Information/cif-data and checkcif/1-cif.cif]

 
data_b
 
_audit_creation_method            'SHELXL-2018/3'
_shelx_SHELXL_version_number      '2018/3'
_chemical_name_systematic         ?
_chemical_name_common             ?
_chemical_melting_point           ?
_chemical_formula_moiety          
'C14 H14 N12 O10 Zn, 2(H2 O)'
_chemical_formula_sum
 'C14 H18 N12 O12 Zn' 
_chemical_formula_weight          611.77

loop_
 _atom_type_symbol
 _atom_type_description
 _atom_type_scat_dispersion_real
 _atom_type_scat_dispersion_imag
 _atom_type_scat_source
 'C'  'C'   0.0033   0.0016
 'International Tables Vol C Tables 4.2.6.8 and 6.1.1.4'
 'H'  'H'   0.0000   0.0000
 'International Tables Vol C Tables 4.2.6.8 and 6.1.1.4'
 'N'  'N'   0.0061   0.0033
 'International Tables Vol C Tables 4.2.6.8 and 6.1.1.4'
 'O'  'O'   0.0106   0.0060
 'International Tables Vol C Tables 4.2.6.8 and 6.1.1.4'
 'Zn'  'Zn'   0.2839   1.4301
 'International Tables Vol C Tables 4.2.6.8 and 6.1.1.4'
 
_space_group_crystal_system       monoclinic
_space_group_IT_number            14
_space_group_name_H-M_alt         'P 21/c'
_space_group_name_Hall            '-P 2ybc'
 
_shelx_space_group_comment
;
The symmetry employed for this shelxl refinement is uniquely defined
by the following loop, which should always be used as a source of
symmetry information in preference to the above space-group names.
They are only intended as comments.
;
 
loop_
 _space_group_symop_operation_xyz
 'x, y, z'
 '-x, y+1/2, -z+1/2'
 '-x, -y, -z'
 'x, -y-1/2, z-1/2'
 
_cell_length_a                    9.1846(5)
_cell_length_b                    18.9797(12)
_cell_length_c                    6.9919(5)
_cell_angle_alpha                 90
_cell_angle_beta                  111.887(2)
_cell_angle_gamma                 90
_cell_volume                      1130.98(13)
_cell_formula_units_Z             2
_cell_measurement_temperature     298(2)
_cell_measurement_reflns_used      9949
_cell_measurement_theta_min        2.62
_cell_measurement_theta_max       27.55
 
_exptl_crystal_description        block 
_exptl_crystal_colour             'light yellow'
_exptl_crystal_density_meas       ?
_exptl_crystal_density_method     'not measured'
_exptl_crystal_density_diffrn     1.796          
_exptl_crystal_F_000              624
_exptl_transmission_factor_min    0.7037  
_exptl_transmission_factor_max    0.7456
_exptl_crystal_size_max           0.200
_exptl_crystal_size_mid           0.190
_exptl_crystal_size_min           0.170
_exptl_absorpt_coefficient_mu     1.177
_shelx_estimated_absorpt_T_min    0.799
_shelx_estimated_absorpt_T_max    0.825
_exptl_absorpt_correction_type    multi-scan
_exptl_absorpt_correction_T_min   ?
_exptl_absorpt_correction_T_max   ?
_exptl_absorpt_process_details    'SADABS(Bruker 2000)'
_exptl_absorpt_special_details    ?
_diffrn_ambient_temperature       298(2)
_diffrn_radiation_wavelength      0.71073
_diffrn_radiation_type            MoK\a
_diffrn_source                    'fine-focus sealed tube'
_diffrn_measurement_device_type   'Bruker D8 VENTURE PHOTON'
_diffrn_measurement_method        '\f and \w scans'
_diffrn_detector_area_resol_mean  ?
_diffrn_reflns_number             15196
_diffrn_reflns_av_unetI/netI      0.0159
_diffrn_reflns_av_R_equivalents   0.0225
_diffrn_reflns_limit_h_min        -11
_diffrn_reflns_limit_h_max        11
_diffrn_reflns_limit_k_min        -24
_diffrn_reflns_limit_k_max        24
_diffrn_reflns_limit_l_min        -8
_diffrn_reflns_limit_l_max        9
_diffrn_reflns_theta_min          3.213
_diffrn_reflns_theta_max          27.561
_diffrn_reflns_theta_full         25.242
_diffrn_measured_fraction_theta_max   0.996
_diffrn_measured_fraction_theta_full  0.998
_diffrn_reflns_Laue_measured_fraction_max    0.996
_diffrn_reflns_Laue_measured_fraction_full   0.998
_diffrn_reflns_point_group_measured_fraction_max   0.996
_diffrn_reflns_point_group_measured_fraction_full  0.998
_reflns_number_total              2599
_reflns_number_gt                 2356
_reflns_threshold_expression      'I > 2\s(I)'
_reflns_Friedel_coverage          0.000
_reflns_Friedel_fraction_max      .
_reflns_Friedel_fraction_full     .
 
_reflns_special_details
;
 Reflections were merged by SHELXL according to the crystal
 class for the calculation of statistics and refinement.
 
 _reflns_Friedel_fraction is defined as the number of unique
 Friedel pairs measured divided by the number that would be
 possible theoretically, ignoring centric projections and
 systematic absences.
;
 
_computing_data_collection       'Bruker APEX3' 
_computing_cell_refinement       'Bruker SAINT' 
_computing_data_reduction        'Bruker SAINT'
_computing_structure_solution    'SHELXL-2018/3 (Sheldrick, 2015)'
_computing_structure_refinement  'SHELXL-2018/3 (Sheldrick, 2015)'
_computing_molecular_graphics     ?
_computing_publication_material   ?
_refine_special_details           ?
_refine_ls_structure_factor_coef  Fsqd
_refine_ls_matrix_type            full
_refine_ls_weighting_scheme       calc
_refine_ls_weighting_details
'w=1/[\s^2^(Fo^2^)+(0.0344P)^2^+0.5196P] where P=(Fo^2^+2Fc^2^)/3'
_atom_sites_solution_primary      direct
_atom_sites_solution_secondary    difmap
_atom_sites_solution_hydrogens    mixed
_refine_ls_hydrogen_treatment     constr
_refine_ls_extinction_method      none
_refine_ls_extinction_coef        .
_refine_ls_number_reflns          2599
_refine_ls_number_parameters      179
_refine_ls_number_restraints      0
_refine_ls_R_factor_all           0.0307
_refine_ls_R_factor_gt            0.0267
_refine_ls_wR_factor_ref          0.0692
_refine_ls_wR_factor_gt           0.0672
_refine_ls_goodness_of_fit_ref    1.056
_refine_ls_restrained_S_all       1.056
_refine_ls_shift/su_max           0.000
_refine_ls_shift/su_mean          0.000
 
loop_
 _atom_site_label
 _atom_site_type_symbol
 _atom_site_fract_x
 _atom_site_fract_y
 _atom_site_fract_z
 _atom_site_U_iso_or_equiv
 _atom_site_adp_type
 _atom_site_occupancy
 _atom_site_site_symmetry_order  
 _atom_site_calc_flag
 _atom_site_refinement_flags_posn
 _atom_site_refinement_flags_adp
 _atom_site_refinement_flags_occupancy
 _atom_site_disorder_assembly
 _atom_site_disorder_group
Zn1 Zn 0.000000 0.000000 0.000000 0.02529(9) Uani 1 2 d S . P . .
O1 O 0.06820(12) -0.04213(6) -0.23912(17) 0.0302(2) Uani 1 1 d . . . . .
O2 O 0.25051(13) -0.03071(7) -0.37731(18) 0.0358(3) Uani 1 1 d . . . . .
O3 O 0.48649(14) 0.04381(7) -0.32134(19) 0.0353(3) Uani 1 1 d . . . . .
H3 H 0.408111 0.019811 -0.340147 0.053 Uiso 1 1 calc R U . . .
O4 O 0.61736(14) 0.12820(7) -0.1091(2) 0.0408(3) Uani 1 1 d . . . . .
O5 O 0.13190(13) -0.07931(6) 0.21000(18) 0.0319(2) Uani 1 1 d . . . . .
H5A H 0.220147 -0.093405 0.211430 0.048 Uiso 1 1 d R U . . .
H5B H 0.154877 -0.072165 0.337950 0.048 Uiso 1 1 d R U . . .
N1 N 0.20101(13) 0.05867(6) 0.04582(19) 0.0221(2) Uani 1 1 d . . . . .
N2 N 0.41231(14) 0.12290(6) 0.1062(2) 0.0247(3) Uani 1 1 d . . . . .
H2A H 0.485469 0.153126 0.163040 0.030 Uiso 1 1 calc R U . . .
N3 N 0.15205(16) 0.20503(7) 0.2456(2) 0.0274(3) Uani 1 1 d . . . . .
N4 N 0.20714(19) 0.27031(8) 0.2371(3) 0.0398(3) Uani 1 1 d . . . . .
N5 N 0.0855(2) 0.30993(8) 0.1520(3) 0.0452(4) Uani 1 1 d . . . . .
N6 N -0.04805(19) 0.27191(8) 0.1035(3) 0.0440(4) Uani 1 1 d . . . . .
C1 C 0.18830(17) -0.01447(8) -0.2493(2) 0.0247(3) Uani 1 1 d . . . . .
C2 C 0.26560(16) 0.04143(7) -0.0953(2) 0.0212(3) Uani 1 1 d . . . . .
C3 C 0.39790(16) 0.08147(7) -0.0594(2) 0.0230(3) Uani 1 1 d . . . . .
C4 C 0.50905(17) 0.08598(8) -0.1664(3) 0.0281(3) Uani 1 1 d . . . . .
C5 C 0.29168(16) 0.10806(7) 0.1647(2) 0.0230(3) Uani 1 1 d . . . . .
C6 C 0.25834(18) 0.14563(8) 0.3314(2) 0.0279(3) Uani 1 1 d . . . . .
H6C H 0.210956 0.113241 0.398653 0.034 Uiso 1 1 calc R U . . .
H6D H 0.355740 0.162732 0.433858 0.034 Uiso 1 1 calc R U . . .
C7 C -0.0035(2) 0.20735(9) 0.1630(3) 0.0385(4) Uani 1 1 d . . . . .
H7A H -0.070162 0.169222 0.149605 0.046 Uiso 1 1 calc R U . . .
O6 O 0.61848(18) 0.21529(8) 0.3624(3) 0.0761(6) Uani 1 1 d . . . . .
H6A H 0.715275 0.208372 0.432212 0.114 Uiso 1 1 d R U . . .
H6B H 0.607255 0.259792 0.355752 0.114 Uiso 1 1 d R U . . .
 
loop_
 _atom_site_aniso_label
 _atom_site_aniso_U_11
 _atom_site_aniso_U_22
 _atom_site_aniso_U_33
 _atom_site_aniso_U_23
 _atom_site_aniso_U_13
 _atom_site_aniso_U_12
Zn1 0.01902(13) 0.02947(14) 0.03055(15) -0.00482(9) 0.01292(10) -0.00506(9)
O1 0.0257(5) 0.0347(6) 0.0325(6) -0.0098(5) 0.0134(5) -0.0070(4)
O2 0.0311(6) 0.0499(7) 0.0314(6) -0.0129(5) 0.0174(5) -0.0037(5)
O3 0.0309(6) 0.0454(7) 0.0365(6) 0.0006(5) 0.0206(5) 0.0009(5)
O4 0.0308(6) 0.0395(6) 0.0617(9) -0.0009(6) 0.0284(6) -0.0058(5)
O5 0.0249(5) 0.0391(6) 0.0334(6) 0.0026(5) 0.0129(5) 0.0028(4)
N1 0.0176(5) 0.0257(6) 0.0241(6) -0.0015(5) 0.0093(5) 0.0000(4)
N2 0.0176(6) 0.0240(6) 0.0321(7) -0.0014(5) 0.0087(5) -0.0015(4)
N3 0.0305(6) 0.0252(6) 0.0275(7) -0.0036(5) 0.0118(5) 0.0013(5)
N4 0.0440(8) 0.0304(7) 0.0486(9) -0.0031(6) 0.0215(7) -0.0046(6)
N5 0.0563(10) 0.0324(8) 0.0511(10) 0.0042(7) 0.0247(8) 0.0067(7)
N6 0.0429(9) 0.0379(8) 0.0471(9) -0.0001(7) 0.0122(7) 0.0108(7)
C1 0.0204(7) 0.0297(7) 0.0234(7) -0.0008(6) 0.0076(6) 0.0026(5)
C2 0.0172(6) 0.0249(7) 0.0226(7) 0.0019(5) 0.0086(5) 0.0030(5)
C3 0.0181(6) 0.0241(7) 0.0280(7) 0.0025(5) 0.0099(6) 0.0031(5)
C4 0.0213(7) 0.0301(7) 0.0365(9) 0.0091(6) 0.0149(6) 0.0057(6)
C5 0.0186(6) 0.0237(7) 0.0255(7) 0.0002(5) 0.0070(5) 0.0012(5)
C6 0.0273(7) 0.0301(7) 0.0250(8) -0.0028(6) 0.0081(6) 0.0036(6)
C7 0.0310(8) 0.0341(9) 0.0468(10) -0.0051(7) 0.0105(8) 0.0017(7)
O6 0.0425(8) 0.0434(8) 0.1128(15) -0.0233(9) -0.0054(9) -0.0075(7)
 
_geom_special_details
;
 All esds (except the esd in the dihedral angle between two l.s. planes)
 are estimated using the full covariance matrix.  The cell esds are taken
 into account individually in the estimation of esds in distances, angles
 and torsion angles; correlations between esds in cell parameters are only
 used when they are defined by crystal symmetry.  An approximate (isotropic)
 treatment of cell esds is used for estimating esds involving l.s. planes.
;
 
loop_
 _geom_bond_atom_site_label_1
 _geom_bond_atom_site_label_2
 _geom_bond_distance
 _geom_bond_site_symmetry_2
 _geom_bond_publ_flag
Zn1 N1 2.0760(11) . ?
Zn1 N1 2.0760(11) 3 ?
Zn1 O5 2.1361(11) . ?
Zn1 O5 2.1361(11) 3 ?
Zn1 O1 2.1465(11) . ?
Zn1 O1 2.1465(11) 3 ?
O1 C1 1.2474(18) . ?
O2 C1 1.2665(18) . ?
O3 C4 1.300(2) . ?
O3 H3 0.8200 . ?
O4 C4 1.223(2) . ?
O5 H5A 0.8501 . ?
O5 H5B 0.8500 . ?
N1 C5 1.3218(18) . ?
N1 C2 1.3668(18) . ?
N2 C5 1.3464(18) . ?
N2 C3 1.365(2) . ?
N2 H2A 0.8600 . ?
N3 C7 1.327(2) . ?
N3 N4 1.3480(19) . ?
N3 C6 1.4653(19) . ?
N4 N5 1.293(2) . ?
N5 N6 1.353(2) . ?
N6 C7 1.310(2) . ?
C1 C2 1.490(2) . ?
C2 C3 1.3747(19) . ?
C3 C4 1.476(2) . ?
C5 C6 1.492(2) . ?
C6 H6C 0.9700 . ?
C6 H6D 0.9700 . ?
C7 H7A 0.9300 . ?
O6 H6A 0.8500 . ?
O6 H6B 0.8500 . ?
 
loop_
 _geom_angle_atom_site_label_1
 _geom_angle_atom_site_label_2
 _geom_angle_atom_site_label_3
 _geom_angle
 _geom_angle_site_symmetry_1
 _geom_angle_site_symmetry_3
 _geom_angle_publ_flag
N1 Zn1 N1 180.0 . 3 ?
N1 Zn1 O5 91.61(4) . . ?
N1 Zn1 O5 88.39(4) 3 . ?
N1 Zn1 O5 88.39(4) . 3 ?
N1 Zn1 O5 91.61(4) 3 3 ?
O5 Zn1 O5 180.0 . 3 ?
N1 Zn1 O1 79.58(4) . . ?
N1 Zn1 O1 100.42(4) 3 . ?
O5 Zn1 O1 91.00(4) . . ?
O5 Zn1 O1 89.00(4) 3 . ?
N1 Zn1 O1 100.43(4) . 3 ?
N1 Zn1 O1 79.58(4) 3 3 ?
O5 Zn1 O1 88.99(4) . 3 ?
O5 Zn1 O1 91.00(4) 3 3 ?
O1 Zn1 O1 180.0 . 3 ?
C1 O1 Zn1 114.12(9) . . ?
C4 O3 H3 109.5 . . ?
Zn1 O5 H5A 121.6 . . ?
Zn1 O5 H5B 117.8 . . ?
H5A O5 H5B 100.2 . . ?
C5 N1 C2 106.41(11) . . ?
C5 N1 Zn1 142.46(10) . . ?
C2 N1 Zn1 111.13(9) . . ?
C5 N2 C3 107.87(12) . . ?
C5 N2 H2A 126.1 . . ?
C3 N2 H2A 126.1 . . ?
C7 N3 N4 108.13(14) . . ?
C7 N3 C6 130.43(14) . . ?
N4 N3 C6 121.43(13) . . ?
N5 N4 N3 106.30(14) . . ?
N4 N5 N6 110.63(14) . . ?
C7 N6 N5 105.81(15) . . ?
O1 C1 O2 125.41(14) . . ?
O1 C1 C2 116.85(13) . . ?
O2 C1 C2 117.73(13) . . ?
N1 C2 C3 109.16(12) . . ?
N1 C2 C1 118.30(12) . . ?
C3 C2 C1 132.53(13) . . ?
N2 C3 C2 105.82(12) . . ?
N2 C3 C4 122.00(13) . . ?
C2 C3 C4 132.16(14) . . ?
O4 C4 O3 122.29(14) . . ?
O4 C4 C3 120.25(15) . . ?
O3 C4 C3 117.46(13) . . ?
N1 C5 N2 110.74(13) . . ?
N1 C5 C6 124.44(13) . . ?
N2 C5 C6 124.69(13) . . ?
N3 C6 C5 110.31(12) . . ?
N3 C6 H6C 109.6 . . ?
C5 C6 H6C 109.6 . . ?
N3 C6 H6D 109.6 . . ?
C5 C6 H6D 109.6 . . ?
H6C C6 H6D 108.1 . . ?
N6 C7 N3 109.13(16) . . ?
N6 C7 H7A 125.4 . . ?
N3 C7 H7A 125.4 . . ?
H6A O6 H6B 105.3 . . ?
 
loop_
 _geom_torsion_atom_site_label_1
 _geom_torsion_atom_site_label_2
 _geom_torsion_atom_site_label_3
 _geom_torsion_atom_site_label_4
 _geom_torsion
 _geom_torsion_site_symmetry_1
 _geom_torsion_site_symmetry_2
 _geom_torsion_site_symmetry_3
 _geom_torsion_site_symmetry_4
 _geom_torsion_publ_flag
C7 N3 N4 N5 0.32(19) . . . . ?
C6 N3 N4 N5 179.20(14) . . . . ?
N3 N4 N5 N6 -0.3(2) . . . . ?
N4 N5 N6 C7 0.2(2) . . . . ?
Zn1 O1 C1 O2 179.89(13) . . . . ?
Zn1 O1 C1 C2 0.95(17) . . . . ?
C5 N1 C2 C3 0.04(16) . . . . ?
Zn1 N1 C2 C3 179.94(9) . . . . ?
C5 N1 C2 C1 179.09(12) . . . . ?
Zn1 N1 C2 C1 -1.02(15) . . . . ?
O1 C1 C2 N1 0.0(2) . . . . ?
O2 C1 C2 N1 -178.99(13) . . . . ?
O1 C1 C2 C3 178.82(15) . . . . ?
O2 C1 C2 C3 -0.2(2) . . . . ?
C5 N2 C3 C2 -0.45(16) . . . . ?
C5 N2 C3 C4 178.14(13) . . . . ?
N1 C2 C3 N2 0.26(16) . . . . ?
C1 C2 C3 N2 -178.60(14) . . . . ?
N1 C2 C3 C4 -178.13(14) . . . . ?
C1 C2 C3 C4 3.0(3) . . . . ?
N2 C3 C4 O4 -0.8(2) . . . . ?
C2 C3 C4 O4 177.41(16) . . . . ?
N2 C3 C4 O3 179.31(13) . . . . ?
C2 C3 C4 O3 -2.5(2) . . . . ?
C2 N1 C5 N2 -0.33(16) . . . . ?
Zn1 N1 C5 N2 179.83(11) . . . . ?
C2 N1 C5 C6 175.71(13) . . . . ?
Zn1 N1 C5 C6 -4.1(3) . . . . ?
C3 N2 C5 N1 0.50(17) . . . . ?
C3 N2 C5 C6 -175.53(13) . . . . ?
C7 N3 C6 C5 86.1(2) . . . . ?
N4 N3 C6 C5 -92.46(17) . . . . ?
N1 C5 C6 N3 -84.38(18) . . . . ?
N2 C5 C6 N3 91.12(17) . . . . ?
N5 N6 C7 N3 0.0(2) . . . . ?
N4 N3 C7 N6 -0.2(2) . . . . ?
C6 N3 C7 N6 -178.92(15) . . . . ?
 
loop_
 _geom_hbond_atom_site_label_D 
 _geom_hbond_atom_site_label_H 
 _geom_hbond_atom_site_label_A 
 _geom_hbond_distance_DH 
 _geom_hbond_distance_HA 
 _geom_hbond_distance_DA 
 _geom_hbond_angle_DHA 
 _geom_hbond_site_symmetry_A 
 _geom_hbond_publ_flag
O3 H3 O2  0.82 1.67 2.4937(16) 178.8 . yes
N2 H2A O6  0.86 1.89 2.7094(19) 159.7 . yes
O5 H5A O4  0.85 1.99 2.8061(16) 159.8 3_655 yes
O5 H5B O2  0.85 2.01 2.8319(16) 161.6 1_556 yes
O6 H6A N6  0.85 2.09 2.904(2) 160.8 4_666 yes
O6 H6B O4  0.85 2.14 2.977(2) 169.3 4_566 yes
 
_refine_diff_density_max    0.299
_refine_diff_density_min   -0.377
_refine_diff_density_rms    0.059

_shelx_res_file
;
TITL a in P2(1)/c                           New:P21/c
    b.res
    created by SHELXL-2018/3 at 16:53:57 on 31-Mar-2020
CELL  0.71073    9.1846   18.9797    6.9919    90.000   111.887    90.000
ZERR        2    0.0005    0.0012    0.0005     0.000     0.002     0.000
LATT 1
SYMM             - X ,    0.50000 + Y ,    0.50000 - Z
SFAC C  H  N  O  Zn
UNIT 28 36 24 24 2
L.S. 20
ACTA
BOND $H
FMAP 2
PLAN 10
size 0.20 0.19 0.17
CONF
HTAB
TEMP 25
OMIT 1   0   0
OMIT 1   1   0
EQIV $2 -x+1, -y, -z
EQIV $3 x, y, z+1
EQIV $4 x+1, -y+1/2, z+1/2
EQIV $5 x, -y+1/2, z+1/2
HTAB O3 O2
HTAB N2 O6
HTAB O5 O4_$2
HTAB O5 O2_$3
HTAB O6 N6_$4
HTAB O6 O4_$5
WGHT    0.034400    0.519600
FVAR       0.20386
ZN1   5    0.000000    0.000000    0.000000    10.50000    0.01902    0.02947 =
         0.03055   -0.00482    0.01292   -0.00506
O1    4    0.068198   -0.042127   -0.239118    11.00000    0.02565    0.03471 =
         0.03253   -0.00979    0.01339   -0.00701
O2    4    0.250515   -0.030710   -0.377311    11.00000    0.03112    0.04985 =
         0.03138   -0.01293    0.01741   -0.00367
O3    4    0.486489    0.043810   -0.321343    11.00000    0.03086    0.04539 =
         0.03651    0.00062    0.02060    0.00089
AFIX 147
H3    2    0.408111    0.019811   -0.340147    11.00000   -1.50000
AFIX   0
O4    4    0.617360    0.128201   -0.109084    11.00000    0.03084    0.03945 =
         0.06173   -0.00087    0.02842   -0.00580
O5    4    0.131897   -0.079305    0.210000    11.00000    0.02493    0.03911 =
         0.03338    0.00261    0.01289    0.00279
AFIX   3
H5A   2    0.220147   -0.093405    0.211430    11.00000   -1.50000
H5B   2    0.154877   -0.072165    0.337950    11.00000   -1.50000
AFIX   0
N1    3    0.201006    0.058667    0.045815    11.00000    0.01765    0.02572 =
         0.02408   -0.00153    0.00926    0.00001
N2    3    0.412309    0.122897    0.106165    11.00000    0.01755    0.02400 =
         0.03214   -0.00142    0.00869   -0.00152
AFIX  43
H2A   2    0.485469    0.153126    0.163040    11.00000   -1.20000
AFIX   0
N3    3    0.152048    0.205025    0.245588    11.00000    0.03046    0.02521 =
         0.02753   -0.00364    0.01181    0.00129
N4    3    0.207142    0.270309    0.237134    11.00000    0.04399    0.03042 =
         0.04859   -0.00313    0.02145   -0.00465
N5    3    0.085485    0.309928    0.152000    11.00000    0.05627    0.03244 =
         0.05106    0.00416    0.02468    0.00674
N6    3   -0.048051    0.271912    0.103472    11.00000    0.04285    0.03795 =
         0.04712   -0.00013    0.01222    0.01079
C1    1    0.188303   -0.014469   -0.249298    11.00000    0.02039    0.02971 =
         0.02341   -0.00079    0.00759    0.00256
C2    1    0.265597    0.041432   -0.095256    11.00000    0.01720    0.02490 =
         0.02258    0.00188    0.00860    0.00295
C3    1    0.397900    0.081468   -0.059438    11.00000    0.01812    0.02411 =
         0.02803    0.00250    0.00991    0.00307
C4    1    0.509055    0.085975   -0.166410    11.00000    0.02132    0.03014 =
         0.03648    0.00907    0.01486    0.00574
C5    1    0.291675    0.108055    0.164719    11.00000    0.01863    0.02371 =
         0.02551    0.00018    0.00697    0.00122
C6    1    0.258338    0.145635    0.331419    11.00000    0.02731    0.03005 =
         0.02500   -0.00275    0.00809    0.00355
AFIX  23
H6C   2    0.210956    0.113241    0.398653    11.00000   -1.20000
H6D   2    0.355740    0.162732    0.433858    11.00000   -1.20000
AFIX   0
C7    1   -0.003464    0.207351    0.163034    11.00000    0.03104    0.03410 =
         0.04677   -0.00509    0.01051    0.00174
AFIX  43
H7A   2   -0.070162    0.169222    0.149605    11.00000   -1.20000
AFIX   0
O6    4    0.618475    0.215292    0.362382    11.00000    0.04247    0.04343 =
         0.11282   -0.02330   -0.00538   -0.00752
AFIX   3
H6A   2    0.715275    0.208372    0.432212    11.00000   -1.50000
H6B   2    0.607255    0.259792    0.355752    11.00000   -1.50000

AFIX   0
HKLF 4


REM  a in P2(1)/c                           New:P21/c
REM wR2 = 0.0692, GooF = S = 1.056, Restrained GooF = 1.056 for all data
REM R1 = 0.0267 for 2356 Fo > 4sig(Fo) and 0.0307 for all 2599 data
REM 179 parameters refined using 0 restraints

END

WGHT      0.0342      0.5233

REM Instructions for potential hydrogen bonds
HTAB O3 O2
HTAB O5 O4_$2
HTAB O5 O2_$3
HTAB N2 O6
EQIV $1 -x, -y, -z
HTAB C7 O1_$1
HTAB O6 N6_$4
HTAB O6 O4_$5

REM Highest difference peak  0.299,  deepest hole -0.377,  1-sigma level  0.059
Q1    1   0.0658  0.3588  0.1105  11.00000  0.05    0.30
Q2    1   0.4401  0.0844 -0.1182  11.00000  0.05    0.28
Q3    1   0.2766  0.1243  0.2496  11.00000  0.05    0.25
Q4    1   0.3278  0.0638 -0.0946  11.00000  0.05    0.23
Q5    1   0.3417 -0.0086 -0.3582  11.00000  0.05    0.23
Q6    1   0.6319  0.2271  0.2422  11.00000  0.05    0.19
Q7    1   0.2366  0.0900  0.1059  11.00000  0.05    0.19
Q8    1   0.2347  0.0478 -0.0231  11.00000  0.05    0.18
Q9    1   0.1223  0.0593  0.0249  11.00000  0.05    0.16
Q10   1  -0.0705  0.1606  0.2478  11.00000  0.05    0.16
;
_shelx_res_checksum   43881

_shelx_hkl_file
;
   0   0   2  142.51    2.79
   0   0  -2  142.81    2.79
   0   0   3    0.01    0.05
   0   0  -3    0.01    0.06
   0   0  -4    0.89    0.13
   0   0   4    0.50    0.10
   0   0   5   -0.07    0.10
   0   0   5   -0.04    0.13
   0   0  -5    0.11    0.13
   0   0  -6    3.53    0.33
   0   0   6    3.39    0.30
   0   0   7    0.28    0.24
   0   0   7    0.11    0.18
   0   0   8    8.04    0.54
   0   1  -1  383.93    8.93
   0   1   1  480.48    8.92
   0  -1   1  469.18    9.00
   0   1  -2    2.99    0.13
   0   1   2    3.04    0.13
   0  -1   2    2.76    0.13
   0  -1   2    3.13    0.15
   0  -1  -2    3.08    0.13
   0   1  -3  102.16    2.08
   0   1   3  100.08    2.07
   0  -1  -3  102.35    2.07
   0  -1   3  103.40    2.08
   0  -1   3  104.71    2.12
   0   1   4    1.62    0.16
   0   1  -4    1.54    0.17
   0  -1  -4    1.47    0.17
   0  -1   4    1.57    0.17
   0  -1   4    1.53    0.20
   0   1   5   25.96    0.70
   0   1  -5   26.33    0.72
   0  -1   5   25.14    0.70
   0  -1  -5   25.07    0.70
   0  -1   5   26.18    0.77
   0   1   6    0.03    0.13
   0  -1  -6    0.17    0.17
   0  -1   6    0.08    0.15
   0   1   7    0.11    0.25
   0   1   7    0.05    0.19
   0  -1   7    0.44    0.22
   0  -1   7    0.15    0.22
   0   1   8    0.14    0.26
   0  -1   8   -0.25    0.27
   0   2  -1    2.15    0.09
   0   2   1    2.21    0.08
   0   2  -1    2.20    0.09
   0  -2   1    2.28    0.09
   0  -2  -1    2.21    0.08
   0  -2   1    2.16    0.09
   0   2   2  103.56    2.02
   0   2  -2   98.88    2.03
   0  -2   2  103.74    2.06
   0  -2   2  100.82    2.03
   0  -2  -2  104.03    2.02
   0   2  -3    1.10    0.13
   0   2   3    0.92    0.11
   0  -2   3    1.11    0.13
   0  -2  -3    0.90    0.10
   0  -2   3    1.48    0.13
   0   2   4   71.58    1.55
   0   2  -4   73.80    1.58
   0  -2   4   72.57    1.57
   0  -2   4   73.70    1.61
   0  -2  -4   72.92    1.55
   0   2   5   -0.15    0.10
   0   2  -5    0.16    0.14
   0  -2   5    0.07    0.12
   0  -2  -5   -0.03    0.11
   0  -2   5    0.02    0.12
   0   2   6    7.28    0.39
   0   2  -6    7.92    0.44
   0  -2  -6    8.08    0.42
   0  -2   6    8.01    0.40
   0   2   7   -0.23    0.26
   0   2   7    0.38    0.20
   0   2  -7    0.51    0.28
   0  -2   7    0.35    0.21
   0  -2   7   -0.40    0.21
   0   2   8    2.55    0.37
   0  -2  -8    2.41    0.41
   0  -2   8    1.41    0.31
   0   3   0    0.02    0.02
   0   3   0    0.03    0.02
   0   3   0    0.03    0.02
   0  -3   0    0.03    0.02
   0  -3   0    0.00    0.01
   0  -3   0    0.01    0.02
   0   3  -1  109.44    2.11
   0   3  -1  105.37    2.12
   0  -3   1  107.85    2.11
   0  -3   1  108.97    2.12
   0  -3  -1  107.78    2.08
   0   3  -2   82.83    1.62
   0   3   2   79.14    1.59
   0   3  -2   77.25    1.63
   0  -3  -2   80.38    1.58
   0  -3   2   75.92    1.61
   0  -3   2   81.26    1.63
   0   3  -3  133.74    2.64
   0   3   3  130.92    2.60
   0  -3  -3  130.94    2.60
   0  -3   3  127.76    2.65
   0  -3   3  130.01    2.62
   0   3  -4    0.11    0.10
   0   3   4    0.19    0.09
   0  -3  -4    0.14    0.09
   0  -3   4    0.21    0.11
   0  -3   4    0.00    0.09
   0   3  -5   36.05    0.96
   0   3   5   38.79    0.93
   0  -3   5   37.36    1.00
   0  -3   5   37.94    0.95
   0   3   6    0.39    0.16
   0   3  -6    0.32    0.20
   0  -3  -6    0.13    0.17
   0  -3   6   -0.04    0.16
   0   3   7    2.65    0.40
   0   3   7    3.39    0.36
   0   3  -7    2.83    0.37
   0  -3   7    3.10    0.38
   0  -3   7    2.83    0.41
   0   3   8    1.52    0.34
   0  -3   8    1.16    0.31
   0  -3  -8    1.37    0.38
   0   4   0  310.70    6.53
   0   4   1   75.48    1.49
   0   4  -1   76.65    1.52
   0   4  -1   77.31    1.53
   0  -4  -1   75.37    1.49
   0  -4   1   74.88    1.52
   0   4   2    2.83    0.13
   0   4  -2    2.78    0.15
   0   4  -2    3.00    0.16
   0  -4  -2    2.65    0.12
   0  -4   2    2.68    0.14
   0  -4   2    2.35    0.14
   0   4  -3    2.15    0.17
   0   4   3    2.05    0.14
   0  -4   3    1.95    0.17
   0  -4  -3    2.00    0.14
   0  -4   3    1.91    0.15
   0   4   4  122.65    2.51
   0   4  -4  122.38    2.55
   0  -4   4  125.44    2.59
   0  -4  -4  124.58    2.50
   0  -4   4  120.84    2.53
   0   4   5    2.39    0.23
   0   4  -5    2.39    0.26
   0  -4   5    2.16    0.27
   0  -4   5    2.20    0.24
   0   4   6    0.32    0.16
   0   4  -6    1.12    0.24
   0  -4  -6    0.23    0.17
   0  -4   6    0.52    0.18
   0   4  -7    2.07    0.36
   0   4   7    2.49    0.30
   0  -4   7    2.48    0.31
   0  -4  -7    2.49    0.32
   0   4   8   15.56    0.70
   0  -4   8   15.91    0.73
   0  -4  -8   14.49    0.77
   0   5   0    0.29    0.05
   0   5   0    0.30    0.05
   0   5   1   99.65    1.97
   0   5  -1   95.41    1.94
   0   5   1   98.63    1.91
   0   5  -1   98.85    1.96
   0  -5  -1   98.96    1.92
   0  -5   1   97.66    1.96
   0  -5  -1   95.80    1.90
   0  -5   1   94.00    1.93
   0   5   2    0.22    0.05
   0   5  -2    0.43    0.08
   0   5  -2    0.15    0.06
   0  -5   2    0.13    0.06
   0  -5  -2    0.17    0.05
   0   5   3  281.34    5.38
   0   5  -3  273.49    5.43
   0   5  -3  281.48    5.45
   0  -5   3  276.37    5.41
   0  -5  -3  277.50    5.37
   0  -5   3  274.42    5.44
   0   5   4    2.72    0.19
   0  -5   4    2.59    0.21
   0  -5  -4    2.81    0.20
   0  -5   4    2.78    0.36
   0   5  -5   36.25    0.96
   0   5   5   35.87    0.90
   0  -5  -5   35.21    0.98
   0  -5   5   36.52    0.98
   0  -5   5   35.37    0.93
   0   5  -6    3.40    0.38
   0   5   6    4.84    0.35
   0  -5  -6    5.34    0.35
   0  -5   6    4.85    0.35
   0   5   7    7.19    0.47
   0   5  -7    7.47    0.56
   0  -5  -7    7.78    0.49
   0  -5   7    7.40    0.47
   0   5   8    0.42    0.28
   0  -5  -8    1.59    0.40
   0  -5   8    1.26    0.35
   0   6   0    6.50    0.20
   0   6   0    6.59    0.21
   0   6   0    6.58    0.22
   0  -6   0    6.70    0.19
   0  -6   0    6.62    0.20
   0   6   1    6.74    0.20
   0   6  -1    6.71    0.23
   0   6   1    6.78    0.24
   0  -6   1    6.70    0.22
   0  -6  -1    6.94    0.19
   0  -6  -1    7.02    0.21
   0  -6   1    6.60    0.24
   0  -6   1    6.88    0.21
   0   6   2   79.50    1.60
   0   6  -2   78.89    1.65
   0   6  -2   79.57    1.66
   0  -6  -2   78.04    1.59
   0  -6   2   80.74    1.67
   0  -6   2   77.59    1.55
   0  -6   2   80.00    1.64
   0   6  -3   11.09    0.39
   0   6   3   10.71    0.33
   0   6  -3   11.13    0.38
   0  -6   3   10.62    0.36
   0  -6  -3   11.17    0.32
   0  -6   3   11.08    0.38
   0   6   4   23.21    0.62
   0   6  -4   23.75    0.68
   0  -6   4   24.45    0.66
   0  -6  -4   24.22    0.61
   0  -6   4   22.51    0.68
   0   6   5   16.12    0.52
   0   6  -5   16.12    0.58
   0  -6  -5   16.53    0.54
   0  -6   5   15.78    0.59
   0  -6   5   16.08    0.55
   0   6   6   11.75    0.49
   0  -6  -6   12.61    0.49
   0  -6   6   12.08    0.52
   0   6   7    2.60    0.30
   0   6  -7    2.77    0.38
   0  -6   7    3.44    0.37
   0  -6  -7    3.41    0.35
   0   6   8   10.93    0.62
   0  -6  -8   12.14    0.70
   0  -7   0    0.35    0.07
   0  -7   0    0.37    0.06
   0   7   1   73.45    1.48
   0   7   1   72.82    1.55
   0   7  -1   75.14    1.52
   0   7  -1   72.43    1.53
   0  -7  -1   71.91    1.48
   0  -7   1   74.42    1.54
   0  -7   1   72.47    1.50
   0  -7   1   74.25    1.50
   0  -7  -1   72.74    1.46
   0   7  -2    0.07    0.07
   0   7   2   -0.01    0.07
   0   7   2    0.01    0.05
   0   7  -2    0.07    0.07
   0  -7   2    0.11    0.03
   0  -7  -2    0.23    0.06
   0  -7   2    0.05    0.06
   0  -7   2    0.06    0.06
   0   7  -3   37.03    0.91
   0   7  -3   37.31    0.92
   0   7   3   38.41    0.85
   0  -7  -3   36.35    0.82
   0  -7   3   36.74    0.88
   0  -7   3   37.15    0.91
   0  -7   3   37.70    0.80
   0   7   4   14.80    0.45
   0   7  -4   14.85    0.52
   0   7  -4   14.47    0.51
   0  -7   4   14.57    0.48
   0  -7  -4   13.94    0.43
   0  -7   4   14.66    0.51
   0   7  -5    0.49    0.31
   0   7   5    0.32    0.14
   0  -7  -5    0.63    0.15
   0  -7   5    0.48    0.15
   0  -7   5    0.48    0.24
   0   7   6    8.70    0.43
   0  -7   6    8.83    0.46
   0  -7  -6    9.05    0.42
   0   7   7   13.24    0.58
   0  -7   7   13.43    0.63
   0  -7  -7   14.16    0.59
   0   7   8    0.72    0.30
   0  -7   8    1.48    0.36
   0  -7  -8    1.65    0.38
   0   8   0    9.38    0.30
   0   8   0    9.85    0.28
   0  -8   0    9.85    0.29
   0  -8   0    9.70    0.27
   0  -8   0   10.22    0.33
   0   8   1   47.31    1.10
   0   8   1   48.59    1.03
   0   8  -1   47.09    1.08
   0   8  -1   50.12    1.07
   0  -8   1   50.04    1.10
   0  -8   1   49.36    1.04
   0  -8  -1   48.81    1.01
   0  -8  -1   47.67    1.09
   0  -8  -1   50.11    1.03
   0  -8   1   48.94    1.05
   0   8   2   92.39    1.87
   0   8  -2   94.84    1.93
   0   8  -2   88.84    1.93
   0   8   2   93.43    1.96
   0  -8   2   88.70    1.77
   0  -8   2   93.21    1.95
   0  -8   2   91.50    1.90
   0  -8  -2   92.72    1.84
   0  -8  -2   93.88    1.87
   0   8  -3    5.76    0.29
   0   8   3    5.77    0.24
   0   8  -3    5.91    0.29
   0  -8   3    5.92    0.27
   0  -8  -3    5.66    0.22
   0  -8   3    5.76    0.19
   0  -8   3    5.79    0.29
   0   8  -4    4.45    0.30
   0   8  -4    3.60    0.28
   0   8   4    3.67    0.23
   0  -8   4    3.95    0.29
   0  -8   4    3.98    0.19
   0  -8  -4    4.21    0.23
   0  -8   4    4.00    0.26
   0   8  -5    5.61    0.38
   0   8   5    6.12    0.32
   0  -8  -5    5.93    0.31
   0  -8   5    5.29    0.42
   0   8   6    5.74    0.38
   0   8  -6    5.85    0.47
   0  -8  -6    6.32    0.38
   0  -8   6    6.71    0.43
   0   8   7    1.24    0.26
   0  -8  -7    1.68    0.28
   0  -8   7    0.92    0.28
   0   9   0    0.14    0.06
   0   9   0    0.14    0.07
   0   9   0    0.08    0.06
   0  -9   0    0.02    0.06
   0  -9   0    0.15    0.08
   0  -9   0    0.09    0.05
   0   9  -1   41.98    0.97
   0   9  -1   42.32    0.83
   0   9   1   41.64    0.93
   0   9   1   43.35    1.00
   0  -9   1   42.88    1.00
   0  -9  -1   42.49    1.00
   0  -9   1   43.52    0.94
   0  -9  -1   42.07    0.93
   0  -9   1   42.81    0.95
   0  -9  -1   42.98    0.90
   0   9  -2    5.91    0.27
   0   9   2    5.95    0.29
   0   9   2    5.69    0.23
   0   9  -2    6.09    0.28
   0  -9  -2    5.78    0.21
   0  -9   2    6.02    0.25
   0  -9  -2    5.76    0.23
   0  -9   2    5.89    0.28
   0   9  -3    2.34    0.21
   0   9   3    2.39    0.18
   0  -9  -3    2.35    0.15
   0  -9   3    2.48    0.20
   0   9   4    0.72    0.13
   0   9  -4    0.48    0.14
   0   9  -4    0.77    0.18
   0  -9   4    0.42    0.15
   0  -9   4    0.59    0.10
   0  -9   4    0.72    0.15
   0  -9  -4    0.77    0.12
   0   9   5   24.99    0.72
   0  -9   5   24.92    0.75
   0  -9   5   25.64    0.65
   0  -9  -5   25.51    0.70
   0   9  -6    5.70    0.48
   0   9   6    6.35    0.41
   0  -9   6    6.63    0.43
   0  -9  -6    6.78    0.39
   0  -9   6    6.17    0.40
   0   9   7   18.76    0.73
   0  -9  -7   20.31    0.71
   0  -9   7   19.46    0.69
   0  -9   7   20.25    0.78
   0  10   0   57.91    1.23
   0  10   0   55.67    1.21
   0  10   0   56.73    1.27
   0 -10   0   57.00    1.21
   0 -10   0   56.82    1.19
   0 -10   0   55.42    1.28
   0  10   1   80.81    1.76
   0  10  -1   79.45    1.74
   0  10  -1   78.93    1.71
   0  10   1   79.93    1.67
   0 -10   1   79.94    1.67
   0 -10  -1   83.44    1.67
   0 -10  -1   82.04    1.64
   0 -10   1   82.18    1.76
   0 -10  -1   83.51    1.76
   0 -10   1   79.65    1.69
   0  10   2   18.07    0.56
   0  10   2   17.80    0.48
   0  10  -2   17.29    0.53
   0  10  -2   17.63    0.54
   0 -10  -2   17.02    0.46
   0 -10   2   17.16    0.54
   0 -10  -2   17.77    0.44
   0 -10   2   18.13    0.50
   0 -10   2   17.90    0.51
   0  10  -3    5.58    0.30
   0  10   3    4.84    0.24
   0  10  -3    4.98    0.30
   0  10   3    4.80    0.31
   0 -10   3    4.97    0.27
   0 -10   3    4.96    0.15
   0 -10  -3    4.60    0.21
   0 -10  -3    4.87    0.24
   0 -10   3    5.24    0.30
   0  10  -4   20.98    0.67
   0  10  -4   21.15    0.68
   0  10   4   20.71    0.59
   0 -10   4   19.69    0.62
   0 -10  -4   20.20    0.55
   0 -10   4   21.24    0.69
   0 -10   4   20.50    0.50
   0  10   5    1.71    0.21
   0  10  -5    1.56    0.24
   0 -10   5    1.74    0.19
   0 -10   5    2.01    0.25
   0 -10  -5    1.87    0.23
   0  10   6   12.58    0.52
   0  10  -6   11.36    0.63
   0 -10  -6   13.03    0.50
   0 -10   6   11.99    0.56
   0 -10   6   10.88    0.69
   0 -10   6   12.20    0.46
   0  10   7   -0.13    0.24
   0 -10   7    0.26    0.28
   0 -10  -7    0.33    0.25
   0 -10   7    0.20    0.22
   0  11   0    0.25    0.09
   0  11   0    0.28    0.08
   0  11   0    0.31    0.10
   0 -11   0    0.23    0.09
   0 -11   0    0.33    0.08
   0 -11   0    0.31    0.08
   0  11  -1   67.29    1.51
   0  11  -1   69.78    1.48
   0  11  -1   58.74    1.31
   0  11   1   68.74    1.53
   0  11   1   67.27    1.43
   0 -11   1   67.18    1.45
   0 -11  -1   69.36    1.52
   0 -11   1   69.10    1.53
   0 -11  -1   68.86    1.40
   0 -11  -1   68.96    1.43
   0 -11   1   69.24    1.44
   0  11   2    2.52    0.23
   0  11  -2    2.60    0.22
   0  11   2    2.58    0.19
   0  11  -2    2.44    0.22
   0 -11  -2    2.60    0.17
   0 -11  -2    2.66    0.16
   0 -11   2    2.74    0.20
   0 -11   2    2.45    0.28
   0 -11   2    2.90    0.20
   0  11   3    0.80    0.14
   0  11  -3    0.65    0.14
   0  11  -3    0.82    0.17
   0  11   3    0.83    0.16
   0 -11  -3    0.87    0.11
   0 -11  -3    0.64    0.12
   0 -11   3    0.57    0.13
   0 -11   3    0.65    0.14
   0  11   4   19.40    0.58
   0  11  -4   19.12    0.67
   0  11   4   20.28    0.70
   0 -11   4   19.22    0.46
   0 -11   4   20.28    0.62
   0 -11  -4   19.30    0.53
   0 -11  -4   19.91    0.57
   0  11  -5   40.28    1.12
   0  11   5   36.81    1.08
   0 -11  -5   36.35    1.01
   0 -11   5   39.83    1.05
   0 -11   5   40.31    0.88
   0  11   6    0.65    0.21
   0  11  -6    0.88    0.35
   0 -11   6    0.12    0.15
   0 -11   6    0.59    0.24
   0 -11  -6    0.65    0.20
   0 -11   6    0.06    0.42
   0  11   7    7.59    0.53
   0 -11   7    6.73    0.55
   0  12   0   36.23    0.84
   0  12   0   34.65    0.86
   0  12   0   34.32    0.90
   0 -12   0   36.22    0.83
   0 -12   0   36.16    0.82
   0 -12   0   35.58    0.92
   0  12  -1   17.62    0.56
   0  12   1   18.08    0.50
   0  12  -1   17.83    0.54
   0  12   1   18.59    0.58
   0 -12   1   17.82    0.50
   0 -12  -1   18.10    0.49
   0 -12   1   18.22    0.58
   0 -12  -1   18.02    0.57
   0 -12  -1   17.84    0.46
   0 -12   1   17.22    0.51
   0  12  -2   62.92    1.45
   0  12   2   61.24    1.47
   0  12   2   61.92    1.36
   0  12  -2   62.06    1.43
   0 -12  -2   63.01    1.31
   0 -12   2   63.18    1.38
   0 -12  -2   61.44    1.34
   0 -12   2   64.36    1.47
   0 -12   2   62.03    1.39
   0  12  -3    4.30    0.31
   0  12  -3    4.40    0.32
   0  12   3    4.45    0.33
   0  12   3    4.00    0.25
   0 -12  -3    4.50    0.22
   0 -12   3    4.56    0.28
   0 -12   3    4.70    0.33
   0 -12  -3    4.58    0.25
   0 -12   3    4.65    0.28
   0  12  -4   60.96    1.47
   0  12   4   59.03    1.36
   0  12   4   52.60    1.53
   0 -12   4   60.19    1.39
   0 -12   4   57.43    1.17
   0 -12  -4   61.24    1.32
   0 -12  -4   59.66    1.29
   0  12   5    1.27    0.27
   0  12  -5    0.87    0.22
   0  12   5    1.55    0.23
   0 -12   5    1.66    0.16
   0 -12  -5    1.58    0.20
   0 -12  -5    1.34    0.29
   0 -12   5    1.24    0.24
   0  12   6   14.47    0.61
   0 -12  -6   14.90    0.54
   0 -12   6   14.41    0.47
   0 -12   6   15.55    0.65
   0  12   7    7.04    0.55
   0 -12   7    7.12    0.58
   0  13   0    0.31    0.10
   0  13   0    0.29    0.11
   0  13   0    0.33    0.11
   0 -13   0    0.30    0.10
   0 -13   0    0.22    0.12
   0 -13   0    0.28    0.09
   0  13  -1   22.39    0.69
   0  13   1   23.31    0.70
   0  13  -1   22.64    0.68
   0  13   1   23.74    0.63
   0 -13  -1   23.55    0.58
   0 -13  -1   23.30    0.61
   0 -13   1   22.45    0.70
   0 -13   1   24.32    0.63
   0 -13   1   24.45    0.62
   0 -13  -1   24.80    0.71
   0  13  -2    3.31    0.27
   0  13   2    3.31    0.23
   0  13   2    3.21    0.28
   0  13  -2    3.51    0.29
   0 -13  -2    3.52    0.19
   0 -13  -2    3.47    0.21
   0 -13   2    3.48    0.24
   0 -13   2    3.22    0.30
   0  13   3   23.36    0.76
   0  13  -3   23.15    0.73
   0  13   3   23.34    0.65
   0  13  -3   23.77    0.73
   0 -13  -3   22.34    0.58
   0 -13   3   23.28    0.68
   0 -13   3   23.44    0.68
   0 -13  -3   23.21    0.62
   0 -13   3   23.82    0.76
   0  13  -4    0.88    0.21
   0  13   4    0.59    0.20
   0  13   4    0.94    0.17
   0 -13  -4    0.71    0.14
   0 -13   4    0.66    0.19
   0 -13  -4    0.86    0.16
   0  13  -5   26.92    0.90
   0  13   5   27.70    0.95
   0  13   5   27.31    0.81
   0 -13   5   26.42    0.84
   0 -13   5   25.75    0.60
   0 -13  -5   27.17    0.74
   0  13   6    2.70    0.32
   0  13   6    1.93    0.37
   0 -13   6    1.99    0.23
   0 -13  -6    2.59    0.27
   0 -13   6    2.09    0.31
   0 -13  -6    2.29    0.26
   0  13   7    5.48    0.52
   0 -13   7    3.83    0.44
   0 -13  -7    3.77    0.42
   0  14   0   56.42    1.31
   0  14   0   58.22    1.40
   0 -14   0   59.28    1.41
   0 -14   0   60.26    1.28
   0 -14   0   59.61    1.30
   0  14   1   13.51    0.44
   0  14  -1   13.87    0.51
   0  14   1   13.65    0.52
   0  14  -1   12.88    0.48
   0 -14   1   13.59    0.43
   0 -14   1   12.63    0.43
   0 -14  -1   13.44    0.39
   0 -14  -1   13.14    0.41
   0 -14  -1   12.65    0.51
   0 -14   1   13.15    0.52
   0  14   2   22.84    0.74
   0  14  -2   22.78    0.71
   0  14   2   22.10    0.64
   0  14  -2   23.05    0.71
   0 -14   2   22.69    0.65
   0 -14  -2   22.76    0.61
   0 -14   2   23.63    0.65
   0 -14   2   23.02    0.74
   0 -14  -2   22.85    0.58
   0  14  -3    0.19    0.17
   0  14   3    0.04    0.12
   0 -14   3    0.06    0.14
   0 -14   3    0.18    0.15
   0 -14  -3   -0.04    0.11
   0 -14  -3   -0.04    0.10
   0  14   4   28.20    0.93
   0  14  -4   27.04    0.87
   0  14   4   26.98    0.83
   0 -14  -4   27.33    0.72
   0 -14   4   26.89    0.81
   0 -14  -4   27.73    0.70
   0 -14   4   28.76    0.82
   0  14   5    6.61    0.42
   0  14   5    7.33    0.55
   0  14  -5    5.32    0.63
   0  14  -5    6.68    0.48
   0 -14   5    5.87    0.76
   0 -14  -5    6.37    0.35
   0 -14   5    6.32    0.44
   0  14   6    3.72    0.38
   0  14   6    4.29    0.53
   0 -14  -6    4.28    0.37
   0 -14   6    4.01    0.42
   0 -14  -6    4.48    0.38
   0  15   0    0.10    0.12
   0  15   0    0.26    0.15
   0  15   0    0.16    0.12
   0 -15   0    0.29    0.11
   0 -15   0    0.13    0.10
   0 -15   0    0.08    0.13
   0  15  -1   63.66    1.51
   0  15  -1   62.66    1.54
   0  15   1   64.42    1.46
   0  15   1   65.34    1.57
   0 -15   1   68.80    1.59
   0 -15  -1   64.80    1.57
   0 -15  -1   64.51    1.39
   0 -15  -1   67.82    1.44
   0 -15   1   66.70    1.46
   0 -15   1   66.25    1.47
   0  15  -2   36.06    0.98
   0  15   2   37.13    1.04
   0  15   2   35.49    0.91
   0  15  -2   35.72    0.99
   0 -15   2   36.05    0.91
   0 -15  -2   36.00    0.87
   0 -15   2   36.06    0.92
   0 -15  -2   35.90    0.83
   0  15  -3   11.84    0.53
   0  15  -3   11.81    0.54
   0  15   3   10.87    0.45
   0  15   3   11.74    0.57
   0 -15   3   12.25    0.48
   0 -15  -3   11.63    0.42
   0 -15   3   11.90    0.47
   0 -15  -3   11.07    0.38
   0  15   4    4.25    0.45
   0  15   4    4.14    0.34
   0  15  -4    4.29    0.40
   0 -15   4    3.72    0.36
   0 -15  -4    3.97    0.29
   0 -15  -4    4.19    0.27
   0  15   5    4.36    0.52
   0  15  -5    4.78    0.47
   0  15   5    4.82    0.40
   0 -15   5    5.05    0.43
   0 -15  -5    5.27    0.34
   0  15   6    2.37    0.42
   0  15   6    3.09    0.37
   0  15  -6    2.68    0.41
   0 -15   6    2.96    0.39
   0 -15  -6    3.03    0.28
   0 -15  -6    3.09    0.38
   0  16   0    3.96    0.32
   0  16   0    3.57    0.31
   0  16   0    3.75    0.27
   0 -16   0    3.87    0.24
   0 -16   0    3.50    0.25
   0 -16   0    3.47    0.43
   0  16  -1    2.40    0.29
   0  16   1    2.19    0.23
   0  16   1    1.91    0.26
   0  16  -1    2.52    0.29
   0 -16   1    2.45    0.24
   0 -16  -1    2.57    0.21
   0 -16   1    2.24    0.23
   0 -16  -1    2.31    0.38
   0 -16  -1    2.33    0.23
   0 -16   1    1.35    0.25
   0  16  -2   49.59    1.26
   0  16   2   46.26    1.29
   0  16  -2   48.91    1.27
   0  16   2   49.41    1.18
   0 -16  -2   49.50    1.13
   0 -16   2   48.85    1.18
   0 -16  -2   49.65    1.09
   0 -16   2   49.31    1.18
   0  16  -3    1.19    0.22
   0  16   3    1.85    0.22
   0  16   3    1.47    0.29
   0  16  -3    1.36    0.27
   0 -16   3    1.66    0.27
   0 -16   3    1.43    0.22
   0 -16  -3    1.27    0.16
   0 -16  -3    1.23    0.18
   0  16   4   10.64    0.48
   0  16  -4   10.21    0.62
   0  16  -4   10.80    0.57
   0  16   4   10.64    0.61
   0 -16   4   10.96    0.52
   0 -16  -4   10.61    0.39
   0 -16  -4   10.89    0.42
   0  16  -5    0.08    0.23
   0  16   5    0.09    0.27
   0  16   5   -0.43    0.21
   0 -16  -5   -0.44    0.16
   0 -16   5    0.09    0.31
   0 -16   5    0.12    0.24
   0 -16  -5    0.07    0.21
   0  16  -6    2.99    0.43
   0  16   6    2.71    0.37
   0  16   6    2.34    0.48
   0 -16  -6    2.70    0.42
   0 -16   6    3.13    0.40
   0  17   0   -0.03    0.13
   0  17   0   -0.15    0.15
   0  17   0    0.02    0.14
   0 -17   0    0.10    0.13
   0 -17   0    0.22    0.16
   0  17   1   29.77    0.93
   0  17  -1   29.29    0.91
   0  17  -1   29.01    1.00
   0  17   1   32.25    0.85
   0 -17   1   31.78    0.81
   0 -17  -1   31.11    0.79
   0 -17  -1   31.86    0.76
   0 -17   1   31.05    0.82
   0  17   2    2.36    0.27
   0  17  -2    2.67    0.35
   0  17   2    2.86    0.33
   0  17  -2    2.43    0.30
   0 -17   2    2.34    0.25
   0 -17  -2    2.28    0.24
   0 -17  -2    1.82    0.21
   0 -17   2    2.26    0.24
   0  17  -3   12.16    0.59
   0  17   3   12.02    0.62
   0  17   3   12.30    0.51
   0  17  -3   12.37    0.62
   0 -17  -3   12.09    0.44
   0 -17   3   12.34    0.52
   0 -17  -3   11.66    0.40
   0 -17   3   12.01    0.53
   0  17  -4    1.09    0.31
   0  17  -4    1.16    0.26
   0  17   4    1.10    0.24
   0  17   4    1.16    0.29
   0 -17  -4    1.18    0.18
   0 -17  -4    1.24    0.18
   0 -17   4    1.26    0.27
   0 -17   4    0.77    0.30
   0 -17   4    1.05    0.27
   0  17   5    1.34    0.28
   0  17  -5    1.53    0.32
   0  17   5    1.11    0.36
   0 -17  -5    1.18    0.22
   0 -17   5    1.89    0.34
   0 -17  -5    1.39    0.22
   0  17   6    3.78    0.72
   0  17   6    4.00    0.42
   0 -17   6    3.36    0.43
   0  18   0    6.00    0.41
   0  18   0    5.04    0.41
   0  18   0    6.16    0.40
   0 -18   0    5.96    0.31
   0 -18   0    5.44    0.31
   0  18  -1   12.14    0.56
   0  18   1   13.11    0.60
   0  18  -1   13.03    0.59
   0 -18   1   13.38    0.49
   0 -18  -1   13.07    0.44
   0 -18  -1   12.20    0.45
   0 -18   1   13.50    0.48
   0  18   2   20.75    0.78
   0  18  -2   19.81    0.74
   0  18  -2   19.95    0.75
   0  18   2   20.45    0.66
   0 -18  -2   20.27    0.60
   0 -18   2   21.10    0.76
   0 -18   2   20.69    0.67
   0 -18  -2   20.55    0.57
   0  18  -3    2.82    0.36
   0  18   3    2.34    0.32
   0  18  -3    2.24    0.34
   0  18   3    2.68    0.32
   0 -18   3    2.43    0.28
   0 -18  -3    2.49    0.26
   0 -18  -3    2.63    0.24
   0  18  -4    8.93    0.58
   0  18   4    9.44    0.63
   0  18   4    9.43    0.51
   0 -18  -4    8.36    0.40
   0 -18  -4    8.71    0.37
   0 -18   4    9.06    0.54
   0 -18   4    9.81    0.54
   0  18   5   -0.59    0.31
   0  18  -5    0.24    0.28
   0  18   5    0.69    0.27
   0 -18   5    0.33    0.29
   0 -18  -5   -0.34    0.19
   0  19   0   -0.26    0.20
   0  19   0    0.20    0.22
   0 -19   0    0.08    0.15
   0 -19   0    0.05    0.15
   0  19   1   10.28    0.48
   0  19  -1   10.49    0.56
   0  19  -1   10.87    0.54
   0  19   1   10.11    0.56
   0 -19   1   10.53    0.46
   0 -19  -1   10.04    0.41
   0 -19   1   11.04    0.45
   0  19   2    5.55    0.40
   0  19   2    5.18    0.47
   0  19  -2    4.65    0.44
   0  19  -2    4.90    0.46
   0 -19  -2    4.81    0.29
   0 -19   2    3.17    0.59
   0 -19   2    4.95    0.38
   0 -19  -2    4.89    0.32
   0  19  -3    6.20    0.56
   0  19   3    5.22    0.52
   0  19   3    6.64    0.44
   0  19  -3    5.89    0.50
   0 -19   3    6.52    0.45
   0 -19  -3    6.32    0.35
   0 -19  -3    5.48    0.31
   0  19   4    0.61    0.31
   0  19   4    0.70    0.26
   0  19  -4    0.59    0.26
   0 -19  -4    1.04    0.20
   0 -19   4    0.53    0.27
   0 -19   4    1.28    0.28
   0 -19  -4    0.95    0.19
   0  19   5    4.99    0.49
   0  19  -5    5.71    0.64
   0  19   5    3.64    0.51
   0 -19   5    4.39    0.44
   0  20   0    4.64    0.47
   0  20   0    3.89    0.44
   0 -20   0    4.36    0.32
   0 -20   0    4.41    0.34
   0 -20   0    4.42    0.49
   0  20   1   23.35    0.86
   0  20   1   23.83    0.77
   0  20  -1   23.71    0.86
   0  20  -1   24.45    0.85
   0 -20   1   23.89    0.72
   0 -20   1   21.31    0.88
   0 -20  -1   23.72    0.68
   0 -20   1   24.63    0.72
   0 -20  -1   24.22    0.65
   0  20  -2    3.55    0.40
   0  20   2    3.49    0.36
   0  20   2    3.74    0.44
   0  20  -2    3.90    0.41
   0 -20  -2    3.41    0.30
   0 -20   2    4.60    0.40
   0 -20   2    3.72    0.39
   0  20  -3    1.31    0.32
   0  20   3    0.72    0.25
   0  20   3    0.95    0.30
   0 -20  -3    0.86    0.17
   0 -20  -3    0.82    0.19
   0 -20   3    1.25    0.27
   0 -20   3    0.96    0.29
   0  20   4    8.18    0.56
   0  20  -4    8.54    0.64
   0  20   4    9.32    0.72
   0 -20  -4    8.46    0.41
   0 -20   4    8.53    0.57
   0  21   0    0.13    0.25
   0  21   0   -0.07    0.09
   0  21   0   -0.32    0.23
   0 -21   0   -0.01    0.17
   0 -21   0   -0.30    0.18
   0  21   1    3.00    0.36
   0  21  -1    3.92    0.48
   0  21   1    3.98    0.38
   0  21  -1    3.33    0.40
   0 -21  -1    3.35    0.30
   0 -21   1    3.59    0.36
   0 -21   1    3.62    0.39
   0 -21  -1    3.24    0.31
   0  21  -2    5.98    0.56
   0  21   2    4.98    0.53
   0  21   2    6.65    0.46
   0 -21  -2    5.13    0.34
   0 -21   2    6.37    0.44
   0  21   3   14.21    0.65
   0  21  -3   13.87    0.74
   0  21   3   13.62    0.77
   0 -21  -3   14.39    0.56
   0 -21   3   14.96    0.65
   0 -21  -3   13.62    0.50
   0 -21   3   14.39    0.67
   0  21   4    0.00    0.39
   0  21  -4   -0.31    0.32
   0  21   4   -0.50    0.26
   0 -21   4   -0.19    0.30
   0  22   0   15.12    0.41
   0  22   0   15.55    0.76
   0 -22   0   14.93    0.57
   0 -22   0   15.27    0.55
   0  22  -1    1.13    0.29
   0  22   1    1.27    0.27
   0  22   1    0.70    0.27
   0 -22  -1    1.17    0.20
   0 -22  -1    0.99    0.22
   0 -22   1    1.45    0.31
   0 -22   1    0.78    0.24
   0  22   2    4.12    0.47
   0  22   2    3.64    0.37
   0  22  -2    3.61    0.43
   0 -22  -2    3.73    0.34
   0 -22   2    3.54    0.42
   0  22   3    0.09    0.31
   0  22   3    0.39    0.30
   0  22  -3    0.20    0.31
   0 -22   3    0.22    0.28
   0 -22   3    0.22    0.29
   0  23   0   -0.46    0.25
   0  23   0   -0.03    0.11
   0 -23   0    0.18    0.22
   0 -23   0   -0.33    0.27
   0  23   1   11.40    0.62
   0  23   1   10.15    0.72
   0  23  -1   11.16    0.72
   0 -23   1   12.01    0.56
   0 -23   1   10.57    0.53
   0 -23  -1   10.78    0.51
   0 -23  -1   10.98    0.49
   0  23   2    0.52    0.34
   0  23  -2    0.73    0.37
   0  23   2    0.89    0.29
   0 -23   2    1.99    0.31
   0 -23   2    1.29    0.31
   0  23   3    1.90    0.37
   0 -23   3    0.92    0.33
   0  24   0   13.33    0.81
   0 -24   0   14.30    0.59
   0  24   1    0.25    0.32
   0  24   1   -0.69    0.24
   0  24  -1    0.02    0.38
   0 -24   1    0.01    0.27
   0  24   2    1.72    0.36
   0 -24   2    2.01    0.59
   1   0  -8   18.03    0.79
  -1   0   8   19.51    0.75
  -1   0   7   -0.08    0.19
   1   0  -7    0.04    0.21
   1   0  -6    1.72    0.23
  -1   0   6    2.22    0.26
  -1   0   5   -0.01    0.10
   1   0  -5    0.03    0.12
   1   0  -4  163.96    3.27
  -1   0   4  164.67    3.28
  -1   0   3    0.00    0.05
   1   0  -3    0.03    0.05
   1   0  -1    0.01    0.02
   1   0  -1    0.03    0.01
  -1   0   1    0.00    0.01
  -1   0   1    0.01    0.01
   1   0   0    0.00    0.00
  -1   0  -1    0.00    0.03
   1   0   1    0.02    0.03
   1   0   2  151.62    2.99
  -1   0  -2  153.36    2.99
  -1   0  -3    0.00    0.07
   1   0   3    0.05    0.06
   1   0   4  224.01    4.62
   1   0   4  240.51    4.69
  -1   0  -4  237.85    4.64
   1   0   5   -0.16    0.11
  -1   0  -5   -0.18    0.14
   1   0   5    0.08    0.17
  -1   0  -6    2.22    0.28
   1   0   6    1.45    0.22
  -1   0  -7    1.00    0.32
   1   0   7   -0.19    0.19
  -1   1   8    0.04    0.24
   1   1  -8    0.20    0.33
  -1  -1   8    0.66    0.26
   1  -1  -8    0.76    0.32
   1   1  -7   31.60    0.91
  -1   1   7   28.53    0.87
  -1  -1   7   30.21    0.90
   1  -1  -7   30.41    0.89
  -1   1   6    0.89    0.18
   1   1  -6    0.45    0.18
   1  -1  -6    0.89    0.19
  -1   1   5   89.20    1.92
   1   1  -5   90.15    1.93
  -1  -1   5   93.46    2.01
   1  -1  -5   89.44    1.92
  -1  -1   5   91.04    1.94
   1   1  -4    9.13    0.32
  -1   1   4    8.83    0.31
   1  -1  -4    8.69    0.31
  -1  -1   4    9.19    0.33
  -1  -1   4    9.04    0.36
  -1   1   3   45.27    0.96
   1   1  -3   45.31    0.97
  -1  -1   3   45.09    0.97
  -1  -1   3   44.47    1.00
   1  -1  -3   43.65    0.95
  -1   1   2  353.37    7.57
  -1  -1   2  377.27    7.82
   1  -1  -2  358.08    7.60
   1   1  -1   30.89    0.63
   1   1  -1   31.89    0.63
  -1   1   1   30.03    0.60
  -1  -1   1   30.06    0.63
  -1  -1   1   30.83    0.63
  -1  -1   0    0.00    0.01
   1  -1   0    0.03    0.01
  -1   1  -1   49.35    1.00
   1   1   1   48.17    1.00
   1  -1   1   50.40    1.00
   1  -1   1   49.98    1.01
  -1  -1  -1   50.40    1.01
   1   1   2   62.93    1.34
  -1   1  -2   65.14    1.35
   1  -1   2   65.01    1.34
   1  -1   2   67.61    1.37
  -1  -1  -2   66.00    1.34
  -1   1  -3   41.55    0.94
   1   1   3   42.57    0.93
   1  -1   3   39.81    0.96
   1  -1   3   40.66    0.93
  -1  -1  -3   41.92    0.93
   1   1   4    4.57    0.25
  -1   1  -4    4.86    0.28
   1  -1   4    4.31    0.25
  -1  -1  -4    4.75    0.26
   1  -1   4    4.42    0.29
   1   1   5   85.64    1.90
  -1   1  -5   88.67    1.93
   1  -1   5   87.89    1.91
  -1  -1  -5   86.07    1.91
   1  -1   5   88.02    1.97
   1   1   6    0.68    0.19
  -1   1  -6    0.37    0.20
  -1  -1  -6    0.53    0.21
   1  -1   6    0.64    0.18
   1   1   7    1.15    0.25
  -1   1  -7    0.73    0.31
   1  -1   7    1.23    0.27
  -1  -1  -7    1.21    0.32
   1   1   8    0.20    0.46
   1   2  -8   15.43    0.76
  -1   2   8   15.91    0.69
  -1  -2   8   17.17    0.70
  -1   2   7    0.56    0.20
   1   2  -7    0.70    0.24
  -1  -2   7    0.60    0.21
   1   2  -6    3.57    0.33
  -1   2   6    3.78    0.29
   1  -2  -6    3.29    0.30
  -1  -2   6    3.36    0.33
  -1   2   5   17.44    0.53
  -1  -2   5   17.47    0.59
  -1  -2   5   17.07    0.54
   1  -2  -5   17.85    0.52
  -1   2   4  148.73    3.01
   1   2  -4  150.76    3.03
  -1  -2   4  153.18    3.08
   1  -2  -4  150.96    3.00
  -1  -2   4  149.45    3.03
  -1   2   3   23.84    0.55
   1   2  -3   24.17    0.58
  -1  -2   3   23.21    0.57
  -1  -2   3   22.84    0.59
   1  -2  -3   23.02    0.54
  -1   2   2  131.12    2.55
   1   2  -2  131.97    2.58
   1  -2  -2  130.75    2.54
  -1  -2   2  132.47    2.59
  -1  -2   2  130.46    2.58
   1   2  -1    2.24    0.09
   1   2  -1    2.26    0.09
   1   2  -1    2.31    0.08
  -1  -2   1    2.33    0.09
  -1  -2   1    2.37    0.08
  -1  -2   1    2.40    0.09
  -1   2   0    1.79    0.05
  -1   2   0    1.83    0.06
  -1   2   0    1.70    0.07
  -1  -2   0    1.74    0.07
   1  -2   0    1.74    0.06
   1  -2   0    1.88    0.05
  -1   2  -1   77.59    1.57
  -1   2  -1   80.70    1.56
   1   2   1   77.37    1.56
   1  -2   1   79.17    1.57
   1  -2   1   76.85    1.56
  -1  -2  -1   81.52    1.56
   1   2   2   61.62    1.25
  -1   2  -2   59.13    1.26
   1  -2   2   58.81    1.25
   1  -2   2   61.40    1.28
  -1  -2  -2   61.41    1.25
   1   2   3    3.27    0.18
  -1   2  -3    3.14    0.19
   1  -2   3    3.31    0.18
  -1  -2  -3    3.18    0.18
   1  -2   3    3.01    0.19
   1   2   4  104.04    2.14
   1  -2   4   98.91    2.28
   1  -2   4  101.77    2.14
  -1  -2  -4  104.75    2.14
   1   2   5    1.48    0.19
  -1   2  -5    1.75    0.22
   1  -2   5    1.83    0.24
  -1  -2  -5    1.82    0.21
   1  -2   5    1.53    0.18
   1   2   6    3.17    0.31
   1  -2   6    3.19    0.33
  -1  -2  -6    2.87    0.34
   1   2   7    0.81    0.22
  -1   2  -7   -0.05    0.29
  -1  -2  -7    0.90    0.29
   1  -2   7    0.45    0.22
   1   2   8    2.40    0.56
  -1   3   8    6.72    0.49
   1   3  -8    6.56    0.62
  -1  -3   8    5.87    0.50
   1  -3  -7   29.61    0.86
  -1  -3   7   29.85    0.90
  -1   3   6    0.40    0.15
   1   3  -6    0.54    0.19
  -1  -3   6    0.60    0.17
   1  -3  -6    1.17    0.19
   1   3  -5   28.61    0.78
  -1   3   5   28.77    0.74
  -1  -3   5   28.19    0.81
  -1  -3   5   28.64    0.76
   1  -3  -5   28.06    0.72
   1   3  -4  101.46    2.12
  -1   3   4  101.25    2.08
  -1  -3   4  100.80    2.11
  -1  -3   4  106.88    2.17
   1  -3  -4   98.93    2.06
  -1   3   3    5.87    0.20
   1   3  -3    5.74    0.23
   1  -3  -3    5.48    0.19
  -1  -3   3    5.87    0.24
  -1  -3   3    5.28    0.22
  -1   3   2  519.24   10.58
   1   3  -2  531.29   11.08
  -1  -3   2  533.24   11.05
   1  -3  -2  506.49   10.56
   1   3  -1   11.26    0.26
  -1   3   1   11.36    0.23
   1   3  -1   11.11    0.28
   1   3  -1   11.43    0.28
  -1   3   1   11.67    0.23
  -1  -3   1   11.53    0.26
  -1  -3   1   10.62    0.28
  -1  -3   1   11.41    0.28
  -1   3   0    0.65    0.03
  -1   3   0    0.52    0.05
  -1   3   0    0.64    0.04
   1   3   0    0.57    0.05
   1  -3   0    0.60    0.03
   1  -3   0    0.57    0.05
  -1  -3   0    0.59    0.05
   1  -3   0    0.54    0.03
  -1  -3   0    0.59    0.05
   1  -3   0    0.56    0.03
  -1   3  -1  870.30   17.34
   1   3   1  890.06   17.38
   1  -3   1  862.90   17.30
  -1  -3  -1  846.97   17.28
   1   3   2   25.04    0.57
  -1   3  -2   24.04    0.59
  -1   3  -2   24.27    0.58
  -1  -3  -2   25.15    0.57
   1  -3   2   24.13    0.57
   1  -3   2   23.00    0.58
  -1   3  -3   19.63    0.54
   1   3   3   19.21    0.52
  -1  -3  -3   20.12    0.52
   1  -3   3   20.62    0.53
   1  -3   3   20.40    0.56
   1   3   4    1.04    0.14
  -1   3  -4    1.27    0.17
   1  -3   4    1.49    0.17
  -1  -3  -4    1.07    0.15
   1  -3   4    1.50    0.25
  -1   3  -5   15.20    0.55
   1   3   5   15.59    0.52
  -1  -3  -5   15.22    0.53
   1  -3   5   14.77    0.51
   1  -3   5   15.62    0.57
   1   3   6    4.86    0.35
  -1  -3  -6    4.89    0.37
   1  -3   6    4.83    0.36
   1   3   7    0.45    0.22
  -1  -3  -7    0.10    0.27
   1  -3   7    0.48    0.24
  -1   4   8   14.31    0.65
  -1  -4   8   14.93    0.71
  -1   4   7    0.03    0.18
  -1  -4   7   -0.55    0.19
   1  -4  -7    0.41    0.21
   1   4  -6    5.35    0.46
  -1   4   6    4.99    0.31
   1  -4  -6    5.43    0.32
  -1  -4   6    4.34    0.33
   1   4  -5    4.32    0.30
  -1   4   5    4.45    0.26
  -1  -4   5    3.61    0.29
  -1  -4   5    4.05    0.27
   1  -4  -5    4.40    0.25
   1   4  -4   13.98    0.45
  -1   4   4   13.92    0.40
  -1  -4   4   13.26    0.44
   1  -4  -4   13.50    0.39
  -1  -4   4   15.19    0.48
   1   4  -3   14.81    0.44
  -1   4   3   15.12    0.38
   1   4  -3   14.81    0.42
  -1  -4   3   14.53    0.43
  -1  -4   3   14.66    0.42
   1  -4  -3   15.08    0.37
  -1   4   2   65.58    1.31
   1   4  -2   69.06    1.37
   1   4  -2   63.19    1.36
   1  -4  -2   65.76    1.29
  -1  -4   2   68.67    1.37
  -1  -4   2   66.58    1.32
  -1  -4   2   61.90    1.36
   1   4  -1    0.07    0.03
   1   4  -1    0.10    0.04
   1   4  -1    0.17    0.03
  -1   4   1    0.16    0.05
  -1   4   1    0.10    0.02
  -1  -4   1    0.16    0.04
  -1  -4   1    0.09    0.04
  -1  -4   1    0.16    0.03
  -1  -4   1    0.26    0.05
   1   4   0  697.23   13.66
  -1  -4   0  682.79   13.64
   1  -4   0  667.15   13.33
   1  -4   0  652.48   13.33
  -1   4  -1  411.49    8.83
   1  -4   1  412.37    8.80
  -1  -4  -1  416.16    8.83
   1   4   2   76.36    1.59
  -1   4  -2   79.14    1.61
  -1   4  -2   77.61    1.62
  -1  -4  -2   78.87    1.59
   1  -4   2   80.02    1.60
   1  -4   2   76.21    1.62
   1   4   3   10.21    0.33
  -1   4  -3   10.17    0.35
   1  -4   3    9.37    0.35
  -1  -4  -3   10.11    0.32
   1  -4   3   10.57    0.34
   1   4   4   25.43    0.67
  -1   4  -4   25.25    0.70
  -1  -4  -4   25.09    0.67
   1  -4   4   26.13    0.72
   1  -4   4   25.30    0.68
  -1   4  -5    5.75    0.37
   1   4   5    5.03    0.31
  -1  -4  -5    5.50    0.32
   1  -4   5    5.37    0.35
   1  -4   5    5.53    0.32
   1   4   6    0.90    0.21
   1  -4   6    1.11    0.22
  -1  -4  -6    1.28    0.24
   1   4   7    1.13    0.26
   1  -4   7    0.60    0.24
  -1  -4  -7    0.43    0.27
  -1   5   8    0.36    0.25
  -1  -5   8    0.29    0.32
   1  -5  -8    0.34    0.29
  -1  -5   8    0.48    0.29
   1   5  -7   15.60    0.71
  -1   5   7   15.34    0.59
   1  -5  -7   15.71    0.59
  -1  -5   7   15.20    0.62
  -1  -5   7   15.32    0.70
  -1   5   6    2.29    0.26
   1   5  -6    3.04    0.34
  -1  -5   6    3.18    0.30
   1   5  -5   40.96    1.05
  -1   5   5   42.66    0.99
  -1  -5   5   42.40    1.08
  -1  -5   5   41.23    1.03
   1  -5  -5   41.40    0.96
   1   5  -4    0.59    0.13
  -1   5   4    0.57    0.10
  -1  -5   4    0.59    0.13
   1  -5  -4    0.73    0.10
  -1  -5   4    0.68    0.15
   1   5  -3    5.34    0.24
  -1   5   3    5.12    0.19
   1   5  -3    5.19    0.24
   1  -5  -3    5.14    0.18
  -1  -5   3    5.52    0.23
  -1  -5   3    5.10    0.19
   1   5  -2   32.97    0.75
  -1   5   2   32.06    0.68
   1   5  -2   32.94    0.75
  -1  -5   2   33.32    0.75
   1  -5  -2   32.53    0.67
  -1  -5   2   31.84    0.69
  -1  -5   2   33.40    0.75
   1  -5  -2   32.74    0.67
  -1   5   1    0.54    0.07
   1   5  -1    0.47    0.07
   1   5  -1    0.42    0.07
  -1   5   1    0.45    0.05
   1   5  -1    0.38    0.05
  -1   5   1    0.49    0.04
  -1  -5   1    0.42    0.06
   1  -5  -1    0.50    0.03
  -1  -5   1    0.65    0.08
   1  -5  -1    0.40    0.03
  -1  -5   1    0.60    0.07
  -1   5   0   21.71    0.48
  -1   5   0   22.40    0.52
  -1   5   0   21.91    0.47
   1   5   0   22.15    0.50
  -1   5   0   22.62    0.45
   1   5   0   20.64    0.51
   1  -5   0   22.61    0.53
  -1  -5   0   23.05    0.52
  -1  -5   0   22.08    0.50
   1  -5   0   22.65    0.47
  -1  -5   0   21.84    0.51
   1  -5   0   22.04    0.47
  -1   5  -1  978.32   19.76
   1   5   1 1000.00   19.80
  -1  -5  -1  998.61   19.75
   1  -5   1  955.14   19.67
  -1   5  -2   81.96    1.67
   1   5   2   81.31    1.65
  -1   5  -2   78.81    1.68
   1  -5   2   81.47    1.69
   1  -5   2   79.78    1.65
  -1  -5  -2   81.09    1.64
  -1   5  -3   30.74    0.76
  -1   5  -3   29.49    0.77
   1   5   3   28.81    0.72
  -1  -5  -3   30.26    0.71
   1  -5   3   30.64    0.77
   1  -5   3   29.39    0.73
  -1   5  -4   21.11    0.63
   1   5   4   20.76    0.59
   1  -5   4   21.35    0.64
   1  -5   4   21.53    0.61
  -1  -5  -4   20.75    0.58
   1   5   5    3.55    0.27
  -1   5  -5    3.14    0.37
  -1  -5  -5    3.49    0.28
   1  -5   5    3.20    0.38
   1   5   6    4.26    0.35
  -1   5  -6    3.97    0.45
   1  -5   6    4.07    0.36
   1  -5   6    4.82    0.45
  -1  -5  -6    4.41    0.39
   1   5   7    5.58    0.47
  -1  -5  -7    6.11    0.52
   1  -5   7    5.50    0.46
  -1   6   8    2.02    0.32
   1  -6  -8    1.47    0.33
  -1  -6   8    1.94    0.35
  -1  -6   8    1.53    0.35
  -1   6   7    0.21    0.19
   1   6  -7    0.17    0.27
  -1  -6   7    0.21    0.21
  -1  -6   7    0.31    0.30
  -1  -6   7   -0.30    0.19
   1  -6  -7    0.05    0.21
   1   6  -6    7.85    0.45
  -1   6   6    7.93    0.45
  -1  -6   6    8.30    0.42
   1  -6  -6    8.03    0.39
  -1   6   5   25.64    0.69
   1   6  -5   26.38    0.76
  -1  -6   5   26.06    0.69
  -1  -6   5   26.18    0.78
   1  -6  -5   25.30    0.65
  -1  -6   5   25.37    0.73
  -1   6   4   75.19    1.59
   1   6  -4   76.40    1.67
   1  -6  -4   74.72    1.56
  -1  -6   4   75.90    1.59
  -1  -6   4   77.63    1.66
   1   6  -3   33.59    0.82
   1   6  -3   34.49    0.84
  -1   6   3   34.49    0.76
  -1  -6   3   34.80    0.75
  -1  -6   3   35.91    0.83
  -1  -6   3   32.76    0.83
   1  -6  -3   34.19    0.73
  -1   6   2   44.58    0.92
   1   6  -2   45.75    1.00
   1   6  -2   44.52    0.99
   1  -6  -2   45.12    0.91
  -1  -6   2   45.45    0.92
   1  -6  -2   43.75    0.90
  -1  -6   2   47.08    1.01
  -1  -6   2   43.78    0.99
   1   6  -1   12.60    0.34
   1   6  -1   12.16    0.28
  -1   6   1   12.05    0.28
   1   6  -1   12.51    0.34
  -1   6   1   12.46    0.30
  -1   6   1   11.71    0.35
  -1  -6   1   11.68    0.33
   1  -6  -1   11.87    0.35
   1  -6  -1   11.88    0.28
  -1  -6   1   11.78    0.34
  -1  -6   1   12.28    0.33
   1  -6  -1   12.03    0.26
  -1   6   0  154.50    2.96
   1   6   0  148.79    2.97
  -1   6   0  153.34    2.95
   1   6   0  149.35    3.00
   1  -6   0  156.20    3.01
  -1  -6   0  156.68    2.97
  -1  -6   0  152.28    2.99
   1  -6   0  148.46    2.93
  -1  -6   0  148.77    3.00
  -1   6  -1  269.74    5.34
   1  -6   1  283.81    5.38
  -1   6  -2   95.65    1.91
   1   6   2   93.72    1.88
  -1   6  -2   89.01    1.91
   1  -6   2   92.49    1.92
   1  -6   2   92.85    1.88
  -1  -6  -2   89.45    1.86
  -1   6  -3   40.66    0.98
  -1   6  -3   40.95    0.97
   1   6   3   40.71    0.93
  -1  -6  -3   40.79    0.92
   1  -6   3   39.63    0.94
   1  -6   3   40.67    0.98
   1   6   4    2.20    0.20
  -1   6  -4    2.25    0.24
  -1  -6  -4    2.03    0.20
   1  -6   4    2.28    0.24
   1  -6   4    1.81    0.20
  -1   6  -5    2.42    0.27
   1   6   5    1.94    0.23
  -1  -6  -5    1.88    0.22
   1  -6   5    1.75    0.27
   1  -6   5    2.46    0.29
  -1   6  -6   31.82    0.98
   1   6   6   32.20    0.91
   1  -6   6   31.74    0.92
  -1  -6  -6   31.92    0.90
   1  -6   6   31.24    0.99
   1   6   7    0.14    0.24
  -1  -6  -7    0.46    0.28
   1  -6   7   -0.23    0.23
  -1   7   8    0.04    0.25
   1  -7  -8    0.19    0.38
  -1  -7   8    0.03    0.31
  -1  -7   8    0.77    0.32
  -1   7   7   13.38    0.55
   1   7  -7   12.09    0.68
  -1  -7   7   12.81    0.59
   1  -7  -7   13.48    0.53
   1   7  -6   -0.16    0.19
  -1  -7   6    0.38    0.16
   1  -7  -6    0.10    0.15
  -1  -7   6    0.26    0.17
   1   7  -5    0.37    0.17
  -1   7   5    0.39    0.12
  -1  -7   5    0.42    0.15
  -1  -7   5    0.37    0.14
   1  -7  -5    0.34    0.11
  -1  -7   5    0.49    0.13
   1   7  -4    0.26    0.12
  -1   7   4    0.13    0.09
   1   7  -4    0.29    0.12
  -1  -7   4    0.24    0.11
   1  -7  -4    0.09    0.08
  -1  -7   4    0.20    0.11
  -1  -7   4    0.19    0.08
  -1   7   3  225.37    4.35
   1   7  -3  223.36    4.44
   1   7  -3  219.85    4.43
   1  -7  -3  224.63    4.32
  -1  -7   3  225.10    4.45
  -1  -7   3  221.27    4.42
   1  -7  -3  228.26    4.32
  -1  -7   3  221.48    4.33
  -1   7   2   31.09    0.76
   1   7  -2   30.04    0.73
   1   7  -2   29.60    0.73
  -1   7   2   30.59    0.66
  -1  -7   2   30.95    0.73
  -1  -7   2   30.56    0.64
   1  -7  -2   30.30    0.63
   1  -7  -2   30.40    0.64
  -1  -7   2   30.46    0.74
  -1   7   1   64.95    1.31
  -1   7   1   64.23    1.32
   1   7  -1   67.82    1.38
   1   7  -1   65.05    1.29
  -1   7   1   67.06    1.40
   1   7  -1   67.10    1.38
  -1  -7   1   64.63    1.35
   1  -7  -1   63.34    1.28
   1  -7  -1   67.26    1.40
  -1  -7   1   64.55    1.38
   1  -7  -1   65.53    1.29
  -1  -7   1   63.01    1.37
   1   7   0    6.70    0.23
  -1   7   0    6.56    0.20
  -1   7   0    6.39    0.24
  -1   7   0    6.53    0.21
   1   7   0    6.23    0.22
   1   7   0    6.01    0.23
  -1  -7   0    6.35    0.21
  -1  -7   0    6.66    0.23
   1  -7   0    6.58    0.19
   1  -7   0    6.45    0.19
  -1  -7   0    6.49    0.24
   1  -7   0    6.06    0.24
   1   7   1   19.89    0.53
   1   7   1   19.82    0.50
  -1   7  -1   20.58    0.51
   1  -7   1   20.05    0.48
  -1  -7  -1   20.22    0.51
  -1  -7  -1   20.35    0.48
   1  -7   1   20.38    0.54
  -1   7  -2    8.35    0.31
  -1   7  -2    8.48    0.31
   1   7   2    8.51    0.28
   1  -7   2    8.12    0.28
  -1  -7  -2    8.25    0.27
   1  -7   2    8.57    0.32
   1   7   3   33.83    0.81
  -1   7  -3   33.30    0.84
  -1   7  -3   32.26    0.85
  -1  -7  -3   33.52    0.79
   1  -7   3   33.63    0.81
   1  -7   3   34.41    0.86
   1   7   4    0.06    0.10
  -1   7  -4    0.04    0.13
   1  -7   4    0.04    0.11
   1  -7   4    0.23    0.12
  -1  -7  -4    0.15    0.11
  -1  -7  -5   37.71    0.94
   1  -7   5   36.75    0.97
   1  -7   5   36.26    1.03
  -1   7  -6    0.00    0.25
   1   7   6    0.33    0.19
  -1  -7  -6    0.01    0.21
   1  -7   6    0.50    0.24
   1  -7   6    0.45    0.21
   1   7   7    4.37    0.44
   1  -7   7    4.21    0.47
  -1  -7  -7    3.50    0.39
  -1   8   8    0.61    0.28
  -1  -8   8    0.02    0.31
  -1  -8   8   -0.17    0.29
   1   8  -7    1.03    0.30
  -1   8   7    0.68    0.23
   1  -8  -7    0.51    0.22
  -1  -8   7    0.66    0.23
  -1  -8   7    0.88    0.26
  -1   8   6    5.15    0.33
   1  -8  -6    5.27    0.32
  -1  -8   6    4.91    0.33
  -1  -8   6    4.83    0.38
   1   8  -5    2.95    0.31
  -1   8   5    3.02    0.24
  -1  -8   5    3.31    0.23
   1  -8  -5    3.13    0.22
  -1  -8   5    4.20    0.30
   1   8  -4   63.62    1.45
   1   8  -4   60.28    1.42
  -1   8   4   62.22    1.34
  -1  -8   4   59.83    1.43
  -1  -8   4   63.37    1.41
   1  -8  -4   62.15    1.29
  -1  -8   4   61.65    1.30
   1   8  -3    7.41    0.33
  -1   8   3    7.46    0.26
   1   8  -3    7.14    0.32
  -1  -8   3    7.97    0.34
   1  -8  -3    7.34    0.23
  -1  -8   3    7.57    0.23
   1  -8  -3    7.49    0.24
  -1  -8   3    7.58    0.31
  -1   8   2  139.36    2.77
   1   8  -2  142.19    2.74
  -1   8   2  137.68    2.88
   1   8  -2  142.63    2.86
   1   8  -2  142.48    2.86
   1  -8  -2  141.18    2.75
  -1  -8   2  141.14    2.74
  -1  -8   2  146.44    2.86
  -1  -8   2  141.72    2.87
   1  -8  -2  139.76    2.74
  -1  -8   2  142.91    2.83
  -1   8   1   65.98    1.38
   1   8  -1   68.13    1.43
  -1   8   1   65.48    1.36
   1   8  -1   66.09    1.34
  -1   8   1   69.40    1.46
  -1  -8   1   69.11    1.41
  -1  -8   1   68.70    1.45
  -1  -8   1   66.60    1.42
   1  -8  -1   67.43    1.34
   1  -8  -1   69.27    1.46
   1  -8  -1   65.66    1.33
   1   8   0    0.24    0.06
  -1   8   0    0.31    0.07
   1   8   0    0.47    0.09
  -1   8   0    0.30    0.06
  -1   8   0    0.34    0.08
   1  -8   0    0.36    0.06
  -1  -8   0    0.32    0.08
  -1  -8   0    0.47    0.07
  -1  -8   0    0.33    0.07
   1  -8   0    0.37    0.06
   1  -8   0    0.24    0.07
   1   8   1   49.48    1.05
  -1   8  -1   48.33    1.06
  -1   8  -1   45.92    1.08
   1   8   1   47.86    1.09
  -1  -8  -1   49.94    1.06
   1  -8   1   48.62    1.10
   1  -8   1   49.73    1.03
   1  -8   1   48.25    1.03
  -1  -8  -1   47.07    1.03
  -1   8  -2   67.64    1.48
   1   8   2   68.67    1.50
  -1   8  -2   69.49    1.47
   1   8   2   67.10    1.43
   1  -8   2   68.69    1.50
   1  -8   2   65.62    1.43
  -1  -8  -2   66.81    1.41
   1   8   3    1.14    0.15
  -1   8  -3    1.05    0.15
   1  -8   3    1.24    0.16
  -1  -8  -3    1.37    0.14
   1  -8   3    0.79    0.16
  -1   8  -4   23.76    0.74
  -1   8  -4   25.96    0.75
   1   8   4   24.70    0.69
   1  -8   4   24.42    0.69
   1  -8   4   24.68    0.74
   1   8   5    1.29    0.20
   1  -8   5    0.61    0.19
  -1  -8  -5    0.89    0.19
   1  -8   5    0.94    0.24
  -1   8  -6   20.93    0.81
   1   8   6   20.65    0.72
   1  -8   6   21.89    0.75
   1  -8   6   20.38    0.80
  -1  -8  -6   22.46    0.72
   1   8   7    3.43    0.41
   1  -8   7    3.64    0.40
  -1  -8  -7    2.75    0.37
  -1   9   8   -0.02    0.27
  -1   9   7    3.94    0.38
  -1  -9   7    4.38    0.41
   1  -9  -7    5.20    0.39
  -1  -9   7    4.37    0.46
  -1   9   6    2.30    0.25
  -1  -9   6    2.40    0.28
  -1  -9   6    2.22    0.28
   1  -9  -6    2.13    0.26
  -1   9   5    5.09    0.28
   1   9  -5    5.34    0.37
  -1  -9   5    5.44    0.26
  -1  -9   5    4.00    0.38
   1  -9  -5    5.00    0.25
   1   9  -4    2.43    0.25
   1   9  -4    1.50    0.20
  -1   9   4    1.76    0.17
   1  -9  -4    1.78    0.15
  -1  -9   4    1.39    0.18
  -1  -9   4    1.17    0.18
  -1  -9   4    2.23    0.15
   1  -9  -4    1.84    0.16
  -1   9   3  123.89    2.61
   1   9  -3  128.29    2.58
   1   9  -3  126.18    2.58
  -1   9   3  122.45    2.48
  -1  -9   3  124.61    2.59
  -1  -9   3  123.02    2.55
  -1  -9   3  119.78    2.42
   1  -9  -3  123.04    2.44
   1  -9  -3  121.61    2.42
  -1   9   2   27.37    0.72
   1   9  -2   27.12    0.69
  -1   9   2   26.00    0.61
   1   9  -2   26.75    0.57
   1   9  -2   26.13    0.69
   1  -9  -2   26.58    0.57
   1  -9  -2   26.64    0.58
  -1  -9   2   26.77    0.70
  -1  -9   2   25.96    0.68
  -1  -9   2   26.10    0.66
  -1   9   1   16.75    0.43
  -1   9   1   16.49    0.41
   1   9  -1   16.65    0.48
  -1   9   1   16.10    0.49
   1   9  -1   16.84    0.47
   1   9  -1   16.59    0.38
   1  -9  -1   16.98    0.38
   1  -9  -1   16.60    0.39
  -1  -9   1   15.77    0.48
  -1  -9   1   16.54    0.44
   1  -9  -1   15.77    0.48
  -1  -9   1   16.06    0.46
   1   9   0   11.76    0.36
  -1   9   0   11.56    0.33
   1   9   0   11.30    0.35
   1   9   0   11.35    0.37
  -1   9   0   12.22    0.39
  -1   9   0   12.09    0.35
  -1  -9   0   11.81    0.36
  -1  -9   0   11.55    0.38
   1  -9   0   11.25    0.38
  -1  -9   0   12.19    0.34
   1  -9   0   11.83    0.31
   1  -9   0   11.30    0.30
   1   9   1    6.67    0.29
   1   9   1    6.58    0.25
  -1   9  -1    6.36    0.27
  -1   9  -1    6.47    0.26
   1  -9   1    5.87    0.23
   1  -9   1    6.70    0.29
  -1  -9  -1    6.18    0.25
  -1  -9  -1    6.33    0.23
   1  -9   1    6.30    0.23
   1   9   2   31.45    0.75
  -1   9  -2   30.40    0.78
   1   9   2   30.37    0.80
  -1   9  -2   30.95    0.79
  -1  -9  -2   30.37    0.72
   1  -9   2   32.49    0.81
   1  -9   2   29.93    0.74
  -1   9  -3   28.93    0.78
   1   9   3   28.15    0.72
  -1   9  -3   29.17    0.78
   1  -9   3   27.56    0.78
  -1  -9  -3   28.62    0.70
   1  -9   3   27.11    0.72
  -1   9  -4    0.18    0.15
  -1   9  -4    0.10    0.12
   1   9   4    0.04    0.12
   1  -9   4    0.24    0.15
   1  -9   4    0.02    0.13
  -1  -9  -4    0.07    0.15
   1   9   5   38.52    1.02
   1  -9   5   39.53    1.04
  -1  -9  -5   39.74    0.99
  -1   9  -6    1.76    0.33
   1   9   6    1.51    0.26
   1  -9   6    1.95    0.30
  -1  -9  -6    2.76    0.30
   1  -9   6    1.74    0.30
   1   9   7   11.49    0.62
  -1  -9  -7   11.38    0.64
   1  -9   7   11.14    0.65
  -1  10   7    0.77    0.24
  -1 -10   7    0.67    0.22
  -1 -10   7    0.63    0.26
   1 -10  -7    1.07    0.27
  -1  10   6   13.72    0.52
   1  10  -6   13.12    0.65
  -1 -10   6   13.11    0.57
   1 -10  -6   12.86    0.45
  -1 -10   6   14.19    0.48
   1  10  -5    0.82    0.21
  -1  10   5    0.63    0.15
   1  10  -5    1.04    0.24
   1 -10  -5    0.72    0.13
   1 -10  -5    0.76    0.13
  -1 -10   5    0.58    0.12
  -1 -10   5    0.54    0.18
   1  10  -4    2.05    0.24
  -1  10   4    2.01    0.19
   1  10  -4    2.15    0.25
  -1 -10   4    1.93    0.23
   1 -10  -4    2.06    0.16
   1 -10  -4    1.73    0.15
  -1 -10   4    1.96    0.25
  -1 -10   4    1.87    0.14
  -1  10   3    0.93    0.12
   1  10  -3    1.15    0.16
  -1  10   3    0.55    0.13
   1  10  -3    0.82    0.16
  -1 -10   3    1.15    0.16
  -1 -10   3    1.17    0.19
   1 -10  -3    0.87    0.10
  -1 -10   3    0.96    0.09
   1 -10  -3    1.35    0.12
  -1  10   2   69.63    1.45
  -1  10   2   69.86    1.56
   1  10  -2   68.18    1.53
   1  10  -2   69.71    1.53
   1  10  -2   68.20    1.38
  -1 -10   2   70.95    1.50
   1 -10  -2   68.51    1.39
   1 -10  -2   68.64    1.40
  -1 -10   2   72.21    1.56
  -1 -10   2   70.75    1.52
   1  10  -1    1.03    0.14
   1  10  -1    0.82    0.12
  -1  10   1    0.86    0.10
  -1  10   1    0.88    0.11
  -1  10   1    0.74    0.13
   1  10  -1    0.87    0.07
   1 -10  -1    0.97    0.15
   1 -10  -1    0.82    0.08
   1 -10  -1    0.77    0.09
  -1 -10   1    0.82    0.13
  -1 -10   1    0.64    0.11
  -1 -10   1    0.85    0.11
   1  10   0   87.94    1.93
   1  10   0   92.65    1.89
   1  10   0   94.44    1.91
  -1  10   0   93.50    1.88
  -1  10   0   90.49    1.86
  -1  10   0   91.13    1.94
   1 -10   0   89.90    1.83
  -1 -10   0   93.21    1.90
   1 -10   0   92.57    1.95
  -1 -10   0   91.32    1.87
   1 -10   0   89.22    1.84
  -1 -10   0   91.34    1.94
  -1  10  -1   12.02    0.41
   1  10   1   11.52    0.41
   1  10   1   12.03    0.37
  -1  10  -1   11.44    0.38
  -1 -10  -1   12.30    0.35
   1 -10   1   12.15    0.35
   1 -10   1   11.60    0.42
  -1 -10  -1   12.52    0.38
   1 -10   1   12.03    0.35
   1  10   2    0.30    0.12
   1  10   2    0.26    0.10
  -1  10  -2    0.14    0.10
  -1  10  -2    0.27    0.09
  -1 -10  -2    0.20    0.10
   1 -10   2    0.19    0.09
   1 -10   2    0.33    0.12
  -1 -10  -2    0.35    0.08
   1  10   3   78.97    1.74
  -1  10  -3   83.39    1.82
   1  10   3   81.25    1.83
  -1  10  -3   82.20    1.80
  -1 -10  -3   82.48    1.70
   1 -10   3   78.02    1.57
   1 -10   3   81.65    1.82
   1 -10   3   79.08    1.74
  -1  10  -4   43.14    1.15
   1  10   4   43.19    1.08
  -1 -10  -4   43.43    1.04
   1 -10   4   42.20    0.94
   1 -10   4   50.39    1.50
   1 -10   4   44.92    1.09
   1  10   5    0.66    0.18
  -1 -10  -5    0.69    0.18
   1 -10   5    0.56    0.19
   1  10   6   17.85    0.68
   1 -10   6   18.87    0.69
  -1 -10  -6   19.16    0.66
   1 -10   6   17.43    0.58
   1  10   7    0.31    0.28
  -1 -10  -7   -0.27    0.29
   1 -10   7    0.08    0.30
  -1  11   7    0.52    0.25
  -1 -11   7    0.79    0.27
   1 -11  -7    0.80    0.21
  -1 -11   7    0.76    0.23
   1 -11  -7    0.64    0.30
  -1  11   6    1.51    0.23
   1  11  -6    1.43    0.33
  -1 -11   6    1.45    0.24
   1 -11  -6    1.24    0.18
  -1 -11   6    1.48    0.31
   1 -11  -6    1.26    0.18
  -1 -11   6    1.50    0.20
   1  11  -5    1.46    0.25
   1  11  -5    0.39    0.22
  -1  11   5    1.05    0.18
  -1 -11   5    1.26    0.14
  -1 -11   5    1.41    0.23
   1 -11  -5    1.16    0.15
   1 -11  -5    1.39    0.15
   1  11  -4    7.62    0.40
  -1  11   4    7.96    0.33
   1  11  -4    7.93    0.42
  -1  11   4    8.24    0.44
   1 -11  -4    8.02    0.28
  -1 -11   4    7.75    0.41
   1 -11  -4    7.86    0.27
  -1 -11   4    7.88    0.25
  -1 -11   4    7.64    0.37
  -1  11   3   24.61    0.75
   1  11  -3   25.30    0.72
  -1  11   3   25.35    0.63
   1  11  -3   25.23    0.72
   1 -11  -3   24.72    0.58
  -1 -11   3   24.97    0.73
  -1 -11   3   24.73    0.68
   1 -11  -3   24.27    0.56
  -1 -11   3   24.67    0.69
  -1  11   2   15.12    0.53
   1  11  -2   16.19    0.37
   1  11  -2   16.48    0.52
  -1  11   2   16.09    0.44
   1  11  -2   16.29    0.52
  -1 -11   2   16.06    0.53
   1 -11  -2   16.11    0.38
   1 -11  -2   16.44    0.40
  -1 -11   2   15.97    0.48
  -1 -11   2   15.29    0.49
  -1  11   1   76.75    1.59
   1  11  -1   75.59    1.53
   1  11  -1   77.83    1.68
  -1  11   1   77.19    1.61
   1  11  -1   78.41    1.67
  -1  11   1   74.27    1.69
  -1 -11   1   77.82    1.65
   1 -11  -1   79.15    1.71
  -1 -11   1   75.69    1.62
   1 -11  -1   75.18    1.55
  -1 -11   1   79.41    1.70
   1 -11  -1   77.03    1.54
  -1  11   0    6.46    0.30
  -1  11   0    6.80    0.27
   1  11   0    6.48    0.28
   1  11   0    6.67    0.27
   1  11   0    6.35    0.29
  -1  11   0    6.39    0.25
   1 -11   0    6.35    0.23
  -1 -11   0    6.58    0.26
  -1 -11   0    6.59    0.30
  -1 -11   0    6.47    0.28
   1 -11   0    6.79    0.32
   1 -11   0    6.56    0.23
  -1  11  -1    9.66    0.38
   1  11   1    9.48    0.34
  -1  11  -1    9.77    0.36
   1  11   1    9.74    0.39
   1 -11   1    9.73    0.32
   1 -11   1    9.93    0.39
   1 -11   1   10.06    0.32
  -1 -11  -1   10.13    0.35
  -1 -11  -1   10.11    0.32
   1  11   2    5.52    0.26
  -1  11  -2    5.66    0.30
   1  11   2    5.79    0.32
  -1  11  -2    5.44    0.30
   1 -11   2    5.50    0.26
   1 -11   2    5.83    0.32
   1 -11   2    5.73    0.26
  -1 -11  -2    5.51    0.24
  -1 -11  -2    5.83    0.28
  -1  11  -3  107.18    2.31
   1  11   3  105.19    2.34
  -1  11  -3  107.26    2.30
   1  11   3  107.13    2.24
   1 -11   3  103.04    2.32
  -1 -11  -3  106.64    2.19
   1 -11   3  106.36    2.23
  -1 -11  -3  107.43    2.23
   1  11   4    2.26    0.42
  -1  11  -4    2.60    0.32
   1  11   4    2.92    0.26
  -1  11  -4    1.88    0.26
   1 -11   4    2.87    0.32
   1 -11   4    2.69    0.15
   1 -11   4    2.83    0.28
  -1 -11  -4    2.69    0.24
  -1  11  -5    0.94    0.23
   1  11   5    1.18    0.22
   1 -11   5    1.46    0.25
   1 -11   5    1.16    0.27
   1 -11   5    1.27    0.15
  -1 -11  -5    1.14    0.20
   1  11   6    0.06    0.20
   1 -11   6   -0.26    0.22
  -1 -11  -6   -0.01    0.21
   1 -11   6   -0.04    0.16
   1  11   7    5.88    0.57
  -1 -11  -7    5.84    0.54
   1 -11   7    6.11    0.56
  -1  12   7    3.87    0.43
   1 -12  -7    2.86    0.33
  -1 -12   7    2.96    0.38
  -1  12   6   17.14    0.61
   1 -12  -6   16.59    0.50
  -1 -12   6   16.02    0.50
  -1 -12   6   16.02    0.66
   1 -12  -6   16.55    0.50
   1  12  -5    0.07    0.18
  -1  12   5   -0.12    0.14
  -1  12   5   -0.18    0.20
  -1 -12   5    0.08    0.09
   1 -12  -5    0.00    0.10
   1 -12  -5   -0.02    0.10
  -1 -12   5   -0.22    0.17
  -1  12   4    0.48    0.22
   1  12  -4    0.74    0.20
  -1  12   4    0.55    0.13
  -1 -12   4    0.66    0.21
  -1 -12   4    0.57    0.17
   1 -12  -4    0.71    0.10
  -1 -12   4    0.59    0.08
   1 -12  -4    0.52    0.11
   1  12  -3    4.96    0.31
  -1  12   3    4.81    0.34
   1  12  -3    4.83    0.32
  -1  12   3    5.14    0.25
  -1 -12   3    4.89    0.29
  -1 -12   3    5.27    0.33
  -1 -12   3    5.04    0.30
   1 -12  -3    4.66    0.18
   1 -12  -3    4.43    0.19
  -1  12   2   10.97    0.35
   1  12  -2   10.84    0.42
   1  12  -2   10.56    0.26
  -1  12   2   10.93    0.44
   1  12  -2   11.16    0.42
  -1 -12   2   10.51    0.40
  -1 -12   2   11.00    0.44
   1 -12  -2   10.93    0.29
   1 -12  -2   10.77    0.31
  -1 -12   2   10.69    0.39
  -1  12   1    1.83    0.21
   1  12  -1    2.35    0.12
  -1  12   1    2.39    0.17
   1  12  -1    2.30    0.21
   1  12  -1    2.00    0.20
  -1  12   1    2.26    0.18
  -1 -12   1    2.17    0.19
   1 -12  -1    2.10    0.14
  -1 -12   1    2.13    0.20
  -1 -12   1    2.07    0.22
   1 -12  -1    2.38    0.13
   1 -12  -1    2.14    0.22
   1  12   0   50.15    1.13
   1  12   0   48.48    1.16
  -1  12   0   49.84    1.08
  -1  12   0   45.38    1.15
   1  12   0   48.45    1.10
  -1  12   0   48.46    1.11
   1 -12   0   48.17    1.04
  -1 -12   0   48.46    1.11
   1 -12   0   49.45    1.05
   1 -12   0   47.19    1.17
  -1 -12   0   50.20    1.09
  -1 -12   0   48.28    1.17
  -1  12  -1    1.34    0.16
  -1  12  -1    1.40    0.18
   1  12   1    1.17    0.17
   1  12   1    1.39    0.17
  -1 -12  -1    1.25    0.14
   1 -12   1    1.44    0.15
  -1 -12  -1    1.07    0.15
   1 -12   1    1.44    0.15
  -1  12  -2  104.56    2.24
   1  12   2  101.08    2.17
   1  12   2  103.02    2.26
  -1  12  -2  101.97    2.21
  -1 -12  -2  104.12    2.12
   1 -12   2  103.18    2.15
   1 -12   2  101.86    2.26
   1 -12   2  105.73    2.16
  -1 -12  -2  106.64    2.17
  -1  12  -3   18.70    0.63
   1  12   3   19.70    0.67
   1  12   3   19.14    0.59
  -1  12  -3   18.77    0.64
  -1 -12  -3   19.80    0.55
   1 -12   3   19.81    0.67
  -1 -12  -3   18.99    0.58
   1 -12   3   18.96    0.58
  -1  12  -4    6.79    0.42
   1  12   4    7.23    0.46
  -1 -12  -4    6.51    0.32
   1 -12   4    5.64    0.41
   1 -12   4    6.81    0.43
   1 -12   4    6.51    0.18
   1  12   5    1.08    0.31
  -1  12  -5    0.98    0.25
   1  12   5    0.88    0.21
  -1 -12  -5    0.77    0.19
   1 -12   5    0.78    0.23
   1 -12   5    0.98    0.12
   1 -12   5    0.91    0.25
   1  12   6    3.96    0.43
   1 -12   6    3.88    0.29
  -1 -12  -6    3.31    0.40
   1 -12   6    3.55    0.38
   1  12   7    0.68    0.32
   1 -12   7    0.06    0.32
  -1  13   7    6.65    0.52
  -1 -13   7    6.71    0.57
  -1  13   6    4.88    0.53
  -1  13   6    4.52    0.39
  -1 -13   6    3.60    0.26
   1 -13  -6    3.47    0.27
  -1 -13   6    4.38    0.43
   1 -13  -6    3.40    0.28
  -1  13   5    1.34    0.30
   1  13  -5    1.00    0.24
  -1  13   5    1.06    0.23
   1 -13  -5    1.57    0.19
  -1 -13   5    1.19    0.13
  -1 -13   5    0.96    0.25
   1 -13  -5    1.23    0.15
   1  13  -4    3.19    0.33
  -1  13   4    3.16    0.26
  -1  13   4    4.07    0.39
   1 -13  -4    3.51    0.19
  -1 -13   4    2.38    0.29
   1 -13  -4    3.31    0.19
  -1 -13   4    2.83    0.29
  -1 -13   4    3.01    0.37
  -1  13   3   39.50    1.09
  -1  13   3   40.57    0.95
   1  13  -3   40.56    1.06
   1  13  -3   40.56    1.05
  -1 -13   3   39.48    1.02
  -1 -13   3   41.04    1.08
  -1 -13   3   41.53    1.01
   1 -13  -3   39.49    0.86
   1 -13  -3   40.16    0.88
   1  13  -2    8.22    0.22
  -1  13   2    8.68    0.41
  -1  13   2    8.27    0.31
   1  13  -2    8.56    0.39
   1  13  -2    7.94    0.39
   1 -13  -2    8.48    0.25
   1 -13  -2    8.41    0.27
  -1 -13   2    8.42    0.40
  -1 -13   2    7.95    0.35
  -1 -13   2    8.03    0.36
   1  13  -1   35.25    0.76
  -1  13   1   36.03    0.87
   1  13  -1   34.47    0.92
   1  13  -1   36.38    0.92
  -1  13   1   36.12    0.95
  -1  13   1   35.61    0.84
  -1 -13   1   34.95    0.88
  -1 -13   1   36.65    0.87
  -1 -13   1   36.20    0.95
   1 -13  -1   36.03    0.80
   1 -13  -1   34.36    0.94
   1 -13  -1   35.87    0.78
  -1  13   0   13.73    0.42
   1  13   0   13.01    0.43
  -1  13   0   13.93    0.45
  -1  13   0   13.32    0.49
   1  13   0   13.12    0.52
   1  13   0   13.40    0.48
  -1 -13   0   13.48    0.42
   1 -13   0   13.54    0.50
   1 -13   0   13.06    0.38
  -1 -13   0   13.87    0.45
  -1 -13   0   13.51    0.51
   1 -13   0   12.65    0.38
   1  13   1   21.08    0.67
   1  13   1   21.78    0.60
  -1  13  -1   20.71    0.62
  -1  13  -1   21.82    0.66
  -1 -13  -1   21.20    0.60
  -1 -13  -1   21.18    0.57
   1 -13   1   21.72    0.57
   1 -13   1   21.79    0.57
   1 -13   1   20.23    0.67
  -1  13  -2    0.66    0.15
   1  13   2    1.04    0.16
  -1  13  -2    1.22    0.19
   1  13   2    1.16    0.21
   1 -13   2    1.14    0.16
  -1 -13  -2    0.95    0.14
  -1 -13  -2    0.83    0.15
   1 -13   2    1.14    0.21
   1 -13   2    1.10    0.15
  -1  13  -3   10.20    0.48
   1  13   3   10.23    0.50
  -1  13  -3   11.74    0.54
   1  13   3    9.93    0.42
   1 -13   3   10.28    0.42
  -1 -13  -3   10.25    0.40
   1 -13   3   10.40    0.42
   1 -13   3    9.58    0.61
   1  13   4    3.32    0.30
  -1  13  -4    3.17    0.34
   1  13   4    3.82    0.41
  -1  13  -4    3.61    0.36
  -1 -13  -4    3.64    0.30
  -1 -13  -4    3.50    0.28
   1 -13   4    3.42    0.32
  -1  13  -5   12.94    0.63
   1  13   5   14.04    0.70
   1  13   5   14.10    0.57
  -1  13  -5   12.17    0.63
   1 -13   5   13.19    0.34
   1 -13   5   13.25    0.66
  -1 -13  -5   13.49    0.53
  -1 -13  -5   13.88    0.52
   1 -13   5   12.94    0.57
   1  13   6    0.72    0.33
   1  13   6    0.39    0.27
  -1 -13  -6    0.39    0.25
   1 -13   6    1.05    0.30
  -1  14   7    0.15    0.40
  -1  14   7    0.35    0.29
  -1 -14   7    0.76    0.34
   1  14  -6   16.63    0.78
  -1  14   6   17.96    0.67
  -1  14   6   16.12    0.83
  -1 -14   6   16.54    0.47
   1 -14  -6   17.27    0.49
   1 -14  -6   16.88    0.49
  -1 -14   6   17.51    0.72
   1  14  -5   -0.14    0.22
  -1  14   5    0.65    0.27
  -1  14   5    0.09    0.18
   1 -14  -5   -0.21    0.11
  -1 -14   5    0.33    0.26
  -1 -14   5    0.16    0.22
  -1 -14   5    0.03    0.08
   1 -14  -5    0.21    0.11
  -1  14   4   27.42    0.75
   1  14  -4   27.05    0.86
  -1  14   4   28.11    0.91
  -1 -14   4   26.02    0.80
  -1 -14   4   27.44    0.82
   1 -14  -4   27.00    0.64
   1 -14  -4   26.33    0.62
   1  14  -3    4.02    0.33
  -1  14   3    4.34    0.37
  -1  14   3    3.82    0.25
   1  14  -3    3.59    0.54
  -1 -14   3    4.48    0.30
   1 -14  -3    4.17    0.19
  -1 -14   3    4.30    0.31
   1 -14  -3    3.65    0.18
  -1  14   2    9.68    0.36
  -1  14   2    9.58    0.45
   1  14  -2    9.10    0.42
   1  14  -2    9.47    0.24
   1  14  -2    9.58    0.43
  -1 -14   2    9.35    0.45
  -1 -14   2    9.36    0.41
   1 -14  -2    9.46    0.30
  -1 -14   2   10.00    0.39
   1 -14  -2   10.00    0.28
  -1  14   1    4.13    0.24
  -1  14   1    4.15    0.30
   1  14  -1    4.06    0.16
   1  14  -1    4.04    0.29
   1  14  -1    4.40    0.30
  -1  14   1    3.88    0.26
   1 -14  -1    3.92    0.18
  -1 -14   1    4.17    0.27
   1 -14  -1    3.92    0.20
   1 -14  -1    4.02    0.31
  -1 -14   1    4.15    0.31
  -1 -14   1    3.00    0.38
   1  14   0   37.98    0.99
   1  14   0   36.96    0.92
  -1  14   0   36.88    0.98
  -1  14   0   36.78    0.89
   1  14   0   38.03    0.95
  -1  14   0   37.77    0.93
   1 -14   0   35.99    1.00
  -1 -14   0   37.01    0.92
  -1 -14   0   37.96    1.00
  -1 -14   0   37.75    0.90
   1 -14   0   37.03    0.84
   1 -14   0   37.25    0.85
  -1  14  -1    9.93    0.43
   1  14   1    9.22    0.43
  -1  14  -1    9.61    0.41
   1  14   1    9.65    0.38
   1 -14   1    9.63    0.35
   1 -14   1   10.05    0.35
   1 -14   1   10.66    0.46
  -1 -14  -1    9.76    0.35
  -1 -14  -1    9.18    0.37
  -1  14  -2   25.27    0.77
  -1  14  -2   25.20    0.75
   1  14   2   25.46    0.71
   1  14   2   24.98    0.79
   1 -14   2   25.79    0.80
  -1 -14  -2   24.96    0.66
   1 -14   2   25.71    0.70
  -1 -14  -2   25.45    0.70
   1 -14   2   25.35    0.69
  -1  14  -3    0.82    0.18
  -1  14  -3    0.79    0.21
   1  14   3    0.38    0.18
   1  14   3    0.69    0.17
  -1 -14  -3    1.30    0.17
   1 -14   3    0.73    0.30
   1 -14   3    0.71    0.17
  -1 -14  -3    0.79    0.17
   1 -14   3    0.79    0.18
  -1  14  -4    3.38    0.37
   1  14   4    3.66    0.43
   1  14   4    3.71    0.35
  -1  14  -4    3.43    0.39
  -1 -14  -4    2.95    0.31
  -1 -14  -4    3.45    0.29
   1 -14   4    3.04    0.34
   1  14   5    3.03    0.37
   1  14   5    3.05    0.41
  -1  14  -5    3.20    0.38
  -1 -14  -5    3.34    0.36
  -1 -14  -5    2.74    0.33
   1 -14   5    3.45    0.39
   1  14   6    3.63    0.39
   1  14   6    3.35    0.49
  -1 -14  -6    2.96    0.34
   1 -14   6    3.38    0.39
  -1 -14  -6    3.61    0.44
  -1  15   6    2.36    0.40
  -1  15   6    1.72    0.30
   1  15  -6    1.89    0.35
  -1 -15   6    1.98    0.34
   1 -15  -6    1.92    0.22
  -1  15   5   24.08    0.92
   1  15  -5   23.65    0.86
   1  15  -5   22.61    0.88
  -1  15   5   24.28    0.75
  -1 -15   5   22.63    0.80
  -1 -15   5   24.70    0.82
   1 -15  -5   23.70    0.57
   1 -15  -5   24.26    0.58
  -1 -15   5   22.50    0.88
  -1  15   4    1.35    0.21
   1  15  -4    1.20    0.23
  -1  15   4    1.35    0.26
   1 -15  -4    1.36    0.16
   1 -15  -4    1.70    0.17
  -1 -15   4    1.37    0.24
   1  15  -3   19.75    0.70
  -1  15   3   19.29    0.60
  -1  15   3   19.96    0.73
   1 -15  -3   20.26    0.48
  -1 -15   3   20.29    0.73
   1 -15  -3   20.93    0.50
  -1 -15   3   20.42    0.66
   1  15  -2    9.98    0.45
  -1  15   2    9.54    0.48
   1  15  -2    9.95    0.45
  -1  15   2    9.50    0.37
  -1 -15   2   10.12    0.43
   1 -15  -2    9.95    0.29
  -1 -15   2   10.04    0.42
   1 -15  -2    9.88    0.31
  -1 -15   2   10.09    0.48
   1  15  -1   83.88    1.86
   1  15  -1   79.45    1.63
  -1  15   1   82.95    1.88
  -1  15   1   79.08    1.74
  -1  15   1   72.39    1.85
   1  15  -1   84.12    1.83
  -1 -15   1   81.15    1.79
   1 -15  -1   82.28    1.68
   1 -15  -1   80.61    1.66
  -1 -15   1   82.40    1.76
  -1 -15   1   83.52    1.88
   1 -15  -1   83.41    1.89
   1  15   0   15.09    0.50
   1  15   0   14.35    0.52
  -1  15   0   15.26    0.52
   1  15   0   14.55    0.55
  -1  15   0   14.71    0.56
  -1 -15   0   15.99    0.58
  -1 -15   0   15.17    0.50
   1 -15   0   15.13    0.43
   1 -15   0   14.88    0.44
   1 -15   0   14.34    0.57
  -1  15  -1    0.17    0.13
   1  15   1    0.25    0.14
  -1  15  -1    0.52    0.17
   1  15   1    0.34    0.14
  -1 -15  -1    0.49    0.14
   1 -15   1    0.47    0.12
   1 -15   1    0.32    0.16
   1 -15   1    0.26    0.12
  -1 -15  -1    0.51    0.13
  -1  15  -2    7.71    0.42
   1  15   2    7.54    0.44
   1  15   2    7.97    0.38
   1 -15   2    8.32    0.36
   1 -15   2    7.94    0.47
   1 -15   2    7.88    0.36
  -1 -15  -2    7.79    0.36
   1  15   3   16.58    0.67
   1  15   3   15.68    0.58
  -1  15  -3   16.56    0.66
  -1  15  -3   17.38    0.65
   1 -15   3   17.15    0.58
   1 -15   3   15.57    0.55
  -1 -15  -3   17.15    0.52
  -1 -15  -3   16.04    0.55
   1  15   4    0.50    0.28
   1  15   4    0.37    0.19
  -1  15  -4    0.19    0.23
  -1  15  -4    0.43    0.22
  -1 -15  -4    0.51    0.19
   1 -15   4    0.24    0.19
   1 -15   4    0.32    0.23
  -1 -15  -4    0.32    0.16
  -1  15  -5    2.05    0.34
   1  15   5    2.25    0.32
   1  15   5    1.63    0.35
   1 -15   5    2.29    0.32
  -1 -15  -5    2.26    0.28
  -1 -15  -5    2.22    0.27
   1  15   6    0.32    0.30
   1  15   6   -0.57    0.35
  -1 -15  -6   -0.33    0.26
   1 -15   6    0.62    0.31
  -1 -15  -6    0.40    0.28
  -1  16   6   17.16    0.70
  -1  16   6   18.10    0.92
   1  16  -6   17.13    0.82
  -1 -16   6   17.69    0.78
   1  16  -5   -0.29    0.23
  -1  16   5   -0.34    0.26
  -1  16   5   -0.13    0.19
  -1 -16   5   -0.34    0.23
   1 -16  -5    0.08    0.10
  -1 -16   5    0.50    0.27
   1 -16  -5    0.12    0.11
   1  16  -4   23.19    0.81
  -1  16   4   22.82    0.86
  -1  16   4   20.28    0.93
  -1 -16   4   22.64    0.76
   1 -16  -4   21.86    0.53
  -1 -16   4   23.81    0.86
   1 -16  -4   23.19    0.54
   1  16  -3    0.26    0.21
   1  16  -3    0.53    0.19
  -1  16   3    0.89    0.24
  -1  16   3    1.02    0.17
  -1 -16   3    0.76    0.21
  -1 -16   3    0.77    0.19
  -1 -16   3    1.24    0.26
   1 -16  -3    0.80    0.11
   1 -16  -3    0.83    0.11
   1  16  -2   31.16    0.95
   1  16  -2   32.90    0.93
  -1  16   2   32.71    0.97
  -1  16   2   31.91    0.83
  -1 -16   2   32.38    0.86
  -1 -16   2   30.30    0.95
   1 -16  -2   31.55    0.73
   1 -16  -2   31.17    0.71
  -1 -16   2   32.25    0.87
  -1  16   1    5.83    0.33
   1  16  -1    5.59    0.37
  -1  16   1    5.49    0.43
  -1  16   1    5.47    0.30
   1  16  -1    5.24    0.20
   1  16  -1    5.69    0.36
  -1 -16   1    5.19    0.34
  -1 -16   1    5.53    0.31
   1 -16  -1    5.60    0.23
   1 -16  -1    5.17    0.24
   1  16   0   18.28    0.66
   1  16   0   18.81    0.59
  -1  16   0   18.19    0.65
  -1  16   0   18.70    0.61
  -1 -16   0   18.95    0.59
  -1 -16   0   19.12    0.69
  -1 -16   0   18.61    0.55
   1 -16   0   18.55    0.51
   1 -16   0   18.75    0.52
   1  16   1    1.68    0.22
  -1  16  -1    1.98    0.25
   1  16   1    1.43    0.23
  -1 -16  -1    1.85    0.19
   1 -16   1    1.84    0.18
  -1 -16  -1    1.83    0.21
   1 -16   1    1.85    0.21
   1  16   2    7.56    0.43
   1  16   2    7.75    0.47
  -1  16  -2    7.98    0.44
  -1  16  -2    7.13    0.43
  -1 -16  -2    7.91    0.34
  -1 -16  -2    7.86    0.38
   1 -16   2    6.95    0.36
   1 -16   2    7.21    0.36
   1  16   3    9.06    0.44
  -1  16  -3    8.51    0.49
   1  16   3    8.55    0.52
  -1  16  -3    8.15    0.52
   1 -16   3    7.57    0.70
   1 -16   3    8.91    0.43
  -1 -16  -3    8.73    0.38
  -1 -16  -3    8.32    0.41
   1  16   4    2.06    0.32
  -1  16  -4    2.08    0.36
  -1  16  -4    1.56    0.27
   1  16   4    2.31    0.29
  -1 -16  -4    2.07    0.23
  -1 -16  -4    2.47    0.26
   1 -16   4    1.89    0.27
   1 -16   4    2.20    0.34
  -1  16  -5    0.67    0.30
   1  16   5   -0.03    0.33
   1  16   5    0.29    0.24
  -1 -16  -5   -0.07    0.22
   1 -16   5   -0.22    0.25
  -1 -16  -5    0.20    0.35
   1  16   6    9.16    0.82
   1  16   6    6.85    0.62
  -1 -16  -6    7.52    0.55
   1 -16   6    9.74    0.62
  -1  17   6    1.13    0.44
   1  17  -6    0.55    0.30
  -1  17   6    1.15    0.31
  -1 -17   6    0.52    0.33
  -1  17   5    7.81    0.47
   1  17  -5    8.52    0.59
  -1  17   5    7.57    0.63
  -1 -17   5    7.92    0.56
  -1  17   4    0.56    0.27
   1  17  -4    0.21    0.26
   1  17  -4    0.25    0.21
  -1  17   4    0.16    0.18
   1 -17  -4   -0.12    0.09
  -1 -17   4    0.01    0.21
  -1 -17   4    0.18    0.22
  -1 -17   4    0.12    0.26
   1 -17  -4    0.11    0.09
  -1  17   3   90.92    2.22
  -1  17   3   93.99    2.04
   1  17  -3   94.30    2.17
   1  17  -3   92.16    2.16
   1 -17  -3   92.87    1.87
  -1 -17   3   95.40    2.22
   1 -17  -3   93.66    1.88
  -1 -17   3   96.19    2.11
   1  17  -2    0.40    0.18
  -1  17   2    0.22    0.26
   1  17  -2    0.49    0.20
  -1  17   2    0.29    0.15
  -1 -17   2    0.46    0.18
   1 -17  -2    0.51    0.11
  -1 -17   2    0.83    0.22
   1 -17  -2    0.54    0.10
   1  17  -1    7.49    0.24
  -1  17   1    7.85    0.40
   1  17  -1    7.36    0.43
  -1  17   1    7.87    0.36
  -1  17   1    7.15    0.44
   1  17  -1    7.66    0.45
   1 -17  -1    7.86    0.28
  -1 -17   1    7.77    0.38
  -1 -17   1    7.62    0.46
   1 -17  -1    7.78    0.30
  -1 -17   1    7.46    0.39
  -1  17   0    3.48    0.32
  -1  17   0    3.38    0.35
  -1  17   0    3.71    0.16
   1  17   0    3.77    0.35
   1 -17   0    4.02    0.25
   1 -17   0    3.39    0.23
  -1 -17   0    3.42    0.36
  -1 -17   0    3.55    0.27
  -1 -17   0    3.69    0.31
  -1  17  -1   12.38    0.79
  -1  17  -1   12.15    0.54
   1  17   1   11.39    0.54
  -1 -17  -1   11.37    0.46
   1 -17   1   11.09    0.41
  -1 -17  -1   11.57    0.42
  -1  17  -2    1.92    0.28
   1  17   2    1.75    0.28
   1  17   2    1.77    0.24
  -1  17  -2    2.06    0.29
  -1 -17  -2    2.13    0.25
  -1 -17  -2    1.39    0.21
   1 -17   2    2.11    0.24
   1 -17   2    1.36    0.21
   1  17   3    0.30    0.18
  -1  17  -3    0.34    0.21
   1  17   3    0.34    0.24
  -1  17  -3    0.27    0.25
  -1 -17  -3    0.36    0.18
  -1 -17  -3    0.38    0.17
   1 -17   3    0.28    0.23
   1 -17   3    0.43    0.20
   1  17   4    1.72    0.35
  -1  17  -4    1.50    0.32
   1  17   4    1.59    0.27
  -1 -17  -4    1.61    0.23
   1 -17   4    1.49    0.29
   1 -17   4    1.45    0.26
  -1 -17  -4    2.02    0.25
   1  17   5    9.80    0.72
   1  17   5    8.69    0.57
  -1  17  -5    8.78    0.64
  -1 -17  -5    8.35    0.49
   1 -17   5    7.72    0.55
  -1  18   6    4.43    0.53
  -1 -18   6    5.11    0.51
  -1  18   5    0.74    0.35
   1  18  -5    0.71    0.30
  -1  18   5   -0.23    0.23
  -1 -18   5    0.29    0.30
  -1  18   4    6.67    0.55
  -1  18   4    6.66    0.44
   1  18  -4    7.18    0.52
  -1 -18   4    7.61    0.50
  -1 -18   4    7.11    0.53
  -1  18   3   -0.02    0.17
   1  18  -3    0.15    0.24
  -1  18   3   -0.10    0.21
   1  18  -3   -0.14    0.18
  -1 -18   3   -0.19    0.21
   1 -18  -3    0.10    0.09
   1 -18  -3    0.11    0.10
  -1 -18   3    0.03    0.20
   1  18  -2   34.84    1.02
   1  18  -2   35.26    1.04
  -1  18   2   36.75    0.93
  -1  18   2   34.38    1.06
   1 -18  -2   34.70    0.77
  -1 -18   2   34.11    1.07
   1 -18  -2   35.01    0.79
  -1 -18   2   30.01    1.08
  -1 -18   2   34.49    0.95
  -1  18   1    6.88    0.37
   1  18  -1    6.74    0.44
   1  18  -1    7.10    0.23
  -1  18   1    7.02    0.46
  -1  18   1    6.84    0.41
   1  18  -1    7.20    0.46
   1 -18  -1    7.15    0.28
  -1 -18   1    6.54    0.40
   1 -18  -1    7.06    0.29
  -1 -18   1    7.07    0.47
  -1 -18   1    7.13    0.38
  -1  18   0   15.25    0.37
   1  18   0   15.43    0.64
   1  18   0   14.72    0.56
  -1  18   0   15.17    0.64
  -1 -18   0   15.78    0.52
   1 -18   0   16.12    0.48
   1 -18   0   14.93    0.46
  -1 -18   0   15.19    0.65
  -1 -18   0   15.91    0.56
  -1  18  -1   18.07    0.69
  -1  18  -1   18.30    0.67
   1  18   1   17.63    0.62
   1  18   1   16.84    0.69
   1 -18   1   17.64    0.55
   1 -18   1   17.72    0.55
  -1 -18  -1   18.20    0.56
  -1 -18  -1   17.15    0.59
  -1  18  -2   16.37    0.69
   1  18   2   17.76    0.73
   1  18   2   17.18    0.62
  -1  18  -2   16.53    0.68
  -1 -18  -2   17.32    0.54
   1 -18   2   16.96    0.57
  -1 -18  -2   16.69    0.59
   1 -18   2   17.72    0.59
   1  18   3    2.32    0.30
  -1  18  -3    2.39    0.34
  -1  18  -3    1.86    0.37
   1  18   3    3.12    0.41
   1 -18   3    2.61    0.30
  -1 -18  -3    2.51    0.24
  -1 -18  -3    2.25    0.25
   1 -18   3    2.32    0.28
   1 -18   3    2.09    0.34
  -1  18  -4    4.18    0.49
   1  18   4    4.83    0.58
   1  18   4    3.67    0.43
   1 -18   4    4.46    0.47
  -1 -18  -4    4.02    0.36
   1 -18   4    4.58    0.43
  -1 -18  -4    4.13    0.39
  -1  18  -5    0.52    0.32
   1  18   5    0.43    0.35
   1  18   5    0.12    0.29
  -1 -18  -5    0.07    0.25
   1 -18   5    0.05    0.28
  -1  19   5    4.73    0.55
   1  19  -5    5.98    0.60
  -1  19   5    4.28    0.48
  -1 -19   5    4.60    0.47
  -1  19   4    0.21    0.27
   1  19  -4    0.44    0.29
  -1  19   4    0.49    0.24
  -1 -19   4    0.18    0.27
  -1 -19   4    0.33    0.28
   1  19  -3    1.12    0.28
  -1  19   3    0.92    0.21
   1  19  -3    0.72    0.31
  -1  19   3    1.05    0.28
   1 -19  -3    0.97    0.11
  -1 -19   3    0.65    0.25
  -1 -19   3    0.81    0.32
   1 -19  -3    0.71    0.11
  -1 -19   3    1.00    0.26
   1  19  -2    1.47    0.29
  -1  19   2    1.42    0.24
   1  19  -2    1.23    0.26
  -1  19   2    1.90    0.34
  -1 -19   2    1.64    0.25
   1 -19  -2    1.42    0.15
   1 -19  -2    1.57    0.14
  -1 -19   2    1.49    0.25
  -1 -19   2    1.39    0.27
  -1  19   1   56.92    1.39
  -1  19   1   56.98    1.37
   1  19  -1   54.91    1.46
   1  19  -1   54.98    1.44
   1  19  -1   55.98    1.16
  -1  19   1   56.58    1.49
  -1 -19   1   56.80    1.37
  -1 -19   1   55.47    1.50
   1 -19  -1   56.62    1.21
  -1 -19   1   58.63    1.46
   1 -19  -1   56.91    1.23
  -1  19   0    1.60    0.28
   1  19   0    1.37    0.24
  -1  19   0    1.29    0.12
  -1  19   0    1.75    0.27
   1  19   0    1.31    0.23
   1 -19   0    1.06    0.17
  -1 -19   0    1.72    0.22
  -1 -19   0    1.65    0.29
  -1 -19   0    1.15    0.21
   1 -19   0    1.25    0.17
  -1  19  -1   26.60    0.85
   1  19   1   24.90    0.87
  -1  19  -1   24.26    0.85
   1  19   1   24.03    0.78
  -1 -19  -1   24.82    0.71
   1 -19   1   24.39    0.69
  -1 -19  -1   24.04    0.74
   1 -19   1   24.49    0.69
  -1  19  -2    0.30    0.27
  -1  19  -2    0.08    0.24
   1  19   2   -0.09    0.24
   1 -19   2    0.10    0.19
  -1 -19  -2   -0.01    0.18
   1 -19   2   -0.14    0.17
   1 -19   2    0.16    0.26
  -1 -19  -2    0.42    0.17
   1  19   3    2.02    0.35
  -1  19  -3    1.53    0.29
   1  19   3    1.33    0.28
   1 -19   3    1.72    0.26
  -1 -19  -3    1.74    0.25
  -1 -19  -3    1.74    0.23
  -1  19  -4    0.25    0.28
   1  19   4   -0.41    0.30
   1  19   4   -0.20    0.25
   1 -19   4   -0.06    0.29
   1 -19   4    0.18    0.26
  -1 -19  -4    0.10    0.22
  -1 -19  -4    0.33    0.21
   1  19   5    0.94    0.34
   1  19   5   -0.03    0.44
   1 -19   5    1.11    0.33
  -1  20   5    1.08    0.32
   1  20  -5    2.22    0.59
  -1 -20   5    1.07    0.37
  -1  20   4    6.64    0.49
  -1  20   4    6.53    0.66
   1  20  -4    7.90    0.62
  -1 -20   4    6.75    0.57
  -1  20   3    0.68    0.23
  -1  20   3    0.58    0.28
   1  20  -3    0.21    0.26
  -1 -20   3    0.31    0.26
  -1 -20   3    0.35    0.27
   1  20  -2    2.28    0.33
   1  20  -2    2.79    0.36
  -1  20   2    2.61    0.29
  -1  20   2    2.24    0.33
  -1 -20   2    2.37    0.31
   1 -20  -2    2.83    0.21
   1 -20  -2    2.61    0.20
  -1 -20   2    1.63    0.33
   1  20  -1    1.71    0.31
   1  20  -1    2.28    0.15
  -1  20   1    2.05    0.32
   1  20  -1    2.41    0.34
  -1  20   1    2.45    0.28
  -1 -20   1    2.01    0.26
   1 -20  -1    2.55    0.24
   1 -20  -1    1.97    0.21
  -1 -20   1    2.30    0.27
  -1 -20   1    1.70    0.31
  -1  20   0   22.15    0.83
  -1  20   0   21.17    0.77
   1  20   0   21.29    0.82
   1  20   0   21.97    0.73
   1 -20   0   21.37    0.61
  -1 -20   0   20.98    0.85
  -1 -20   0   21.57    0.71
   1 -20   0   22.10    0.61
  -1  20  -1    0.09    0.22
   1  20   1    0.27    0.23
   1  20   1   -0.12    0.18
  -1  20  -1    0.08    0.25
   1 -20   1    0.26    0.17
   1 -20   1    0.18    0.26
  -1 -20  -1   -0.14    0.18
  -1 -20  -1    0.24    0.17
  -1  20  -2   16.85    0.75
   1  20   2   16.72    0.68
   1  20   2   16.43    0.76
  -1  20  -2   18.26    0.77
   1 -20   2   16.11    0.72
   1 -20   2   17.04    0.60
  -1 -20  -2   17.52    0.62
  -1 -20  -2   17.97    0.58
  -1  20  -3    3.30    0.39
   1  20   3    4.08    0.45
   1  20   3    3.37    0.47
  -1 -20  -3    3.76    0.36
   1 -20   3    4.18    0.42
  -1 -20  -3    3.55    0.38
   1  20   4    0.80    0.30
   1  20   4    0.83    0.38
  -1  20  -4    1.12    0.32
   1 -20   4    1.00    0.29
   1 -20   4    1.67    0.44
  -1 -20  -4    1.12    0.27
   1  21  -4   -0.04    0.32
  -1  21   4    0.17    0.26
  -1  21   4    0.19    0.33
  -1 -21   4   -0.12    0.30
  -1  21   3    8.96    0.64
  -1  21   3    9.88    0.55
   1  21  -3    9.70    0.65
  -1 -21   3   10.44    0.60
  -1 -21   3    9.27    0.58
  -1  21   2    0.11    0.25
   1  21  -2    0.59    0.28
  -1  21   2   -0.04    0.19
   1 -21  -2    0.02    0.12
  -1 -21   2    0.34    0.25
   1 -21  -2    0.38    0.11
  -1 -21   2    0.46    0.25
   1  21  -1    3.96    0.17
   1  21  -1    3.20    0.37
  -1  21   1    3.89    0.39
  -1  21   1    2.95    0.37
   1  21  -1    3.22    0.41
   1 -21  -1    3.39    0.25
  -1 -21   1    3.25    0.33
   1 -21  -1    3.62    0.27
  -1 -21   1    2.38    0.29
  -1  21   0    2.75    0.36
   1  21   0    2.28    0.33
   1  21   0    2.04    0.22
  -1  21   0    2.34    0.35
   1 -21   0    2.73    0.28
  -1 -21   0    2.38    0.28
   1  21   1    9.95    0.62
  -1  21  -1    9.38    0.60
   1  21   1    9.65    0.52
  -1  21  -1   10.28    0.62
  -1 -21  -1   10.21    0.50
   1 -21   1    9.88    0.45
   1 -21   1    9.94    0.44
  -1  21  -2    2.61    0.39
   1  21   2    2.10    0.39
   1  21   2    1.78    0.30
  -1 -21  -2    2.08    0.27
   1 -21   2    1.86    0.34
   1 -21   2    1.86    0.27
  -1 -21  -2    2.34    0.28
   1  21   3    5.53    0.63
   1  21   3    5.67    0.53
  -1  21  -3    5.98    0.59
  -1 -21  -3    5.09    0.40
   1 -21   3    5.84    0.46
  -1 -21  -3    5.93    0.45
   1 -21   3    5.87    0.53
   1  21   4    1.18    0.34
   1  21   4    1.22    0.49
   1 -21   4    0.73    0.32
  -1  22   4    1.08    0.34
  -1 -22   4    2.19    0.40
  -1  22   3    1.70    0.39
   1  22  -3    1.50    0.37
  -1  22   3    1.65    0.31
  -1 -22   3    1.66    0.34
   1  22  -2    2.46    0.40
  -1  22   2    2.55    0.32
  -1  22   2    2.23    0.37
   1 -22  -2    2.21    0.25
  -1 -22   2    2.33    0.34
  -1 -22   2    2.13    0.33
   1  22  -1   -0.04    0.27
  -1  22   1   -0.19    0.21
  -1  22   1   -0.20    0.25
   1 -22  -1   -0.03    0.14
   1 -22  -1    0.08    0.14
  -1 -22   1    0.04    0.24
   1  22   0    2.88    0.25
  -1  22   0    2.13    0.36
  -1  22   0    2.52    0.36
   1  22   0    3.58    0.44
  -1 -22   0    4.42    0.42
   1 -22   0    2.98    0.30
  -1 -22   0    2.88    0.30
  -1  22  -1    2.00    0.37
   1  22   1    1.76    0.32
   1  22   1    1.46    0.34
   1 -22   1    1.73    0.24
   1 -22   1    1.44    0.24
  -1 -22  -1    1.84    0.26
  -1  22  -2   13.49    0.77
   1  22   2   13.87    0.67
   1  22   2   14.40    0.78
  -1 -22  -2   13.64    0.59
   1 -22   2   12.94    0.59
   1 -22   2   13.82    0.57
  -1  22  -3    0.13    0.32
   1  22   3   -0.04    0.32
   1  22   3    0.60    0.32
   1 -22   3    0.20    0.27
   1 -22   3    0.18    0.30
  -1 -22  -3    0.37    0.27
  -1  23   3    0.53    0.30
   1  23  -3    0.54    0.57
  -1 -23   3    0.22    0.32
  -1  23   2    0.26    0.25
   1  23  -2    0.55    0.35
  -1  23   2    0.46    0.32
  -1 -23   2    0.01    0.29
  -1 -23   2    0.28    0.30
  -1  23   1    1.06    0.33
   1  23  -1    0.88    0.35
  -1 -23   1    0.59    0.28
  -1 -23   1    0.23    0.28
   1  23   0    0.63    0.15
   1  23   0    0.33    0.31
  -1  23   0    0.36    0.28
   1 -23   0    0.59    0.19
  -1 -23   0    0.44    0.26
  -1  23  -1    5.80    0.62
   1  23   1    6.69    0.54
   1  23   1    6.09    0.65
   1 -23   1    6.40    0.41
  -1 -23  -1    5.98    0.44
  -1 -23  -1    5.63    0.47
   1 -23   1    6.20    0.44
  -1  23  -2   -0.20    0.36
   1  23   2    0.38    0.29
   1  23   2    0.05    0.31
   1 -23   2    0.24    0.24
  -1  24   2    0.42    0.29
  -1 -24   2    0.29    0.32
   1  24  -1    0.29    0.37
  -1  24   1    0.19    0.39
  -1 -24   1    0.28    0.29
  -1 -24   1    0.23    0.30
  -1  24   0   -0.32    0.34
   1  24   0    0.00    0.36
  -1 -24   0    0.08    0.28
   1  24   1    0.37    0.32
   1  24   1    0.60    0.37
  -1 -24  -1    0.21    0.27
   1 -24   1    0.01    0.37
  -2   0   8    3.19    0.35
   2   0  -8    2.84    0.35
   2   0  -7    0.07    0.19
  -2   0   7    0.06    0.18
  -2   0   7   -0.22    0.24
  -2   0   6  148.54    3.12
  -2   0   6  138.67    2.97
   2   0  -5   -0.03    0.09
  -2   0   5    0.00    0.09
  -2   0   4   18.29    0.50
   2   0  -4   18.84    0.48
  -2   0   3   -0.03    0.05
   2   0  -3   -0.01    0.04
  -2   0   2    0.36    0.06
  -2   0   2    0.67    0.06
   2   0  -2    0.47    0.05
   2   0  -1    0.03    0.03
  -2   0   1   -0.01    0.02
  -2   0   0   61.93    1.20
   2   0   0   57.79    1.21
   2   0   0   62.07    1.20
   2   0   1    0.54    0.07
  -2   0  -1    0.43    0.06
   2   0   2  159.58    3.26
  -2   0  -2  171.63    3.27
   2   0   3    0.05    0.07
   2   0   3   -0.03    0.07
  -2   0  -3    0.03    0.09
  -2   0  -4   12.99    0.46
   2   0   4   13.05    0.48
   2   0   4   12.83    0.44
  -2   0  -5    0.01    0.16
   2   0   5    0.10    0.14
   2   0   5   -0.19    0.16
   2   0   6    1.82    0.25
   2   0   6    1.82    0.30
  -2   0  -6    2.66    0.32
   2   0   7   -0.31    0.21
  -2   1   8    1.47    0.30
  -2  -1   8    1.18    0.28
   2  -1  -8    1.32    0.30
   2   1  -7   48.08    1.20
  -2   1   7   48.17    1.21
   2  -1  -7   47.62    1.17
  -2  -1   7   47.79    1.21
  -2  -1   7   44.29    1.28
  -2   1   6    2.93    0.27
   2   1  -6    3.06    0.29
  -2  -1   6    2.21    0.27
  -2  -1   6    2.32    0.27
   2  -1  -6    3.29    0.26
  -2   1   5   32.87    0.82
   2   1  -5   33.51    0.82
   2  -1  -5   32.55    0.80
  -2  -1   5   34.78    0.84
  -2  -1   5   33.86    0.90
  -2   1   4    2.65    0.18
   2   1  -4    3.00    0.18
  -2  -1   4    2.99    0.18
   2  -1  -4    3.01    0.17
  -2  -1   4    2.76    0.22
  -2   1   3   54.49    1.15
   2   1  -3   55.84    1.16
  -2  -1   3   54.76    1.18
  -2  -1   3   57.47    1.20
   2  -1  -3   55.31    1.13
  -2  -1   3   54.70    1.16
   2   1  -2  184.62    3.62
   2   1  -2  185.26    3.58
  -2   1   2  189.57    3.62
  -2  -1   2  182.19    3.60
  -2  -1   2  187.46    3.61
   2   1  -1   45.57    0.96
  -2   1   1   47.01    0.96
  -2  -1   1   46.07    0.92
  -2  -1   1   48.18    0.96
   2  -1  -1   46.55    0.96
  -2   1   0   42.81    0.91
  -2   1   0   47.12    0.92
   2   1   0   46.37    0.94
   2  -1   0   47.89    0.95
  -2  -1   0   47.11    0.94
   2  -1   0   46.35    0.91
   2  -1   0   47.11    0.92
   2   1   1  135.47    2.68
  -2   1  -1  139.78    2.68
  -2  -1  -1  137.02    2.68
   2  -1   1  133.91    2.67
   2  -1   1  138.59    2.67
  -2   1  -2   15.13    0.41
   2   1   2   15.52    0.41
   2  -1   2   15.50    0.41
  -2  -1  -2   15.25    0.41
   2  -1   2   14.08    0.40
   2   1   3   15.55    0.45
  -2   1  -3   15.63    0.46
   2  -1   3   15.54    0.47
   2  -1   3   14.65    0.44
  -2  -1  -3   15.41    0.45
   2   1   4    0.37    0.12
  -2   1  -4    0.34    0.13
   2  -1   4    0.31    0.14
  -2  -1  -4    0.55    0.15
   2  -1   4    0.47    0.12
  -2   1  -5    4.79    0.35
   2   1   5    5.47    0.44
   2   1   5    4.80    0.31
  -2  -1  -5    5.42    0.35
   2  -1   5    5.30    0.33
   2   1   6    1.48    0.29
  -2   1  -6    1.53    0.29
   2   1   6    1.68    0.26
  -2  -1  -6    1.64    0.29
   2  -1   6    1.59    0.29
   2  -1   6    1.54    0.24
   2   1   7    1.23    0.29
   2  -1   7    1.59    0.29
  -2   2   8    1.56    0.29
  -2  -2   8    1.29    0.29
   2  -2  -8    2.03    0.30
  -2   2   7   15.79    0.59
   2  -2  -7   16.14    0.57
  -2  -2   7   14.80    0.67
  -2  -2   7   16.23    0.61
   2   2  -6   35.55    0.94
  -2   2   6   36.99    0.93
   2  -2  -6   36.32    0.90
  -2  -2   6   36.78    0.95
  -2  -2   6   37.90    1.03
  -2   2   5   21.16    0.58
   2   2  -5   20.86    0.59
  -2  -2   5   20.66    0.64
  -2  -2   5   20.51    0.59
   2  -2  -5   20.87    0.55
   2   2  -4  324.10    6.23
  -2   2   4  318.37    6.21
   2  -2  -4  314.51    6.18
  -2  -2   4  323.13    6.24
  -2  -2   4  324.43    6.29
   2   2  -3   67.43    1.40
  -2   2   3   67.37    1.37
  -2  -2   3   69.39    1.42
  -2  -2   3   68.59    1.43
   2  -2  -3   67.70    1.34
  -2  -2   3   65.54    1.41
  -2   2   2   27.54    0.58
  -2   2   2   29.62    0.65
   2   2  -2   29.49    0.63
   2   2  -2   26.84    0.63
  -2  -2   2   28.99    0.64
  -2  -2   2   27.97    0.63
  -2  -2   2   29.95    0.64
  -2   2   1   22.53    0.49
  -2   2   1   21.98    0.48
   2   2  -1   22.28    0.46
   2   2  -1   22.42    0.49
  -2  -2   1   22.46    0.48
  -2  -2   1   22.22    0.49
   2  -2  -1   20.59    0.49
  -2  -2   1   22.19    0.46
  -2  -2   1   22.43    0.49
  -2   2   0    9.83    0.22
  -2   2   0    9.84    0.23
   2   2   0    9.82    0.25
   2  -2   0    9.23    0.23
   2  -2   0    9.75    0.24
   2  -2   0   10.04    0.24
  -2   2  -1  137.03    2.60
  -2   2  -1  130.38    2.59
   2   2   1  132.81    2.60
  -2  -2  -1  129.05    2.59
   2  -2   1  132.43    2.59
   2  -2   1  132.08    2.58
   2   2   2    9.97    0.30
  -2   2  -2    9.77    0.31
  -2  -2  -2    9.76    0.30
   2  -2   2    9.24    0.30
   2  -2   2    9.55    0.29
  -2   2  -3    3.48    0.21
   2   2   3    3.59    0.21
   2  -2   3    3.58    0.20
  -2  -2  -3    4.00    0.22
   2  -2   3    3.60    0.22
  -2   2  -4   67.46    1.50
   2   2   4   64.43    1.46
   2  -2   4   65.42    1.51
   2  -2   4   64.76    1.46
  -2  -2  -4   67.53    1.48
   2   2   5    2.19    0.26
  -2   2  -5    2.10    0.25
  -2  -2  -5    2.00    0.28
   2  -2   5    2.29    0.26
   2   2   6   12.99    0.54
  -2   2  -6   12.48    0.61
   2   2   6   13.94    0.65
   2  -2   6   13.00    0.55
  -2  -2  -6   12.16    0.67
   2  -2   6   12.86    0.63
   2   2   7    2.71    0.35
   2  -2   7    2.70    0.35
  -2   3   8    2.58    0.31
   2   3  -8    3.17    0.42
  -2  -3   8    3.19    0.38
   2  -3  -8    2.79    0.36
  -2  -3   8    2.29    0.35
  -2   3   7   29.44    0.85
   2   3  -7   29.54    0.88
   2  -3  -7   27.94    0.80
  -2  -3   7   28.14    0.94
  -2  -3   7   28.75    0.89
  -2  -3   7   28.80    0.87
  -2   3   6    4.04    0.28
   2   3  -6    5.21    0.34
  -2  -3   6    5.25    0.33
  -2  -3   6    4.60    0.37
   2  -3  -6    4.39    0.28
   2   3  -5    0.44    0.14
  -2   3   5    0.51    0.12
   2  -3  -5    0.23    0.10
  -2  -3   5    0.55    0.15
  -2  -3   5    0.26    0.12
  -2   3   4    3.86    0.19
   2   3  -4    3.92    0.23
   2  -3  -4    4.09    0.17
  -2  -3   4    3.63    0.24
  -2  -3   4    3.89    0.22
  -2  -3   4    4.96    0.24
   2   3  -3  373.89    7.25
  -2  -3   3  378.55    7.27
   2   3  -2  201.98    3.89
   2   3  -2  200.27    3.89
   2   3  -2  199.41    3.88
  -2  -3   2  194.09    3.89
  -2  -3   2  201.41    3.89
  -2  -3   2  204.13    3.88
  -2   3   1   47.41    0.97
  -2   3   1   47.76    0.97
   2   3  -1   48.23    0.97
   2   3  -1   46.31    0.95
  -2  -3   1   47.47    0.98
  -2  -3   1   45.51    0.96
   2  -3  -1   45.86    0.97
  -2  -3   1   47.27    0.95
  -2  -3   1   47.02    0.97
  -2   3   0  395.66    8.27
   2   3   0  419.90    8.69
  -2  -3   0  416.12    8.68
   2  -3   0  396.74    8.24
  -2   3  -1   37.62    0.79
   2   3   1   37.28    0.80
  -2   3  -1   36.36    0.80
   2  -3   1   35.45    0.78
   2  -3   1   36.88    0.80
  -2  -3  -1   37.89    0.80
  -2   3  -2   88.37    1.79
   2   3   2   85.50    1.78
  -2  -3  -2   87.01    1.78
   2  -3   2   84.83    1.77
   2  -3   2   88.16    1.79
  -2   3  -3    4.15    0.23
   2   3   3    3.42    0.20
   2  -3   3    3.87    0.21
  -2  -3  -3    3.53    0.21
   2  -3   3    3.84    0.23
  -2   3  -4   11.71    0.44
   2   3   4   12.25    0.43
  -2  -3  -4   11.67    0.42
   2  -3   4   11.53    0.45
   2  -3   4   11.73    0.42
  -2   3  -5   30.59    0.88
   2   3   5   31.28    0.85
  -2  -3  -5   29.94    0.94
   2  -3   5   31.36    0.93
   2  -3   5   30.04    0.84
  -2   3  -6    0.48    0.24
   2   3   6    0.38    0.18
   2   3   6    0.29    0.26
  -2  -3  -6    0.26    0.36
   2  -3   6    0.53    0.21
   2  -3   6    0.27    0.24
   2   3   7    1.57    0.30
   2  -3   7    2.39    0.33
   2   4  -8    0.79    0.35
  -2   4   8    0.12    0.23
  -2  -4   8   -0.17    0.30
   2  -4  -8    0.30    0.24
  -2  -4   8    0.21    0.26
   2   4  -7   25.94    0.83
  -2   4   7   24.94    0.76
   2  -4  -7   22.82    0.77
  -2  -4   7   25.86    0.81
  -2  -4   7   24.84    0.80
  -2  -4   7   23.86    0.86
  -2   4   6   36.53    0.93
   2   4  -6   36.61    0.98
  -2  -4   6   37.78    1.04
   2  -4  -6   35.84    0.88
  -2  -4   6   36.81    0.96
   2   4  -5    8.40    0.43
  -2   4   5    9.21    0.33
  -2  -4   5    8.69    0.40
   2  -4  -5    8.87    0.31
  -2  -4   5    8.80    0.37
  -2  -4   5    9.36    0.37
  -2   4   4   54.06    1.15
   2   4  -4   53.81    1.21
  -2  -4   4   52.51    1.21
  -2  -4   4   53.49    1.18
   2  -4  -4   52.64    1.11
  -2  -4   4   56.26    1.24
   2   4  -3    1.50    0.14
  -2   4   3    1.37    0.10
   2   4  -3    1.54    0.14
  -2  -4   3    1.24    0.14
  -2  -4   3    1.35    0.13
  -2  -4   3    1.67    0.13
   2  -4  -3    1.44    0.06
   2   4  -2  121.84    2.36
   2   4  -2  119.47    2.36
  -2   4   2  102.94    2.29
   2   4  -2  121.43    2.34
  -2  -4   2  121.86    2.34
  -2  -4   2  124.14    2.36
  -2   4   1   45.93    0.94
   2   4  -1   45.39    0.94
  -2   4   1   47.54    0.96
   2   4  -1   45.26    0.94
  -2  -4   1   42.79    0.94
  -2  -4   1   46.43    0.97
  -2  -4   1   44.67    0.94
   2  -4  -1   45.27    0.95
  -2  -4   1   45.63    0.94
   2   4   0   69.74    1.44
  -2   4   0   72.81    1.44
  -2   4   0   71.96    1.40
  -2   4   0   71.48    1.40
   2   4   0   70.83    1.43
   2  -4   0   69.91    1.44
  -2  -4   0   70.51    1.44
  -2  -4   0   72.75    1.43
   2  -4   0   72.16    1.41
   2  -4   0   70.13    1.38
   2   4   1   18.88    0.47
  -2   4  -1   20.00    0.47
  -2   4  -1   18.81    0.45
   2  -4   1   19.24    0.47
   2  -4   1   18.21    0.44
  -2   4  -2   26.09    0.63
   2   4   2   24.98    0.62
  -2   4  -2   25.74    0.64
   2  -4   2   24.95    0.63
   2  -4   2   26.37    0.62
  -2  -4  -2   26.06    0.62
   2   4   3    3.01    0.20
  -2   4  -3    3.22    0.22
   2  -4   3    2.90    0.21
  -2  -4  -3    3.12    0.20
   2  -4   3    3.37    0.20
  -2   4  -4   12.20    0.46
   2   4   4   12.05    0.44
   2  -4   4   12.43    0.44
  -2  -4  -4   12.20    0.44
   2  -4   4   12.80    0.48
   2   4   5    0.50    0.17
   2  -4   5    0.78    0.18
   2  -4   5    0.39    0.17
  -2  -4  -5    0.41    0.20
   2   4   6   46.85    1.21
  -2   4  -6   45.91    1.27
   2  -4   6   45.89    1.21
   2  -4   6   46.65    1.29
   2   4   7    0.69    0.25
   2  -4   7    0.12    0.25
  -2   5   8    1.79    0.28
   2   5  -8    1.63    0.39
   2  -5  -8    2.04    0.29
  -2  -5   8    1.78    0.30
  -2  -5   8    2.02    0.35
  -2   5   7    3.92    0.35
   2  -5  -7    3.73    0.32
  -2  -5   7    3.94    0.45
  -2  -5   7    3.48    0.37
  -2  -5   7    4.29    0.40
  -2   5   6   13.46    0.47
   2   5  -6   13.89    0.54
  -2  -5   6   13.09    0.52
   2  -5  -6   12.41    0.42
  -2  -5   6   13.25    0.50
  -2  -5   6   12.28    0.54
  -2   5   5   18.59    0.53
   2   5  -5   18.51    0.59
   2  -5  -5   18.67    0.48
  -2  -5   5   19.11    0.59
  -2  -5   5   19.07    0.56
  -2  -5   5   19.21    0.62
   2   5  -4    0.40    0.12
  -2   5   4    0.76    0.10
  -2  -5   4    0.39    0.11
   2  -5  -4    0.52    0.07
  -2  -5   4    0.48    0.12
  -2  -5   4    0.45    0.10
   2   5  -3  160.32    3.20
  -2   5   3  160.55    3.11
   2   5  -3  160.20    3.21
  -2  -5   3  161.27    3.21
  -2  -5   3  161.78    3.21
  -2  -5   3  157.66    3.15
   2   5  -2    0.86    0.08
   2   5  -2    0.71    0.09
  -2   5   2    0.82    0.05
   2   5  -2    0.77    0.10
  -2  -5   2    0.69    0.08
  -2  -5   2    0.73    0.10
  -2  -5   2    0.64    0.08
  -2   5   1   87.50    1.81
   2   5  -1   89.02    1.79
  -2   5   1   88.97    1.77
   2   5  -1   89.15    1.78
  -2   5   1   88.42    1.71
  -2  -5   1   89.90    1.80
  -2  -5   1   89.86    1.79
  -2  -5   1   91.99    1.82
   2  -5  -1   90.18    1.81
  -2   5   0   44.09    0.90
   2   5   0   43.42    0.94
   2   5   0   43.70    0.94
  -2   5   0   45.29    0.95
  -2   5   0   44.74    0.89
   2  -5   0   43.67    0.95
   2  -5   0   43.73    0.88
   2  -5   0   43.72    0.87
  -2  -5   0   44.52    0.94
  -2  -5   0   46.03    0.95
   2  -5   0   45.35    0.90
  -2   5  -1   48.66    1.00
   2   5   1   48.33    1.02
  -2   5  -1   47.65    1.02
   2  -5   1   46.54    1.02
  -2  -5  -1   44.90    1.00
   2  -5   1   46.79    0.95
   2  -5   1   46.43    0.98
  -2   5  -2   50.65    1.13
   2   5   2   50.35    1.11
  -2   5  -2   50.48    1.11
  -2  -5  -2   50.47    1.10
   2  -5   2   50.74    1.09
   2  -5   2   50.59    1.13
   2   5   3    7.09    0.30
  -2   5  -3    7.99    0.33
   2  -5   3    8.55    0.34
   2  -5   3    7.67    0.30
  -2  -5  -3    7.92    0.31
   2   5   4    2.11    0.22
  -2   5  -4    2.14    0.24
   2  -5   4    2.32    0.26
   2  -5   4    2.43    0.23
  -2  -5  -4    2.12    0.23
   2   5   5   45.12    1.13
   2  -5   5   44.27    1.19
  -2  -5  -5   46.55    1.16
  -2   5  -6    0.59    0.28
   2   5   6    0.54    0.19
   2  -5   6    0.48    0.21
   2  -5   6    0.34    0.24
   2   5   7   10.61    0.61
   2  -5   7   10.88    0.60
  -2   6   8    6.75    0.50
  -2  -6   8    6.54    0.56
  -2  -6   8    7.42    0.53
   2  -6  -8    6.73    0.43
  -2   6   7    0.10    0.16
  -2  -6   7   -0.04    0.25
   2  -6  -7   -0.14    0.16
  -2  -6   7    0.01    0.19
  -2  -6   7    0.03    0.19
   2   6  -6    1.37    0.39
  -2   6   6    1.56    0.19
   2  -6  -6    1.63    0.20
  -2  -6   6    1.47    0.23
  -2  -6   6    2.00    0.24
  -2  -6   6    1.88    0.22
   2   6  -5    0.14    0.13
  -2   6   5   -0.06    0.09
  -2  -6   5   -0.17    0.10
  -2  -6   5    0.06    0.11
   2  -6  -5    0.12    0.08
  -2  -6   5    0.06    0.12
  -2   6   4   64.37    1.36
   2   6  -4   65.80    1.45
   2  -6  -4   64.04    1.29
  -2  -6   4   62.72    1.44
  -2  -6   4   68.42    1.47
  -2  -6   4   63.85    1.38
   2   6  -3   64.06    1.39
   2   6  -3   62.38    1.38
  -2   6   3   63.27    1.29
  -2  -6   3   65.34    1.39
  -2  -6   3   64.60    1.32
  -2  -6   3   61.45    1.38
   2   6  -2   88.00    1.78
   2   6  -2   88.52    1.82
  -2   6   2   86.87    1.74
   2   6  -2   90.37    1.84
  -2   6   2   91.11    1.86
  -2   6   2   87.53    1.73
  -2  -6   2   90.61    1.83
  -2  -6   2   88.58    1.78
  -2  -6   2   89.96    1.84
   2   6  -1    4.64    0.18
  -2   6   1    4.90    0.13
   2   6  -1    4.68    0.18
  -2   6   1    4.83    0.20
  -2   6   1    4.72    0.17
  -2   6   1    4.72    0.13
   2   6  -1    4.88    0.17
   2   6  -1    4.53    0.19
   2  -6  -1    4.80    0.20
  -2  -6   1    4.65    0.20
  -2  -6   1    4.93    0.19
  -2  -6   1    5.28    0.19
  -2   6   0   32.67    0.70
  -2   6   0   32.78    0.75
  -2   6   0   34.49    0.68
   2   6   0   32.81    0.74
   2   6   0   31.27    0.74
  -2  -6   0   32.24    0.74
  -2  -6   0   32.74    0.76
   2  -6   0   34.52    0.76
   2  -6   0   33.59    0.68
   2  -6   0   33.15    0.67
   2  -6   0   33.54    0.67
   2   6   1    2.43    0.16
  -2   6  -1    2.36    0.15
   2   6   1    2.26    0.14
  -2   6  -1    2.55    0.14
  -2  -6  -1    2.13    0.14
   2  -6   1    2.16    0.12
   2  -6   1    2.37    0.15
   2  -6   1    2.46    0.10
  -2   6  -2   61.53    1.31
  -2   6  -2   59.44    1.32
   2   6   2   60.75    1.30
  -2  -6  -2   60.02    1.28
   2  -6   2   58.98    1.32
   2  -6   2   59.33    1.27
   2   6   3    0.59    0.12
  -2   6  -3    0.79    0.15
   2  -6   3    0.50    0.12
   2  -6   3    0.72    0.12
  -2  -6  -3    0.75    0.13
   2   6   4   57.85    1.34
  -2   6  -4   59.48    1.39
   2  -6   4   59.08    1.39
  -2  -6  -4   58.00    1.33
   2  -6   4   58.27    1.34
   2   6   5    0.34    0.15
   2  -6   5    0.64    0.18
   2  -6   5    0.53    0.19
  -2  -6  -5    0.38    0.19
   2   6   6   22.82    0.74
   2  -6   6   22.11    0.74
  -2  -6  -6   18.10    0.89
   2  -6   6   21.01    0.81
   2   6   7   -0.05    0.26
   2  -6   7    0.37    0.28
  -2   7   8    1.54    0.29
  -2  -7   8    1.17    0.32
  -2  -7   8    1.57    0.34
   2   7  -7   15.93    0.74
  -2   7   7   15.39    0.58
  -2  -7   7   15.33    0.63
  -2  -7   7   15.42    0.69
   2  -7  -7   15.05    0.50
   2   7  -6    5.57    0.42
  -2   7   6    5.13    0.31
  -2  -7   6    5.43    0.36
   2  -7  -6    5.35    0.26
  -2  -7   6    5.19    0.34
  -2  -7   6    4.90    0.39
   2   7  -5    0.25    0.16
  -2   7   5    0.41    0.11
  -2  -7   5    0.38    0.12
  -2  -7   5    0.27    0.14
   2  -7  -5    0.50    0.09
  -2  -7   5    0.37    0.14
   2   7  -4    9.48    0.39
  -2   7   4    9.40    0.30
   2   7  -4    9.41    0.38
  -2  -7   4    8.56    0.43
  -2  -7   4    9.58    0.37
  -2  -7   4    9.57    0.32
   2  -7  -4    9.26    0.24
   2  -7  -4    9.42    0.24
  -2   7   3    9.43    0.26
   2   7  -3    9.87    0.35
   2   7  -3    9.97    0.35
  -2  -7   3    9.66    0.35
  -2  -7   3    9.35    0.35
  -2  -7   3    9.19    0.29
  -2   7   2   56.88    1.14
  -2   7   2   56.44    1.27
  -2   7   2   58.59    1.16
   2   7  -2   57.71    1.25
   2   7  -2   57.31    1.24
   2   7  -2   57.92    1.19
  -2  -7   2   56.42    1.25
  -2  -7   2   58.96    1.19
  -2  -7   2   58.64    1.26
  -2  -7   2   57.30    1.24
  -2   7   1    1.29    0.08
   2   7  -1    1.18    0.11
  -2   7   1    1.28    0.09
  -2   7   1    1.33    0.13
   2   7  -1    1.28    0.10
   2   7  -1    1.30    0.12
  -2   7   1    1.34    0.07
   2   7  -1    1.35    0.12
  -2  -7   1    1.30    0.12
   2  -7  -1    1.18    0.12
  -2  -7   1    1.37    0.12
  -2  -7   1    1.39    0.12
  -2   7   0    3.23    0.17
   2   7   0    3.28    0.16
  -2   7   0    3.14    0.11
  -2   7   0    3.09    0.14
   2   7   0    3.19    0.17
   2  -7   0    3.17    0.11
  -2  -7   0    3.23    0.16
   2  -7   0    2.89    0.17
   2  -7   0    3.18    0.11
  -2  -7   0    3.06    0.16
  -2  -7   0    3.28    0.18
   2   7   1  595.33   13.05
  -2   7  -1  575.23   12.78
  -2  -7  -1  638.17   13.15
   2  -7   1  586.18   12.69
  -2   7  -2  110.51    2.30
   2   7   2  110.86    2.27
  -2   7  -2  111.35    2.28
  -2  -7  -2  113.29    2.26
   2  -7   2  109.43    2.31
   2  -7   2  110.54    2.24
  -2   7  -3   70.31    1.55
   2   7   3   71.97    1.53
  -2   7  -3   68.34    1.56
   2  -7   3   65.66    1.64
  -2  -7  -3   70.02    1.50
   2  -7   3   70.29    1.51
   2   7   4   34.53    0.90
  -2   7  -4   35.00    0.94
   2  -7   4   36.27    0.96
   2  -7   4   35.02    0.90
  -2  -7  -4   34.94    0.89
   2   7   5   19.43    0.65
   2  -7   5   19.18    0.64
  -2  -7  -5   20.41    0.65
   2   7   6    0.03    0.19
   2  -7   6    0.07    0.20
  -2  -7  -6    0.24    0.25
   2  -7   6   -0.16    0.22
   2   7   7    0.96    0.31
   2  -7   7    1.11    0.32
  -2   8   8    6.22    0.49
  -2  -8   8    4.85    0.56
  -2  -8   8    5.02    0.62
   2   8  -7    0.43    0.29
  -2   8   7    0.39    0.20
   2  -8  -7    0.57    0.17
  -2  -8   7    0.33    0.23
  -2  -8   7    0.47    0.22
   2   8  -6    4.00    0.42
  -2   8   6    3.95    0.29
   2  -8  -6    3.93    0.23
  -2  -8   6    4.01    0.29
  -2  -8   6    3.59    0.33
  -2  -8   6    4.07    0.37
  -2   8   5    0.22    0.10
   2   8  -5   -0.05    0.15
  -2  -8   5   -0.06    0.14
   2  -8  -5    0.11    0.07
   2  -8  -5    0.07    0.07
  -2  -8   5    0.19    0.15
  -2  -8   5    0.12    0.10
  -2   8   4   13.17    0.38
   2   8  -4   12.83    0.47
   2   8  -4   13.31    0.47
  -2  -8   4   13.68    0.48
  -2  -8   4   13.01    0.39
  -2  -8   4   13.34    0.47
   2   8  -3   20.13    0.58
   2   8  -3   20.95    0.59
  -2   8   3   20.91    0.61
  -2   8   3   19.75    0.48
  -2  -8   3   20.33    0.58
  -2  -8   3   20.38    0.58
  -2  -8   3   20.64    0.50
  -2   8   2   34.40    0.72
   2   8  -2   33.82    0.81
   2   8  -2   33.70    0.74
   2   8  -2   33.08    0.82
  -2   8   2   33.69    0.84
  -2   8   2   35.32    0.73
  -2  -8   2   33.93    0.80
  -2  -8   2   34.38    0.74
  -2  -8   2   35.25    0.83
  -2  -8   2   33.84    0.82
  -2   8   1   62.41    1.28
   2   8  -1   59.67    1.33
  -2   8   1   63.94    1.27
  -2   8   1   58.81    1.25
   2   8  -1   63.22    1.35
   2   8  -1   60.91    1.28
  -2   8   1   64.50    1.37
   2   8  -1   63.06    1.33
  -2  -8   1   63.62    1.35
  -2  -8   1   63.27    1.35
  -2  -8   1   62.70    1.33
   2  -8  -1   64.92    1.37
  -2   8   0   11.96    0.28
  -2   8   0   11.91    0.37
   2   8   0   11.73    0.36
   2   8   0   12.24    0.37
  -2   8   0   11.70    0.32
   2  -8   0   11.55    0.38
  -2  -8   0   11.47    0.35
   2  -8   0   11.61    0.28
   2  -8   0   12.30    0.29
  -2  -8   0   12.27    0.37
  -2  -8   0   11.81    0.37
  -2   8  -1    2.05    0.16
  -2   8  -1    2.07    0.17
   2   8   1    2.12    0.16
   2   8   1    2.18    0.17
   2  -8   1    2.13    0.18
   2  -8   1    1.86    0.08
  -2  -8  -1    2.20    0.15
   2  -8   1    2.15    0.13
  -2   8  -2  440.97    8.53
   2   8   2  429.73    8.50
  -2   8  -2  437.15    8.51
   2   8   2  447.86    8.55
   2  -8   2  447.39    8.55
  -2  -8  -2  434.77    8.47
   2   8   3    1.29    0.16
  -2   8  -3    1.15    0.16
  -2   8  -3    1.31    0.18
   2  -8   3    1.82    0.22
   2  -8   3    1.28    0.16
   2   8   4   29.24    0.79
  -2  -8  -4   29.27    0.77
   2  -8   4   28.62    0.84
   2  -8   4   27.41    0.77
   2   8   5    2.34    0.27
   2  -8   5    2.74    0.29
  -2  -8  -5    2.42    0.26
   2   8   6    0.62    0.23
  -2  -8  -6    0.93    0.27
   2  -8   6    1.15    0.50
   2  -8   6    0.70    0.25
   2   8   7    1.24    0.33
   2  -8   7    1.52    0.34
  -2   9   8    2.42    0.34
  -2  -9   8    2.23    0.38
   2   9  -7    2.25    0.39
  -2   9   7    2.59    0.30
   2  -9  -7    2.73    0.25
  -2  -9   7    2.72    0.29
  -2  -9   7    2.67    0.34
  -2   9   6    2.77    0.27
  -2  -9   6    3.48    0.36
   2  -9  -6    2.75    0.19
  -2  -9   6    2.81    0.34
  -2  -9   6    2.79    0.31
   2  -9  -6    3.22    0.19
   2   9  -5   18.08    0.62
  -2   9   5   16.96    0.51
   2  -9  -5   17.35    0.40
  -2  -9   5   17.15    0.50
  -2  -9   5   15.26    0.75
   2  -9  -5   17.36    0.40
  -2   9   4    0.16    0.09
   2   9  -4    0.17    0.11
   2   9  -4    0.24    0.14
  -2  -9   4    0.10    0.13
  -2  -9   4    0.19    0.12
  -2  -9   4    0.19    0.08
   2   9  -3   25.60    0.70
  -2   9   3   25.08    0.59
   2   9  -3   25.20    0.70
  -2   9   3   27.04    0.74
  -2  -9   3   25.55    0.70
  -2  -9   3   25.90    0.71
  -2  -9   3   25.03    0.59
   2   9  -2   23.96    0.62
  -2   9   2   23.41    0.53
   2   9  -2   23.65    0.54
  -2   9   2   23.78    0.54
   2   9  -2   24.26    0.63
  -2   9   2   22.98    0.65
  -2  -9   2   23.94    0.63
  -2  -9   2   21.86    0.60
  -2  -9   2   22.22    0.62
   2   9  -1  107.92    2.16
  -2   9   1  110.44    2.16
   2   9  -1  106.13    2.23
  -2   9   1  110.13    2.26
  -2   9   1  108.93    2.16
  -2   9   1  109.60    2.14
   2   9  -1  107.92    2.24
   2   9  -1  109.30    2.22
  -2  -9   1  107.06    2.24
  -2  -9   1  109.86    2.22
   2  -9  -1  106.76    2.26
  -2  -9   1  109.04    2.24
  -2   9   0    8.35    0.31
  -2   9   0    8.29    0.21
   2   9   0    8.35    0.31
  -2   9   0    8.39    0.27
   2   9   0    8.34    0.29
   2  -9   0    8.01    0.22
   2  -9   0    8.21    0.32
   2  -9   0    8.48    0.22
  -2  -9   0    8.10    0.30
  -2  -9   0    7.81    0.28
  -2  -9   0    8.06    0.31
   2   9   1  100.38    2.10
  -2   9  -1  100.28    2.09
   2   9   1   98.01    2.06
  -2   9  -1  100.36    2.06
  -2  -9  -1  100.62    2.05
   2  -9   1  100.23    2.01
   2  -9   1   98.17    2.10
   2  -9   1  102.06    2.01
  -2  -9  -1  100.06    2.08
  -2   9  -2   77.56    1.67
   2   9   2   78.38    1.65
  -2   9  -2   75.82    1.65
   2   9   2   77.41    1.69
   2  -9   2   73.80    1.60
   2  -9   2   74.12    1.68
   2  -9   2   74.77    1.49
  -2  -9  -2   78.23    1.62
  -2   9  -3   60.65    1.40
   2   9   3   58.53    1.36
  -2   9  -3   59.76    1.41
   2  -9   3   60.70    1.34
  -2  -9  -3   60.89    1.34
  -2   9  -4    0.50    0.16
  -2   9  -4    0.96    0.20
   2   9   4    0.78    0.21
  -2  -9  -4    0.77    0.16
   2  -9   4    0.88    0.17
   2   9   5   12.48    0.53
  -2  -9  -5   12.35    0.51
   2  -9   5   12.38    0.52
   2   9   6    0.14    0.23
   2  -9   6   -0.29    0.22
  -2  -9  -6   -0.15    0.25
   2   9   7    2.65    0.40
  -2  10   8    0.84    0.28
  -2 -10   8    0.09    0.53
  -2  10   7    1.62    0.26
   2 -10  -7    1.51    0.16
  -2 -10   7    1.20    0.29
  -2 -10   7    1.92    0.27
   2 -10  -7    1.79    0.21
  -2  10   6   22.74    0.67
   2 -10  -6   22.14    0.52
   2 -10  -6   21.20    0.51
  -2 -10   6   22.16    0.66
  -2 -10   6   22.15    0.80
  -2 -10   6   21.24    0.75
  -2  10   5    1.04    0.16
   2  10  -5    0.87    0.22
   2  10  -5    1.43    0.28
  -2 -10   5    1.04    0.20
  -2 -10   5    1.11    0.14
  -2 -10   5    0.95    0.19
   2  10  -4    0.08    0.14
  -2  10   4    0.41    0.15
  -2  10   4    0.36    0.10
   2  10  -4    0.39    0.14
  -2 -10   4    0.26    0.13
  -2 -10   4    0.43    0.09
  -2 -10   4    0.36    0.13
   2  10  -3   -0.02    0.10
  -2  10   3    0.10    0.07
  -2  10   3    0.11    0.11
   2  10  -3   -0.03    0.11
  -2 -10   3    0.03    0.10
  -2 -10   3    0.06    0.10
  -2 -10   3    0.03    0.06
  -2 -10   3   -0.02    0.09
   2  10  -2  121.89    2.49
  -2  10   2  126.21    2.51
   2  10  -2  125.80    2.60
   2  10  -2  131.54    2.62
  -2  10   2  126.73    2.64
  -2  10   2  124.03    2.49
  -2 -10   2  128.61    2.59
  -2 -10   2  125.67    2.61
  -2 -10   2  127.03    2.62
   2  10  -1    2.22    0.19
   2  10  -1    2.48    0.14
  -2  10   1    2.29    0.20
   2  10  -1    2.24    0.18
  -2  10   1    2.33    0.15
  -2  10   1    2.40    0.14
  -2  10   1    2.25    0.13
   2  10  -1    2.54    0.18
  -2 -10   1    2.41    0.20
  -2 -10   1    2.21    0.19
  -2 -10   1    2.46    0.18
   2 -10  -1    2.43    0.20
   2  10   0   92.08    1.91
  -2  10   0   91.76    1.87
  -2  10   0   89.59    1.78
   2  10   0   92.07    1.93
  -2  10   0   90.35    1.94
   2 -10   0   88.67    1.80
  -2 -10   0   91.05    1.94
  -2 -10   0   92.53    1.90
  -2 -10   0   93.96    1.93
   2 -10   0   91.68    1.81
   2 -10   0   92.22    1.96
  -2  10  -1    1.47    0.17
   2  10   1    1.31    0.16
   2  10   1    1.60    0.17
  -2  10  -1    1.48    0.17
   2 -10   1    1.24    0.16
   2 -10   1    1.61    0.14
  -2 -10  -1    1.49    0.16
   2 -10   1    1.68    0.13
  -2 -10  -1    1.55    0.18
   2  10   2   90.54    1.93
  -2  10  -2   88.86    1.96
  -2  10  -2   92.35    1.94
   2  10   2   90.68    1.98
   2 -10   2   90.86    1.88
  -2 -10  -2   90.68    1.89
   2  10   3    1.90    0.23
   2  10   3    2.62    0.29
  -2  10  -3    2.32    0.27
  -2  10  -3    2.91    0.27
  -2 -10  -3    2.29    0.23
   2 -10   3    2.42    0.22
   2 -10   3    2.46    0.27
   2  10   4    5.87    0.35
  -2  10  -4    6.71    0.42
  -2  10  -4    5.97    0.42
  -2 -10  -4    5.95    0.34
   2 -10   4    6.24    0.41
   2 -10   4    6.17    0.35
   2  10   5    2.04    0.28
   2 -10   5    1.48    0.24
   2 -10   5    1.41    0.28
  -2 -10  -5    1.85    0.25
   2  10   6    7.34    0.53
  -2 -10  -6    6.90    0.52
   2 -10   6    8.46    0.53
   2 -10   7    0.58    0.32
  -2  11   7    0.48    0.23
  -2 -11   7    0.78    0.22
  -2 -11   7    0.68    0.29
   2  11  -6   -0.46    0.26
  -2 -11   6    0.43    0.20
  -2 -11   6    0.34    0.22
  -2 -11   6    0.17    0.14
   2  11  -5   28.52    0.88
  -2  11   5   28.69    0.74
   2  11  -5   28.48    0.87
  -2 -11   5   28.45    0.88
  -2 -11   5   27.88    0.70
  -2 -11   5   27.30    0.83
  -2  11   4    2.36    0.29
   2  11  -4    2.74    0.28
  -2  11   4    2.69    0.20
   2  11  -4    2.72    0.29
  -2 -11   4    2.63    0.27
  -2 -11   4    2.80    0.28
  -2 -11   4    2.80    0.17
   2  11  -3   27.62    0.76
   2  11  -3   27.46    0.77
  -2  11   3   26.43    0.65
  -2  11   3   28.08    0.80
  -2 -11   3   26.75    0.77
  -2 -11   3   27.73    0.76
  -2 -11   3   27.98    0.74
  -2  11   2   35.04    0.79
   2  11  -2   34.23    0.96
  -2  11   2   35.67    0.77
   2  11  -2   33.58    0.87
   2  11  -2   35.50    0.76
  -2  11   2   34.59    0.91
  -2 -11   2   32.59    0.86
  -2 -11   2   33.68    0.85
  -2 -11   2   35.68    0.90
   2  11  -1  134.88    2.79
   2  11  -1  138.03    2.82
   2  11  -1  140.65    2.83
  -2  11   1  140.46    2.74
   2  11  -1  135.32    2.71
  -2  11   1  133.96    2.84
  -2  11   1  133.32    2.72
  -2 -11   1  142.49    2.80
  -2 -11   1  139.64    2.82
  -2 -11   1  140.74    2.84
   2 -11  -1  133.02    2.63
   2 -11  -1  137.34    2.85
   2  11   0   16.01    0.49
   2  11   0   16.70    0.52
  -2  11   0   17.00    0.47
  -2  11   0   16.92    0.52
  -2  11   0   16.90    0.37
  -2 -11   0   17.43    0.53
   2 -11   0   16.19    0.40
   2 -11   0   16.46    0.40
   2 -11   0   15.92    0.53
  -2 -11   0   16.75    0.48
  -2 -11   0   17.08    0.51
   2  11   1   47.11    1.08
  -2  11  -1   46.56    1.07
   2  11   1   46.01    1.12
  -2  11  -1   45.10    1.11
   2 -11   1   44.62    1.12
  -2 -11  -1   47.31    1.05
   2 -11   1   47.09    1.01
  -2 -11  -1   48.23    1.09
   2 -11   1   44.53    1.00
   2  11   2    1.25    0.17
  -2  11  -2    1.69    0.23
   2  11   2    1.89    0.20
  -2  11  -2    1.87    0.21
   2 -11   2    1.99    0.18
   2 -11   2    1.97    0.23
  -2 -11  -2    1.77    0.20
   2 -11   2    1.73    0.18
  -2 -11  -2    2.18    0.19
  -2  11  -3   48.31    1.19
   2  11   3   49.74    1.23
  -2  11  -3   47.00    1.19
   2  11   3   46.71    1.14
   2 -11   3   46.56    1.11
   2 -11   3   46.05    1.20
  -2 -11  -3   47.09    1.11
  -2  11  -4    1.39    0.24
   2  11   4    1.13    0.24
   2  11   4    0.99    0.21
  -2  11  -4    1.44    0.25
  -2 -11  -4    1.16    0.19
   2 -11   4    0.96    0.20
   2 -11   4    0.48    0.19
  -2  11  -5    0.65    0.29
   2  11   5    0.15    0.20
   2 -11   5    0.18    0.23
   2 -11   5    0.30    0.21
  -2 -11  -5    0.27    0.20
   2  11   6    1.00    0.29
   2 -11   6    1.23    0.29
  -2 -11  -6    1.19    0.29
  -2  12   7    3.93    0.41
  -2 -12   7    4.03    0.43
  -2 -12   7    3.73    0.37
  -2  12   6    7.96    0.41
   2  12  -6    8.17    0.58
  -2 -12   6    8.10    0.36
  -2 -12   6    8.94    0.51
  -2  12   5    0.52    0.15
  -2  12   5    0.73    0.23
   2  12  -5    0.61    0.19
  -2 -12   5    0.69    0.19
  -2 -12   5    0.52    0.11
  -2 -12   5    0.65    0.20
  -2  12   4   10.76    0.37
  -2  12   4   10.41    0.50
   2  12  -4   10.27    0.47
  -2 -12   4   10.04    0.31
  -2 -12   4   10.21    0.45
  -2 -12   4   10.34    0.48
   2  12  -3    2.76    0.27
  -2  12   3    3.12    0.29
  -2  12   3    2.82    0.19
   2  12  -3    3.03    0.27
  -2 -12   3    2.93    0.25
  -2 -12   3    3.03    0.26
  -2 -12   3    3.20    0.29
  -2  12   2  234.48    4.74
   2  12  -2  238.89    4.70
   2  12  -2  229.99    4.54
   2  12  -2  233.50    4.70
  -2  12   2  238.51    4.60
  -2  12   2  230.61    4.57
  -2 -12   2  236.25    4.66
  -2 -12   2  236.03    4.69
   2  12  -1    0.12    0.09
  -2  12   1    0.15    0.08
  -2  12   1    0.10    0.10
   2  12  -1   -0.02    0.06
   2  12  -1    0.28    0.11
  -2  12   1    0.11    0.08
   2 -12  -1    0.21    0.05
  -2 -12   1    0.17    0.11
   2 -12  -1    0.22    0.14
  -2 -12   1    0.01    0.10
  -2 -12   1    0.03    0.09
   2 -12  -1    0.11    0.04
  -2  12   0   32.82    0.85
   2  12   0   32.49    0.84
   2  12   0   32.21    0.80
  -2  12   0   32.12    0.66
  -2  12   0   31.84    0.78
   2 -12   0   31.35    0.70
   2 -12   0   29.38    0.87
  -2 -12   0   32.36    0.79
  -2 -12   0   33.03    0.85
   2 -12   0   32.10    0.70
  -2 -12   0   31.19    0.82
   2  12   1   25.79    0.75
   2  12   1   26.84    0.71
  -2  12  -1   27.66    0.71
  -2  12  -1   26.45    0.74
  -2 -12  -1   26.15    0.71
   2 -12   1   25.43    0.63
   2 -12   1   25.99    0.76
   2 -12   1   25.78    0.63
  -2 -12  -1   26.87    0.68
  -2  12  -2    6.28    0.35
   2  12   2    7.00    0.38
   2  12   2    7.01    0.33
  -2  12  -2    7.23    0.36
   2 -12   2    7.07    0.31
   2 -12   2    7.25    0.38
   2 -12   2    6.80    0.30
  -2 -12  -2    6.82    0.34
  -2 -12  -2    7.54    0.31
  -2  12  -3    4.40    0.33
   2  12   3    4.29    0.36
  -2  12  -3    4.60    0.35
   2  12   3    4.77    0.31
  -2 -12  -3    4.43    0.30
   2 -12   3    4.34    0.53
   2 -12   3    4.19    0.29
   2  12   4    5.21    0.45
  -2  12  -4    5.68    0.43
   2  12   4    5.93    0.40
  -2  12  -4    5.53    0.41
  -2 -12  -4    5.52    0.35
   2 -12   4    5.46    0.37
   2 -12   4    5.37    0.18
  -2  12  -5    0.38    0.30
   2  12   5    0.54    0.27
   2  12   5    0.74    0.23
   2 -12   5    0.55    0.26
   2 -12   5    0.04    0.11
   2 -12   5    0.36    0.21
  -2 -12  -5    0.13    0.20
   2  12   6    2.29    0.36
  -2 -12  -6    2.38    0.35
   2 -12   6    2.85    0.36
  -2  13   7    4.08    0.43
  -2  13   7    4.04    0.50
  -2 -13   7    4.99    0.53
  -2  13   6    0.45    0.27
  -2  13   6    0.66    0.21
   2  13  -6    0.49    0.30
  -2 -13   6    0.81    0.25
  -2 -13   6    0.81    0.15
   2  13  -5   25.57    0.85
  -2  13   5   24.96    0.70
  -2  13   5   26.12    0.89
  -2 -13   5   25.99    0.87
  -2 -13   5   24.16    0.62
  -2 -13   5   23.96    0.80
  -2  13   4   13.62    0.44
   2  13  -4   13.35    0.78
  -2  13   4   13.59    0.59
  -2 -13   4   14.01    0.57
  -2 -13   4   13.48    0.54
  -2 -13   4   12.95    0.51
   2  13  -3   21.10    0.69
  -2  13   3   22.37    0.72
   2  13  -3   22.35    0.69
  -2  13   3   21.61    0.57
  -2 -13   3   22.46    0.68
  -2 -13   3   21.55    0.65
  -2 -13   3   21.64    0.71
  -2  13   2   12.00    0.40
   2  13  -2   12.58    0.47
  -2  13   2   12.24    0.50
  -2  13   2   12.68    0.38
   2  13  -2   12.25    0.34
   2  13  -2   12.56    0.48
  -2 -13   2   12.09    0.48
  -2 -13   2   11.82    0.44
  -2 -13   2   12.72    0.47
  -2  13   1  140.46    2.85
   2  13  -1  141.82    2.96
   2  13  -1  140.27    2.83
  -2  13   1  143.24    2.88
  -2  13   1  147.73    3.01
   2  13  -1  144.82    2.97
   2  13  -1  142.75    2.93
  -2 -13   1  142.30    3.01
   2 -13  -1  138.85    2.75
   2 -13  -1  141.84    2.75
  -2 -13   1  146.53    2.92
   2 -13  -1  147.76    3.01
  -2 -13   1  137.50    2.94
   2  13   0   37.16    0.92
  -2  13   0   37.12    0.76
   2  13   0   37.60    0.96
  -2  13   0   36.97    0.97
  -2  13   0   38.70    0.91
  -2 -13   0   35.15    1.04
  -2 -13   0   37.33    0.94
   2 -13   0   38.67    1.00
   2 -13   0   36.76    0.81
   2 -13   0   37.57    0.81
   2  13   1    4.00    0.26
  -2  13  -1    3.81    0.28
  -2  13  -1    3.56    0.26
   2  13   1    3.93    0.29
  -2 -13  -1    3.77    0.24
   2 -13   1    3.23    0.29
   2 -13   1    3.96    0.21
  -2 -13  -1    3.95    0.26
   2 -13   1    3.94    0.20
   2  13   2    2.89    0.25
  -2  13  -2    3.03    0.28
   2  13   2    3.31    0.31
  -2  13  -2    2.95    0.28
  -2 -13  -2    2.96    0.23
   2 -13   2    3.16    0.22
   2 -13   2    2.96    0.31
  -2 -13  -2    3.37    0.28
   2 -13   2    3.15    0.24
   2  13   3    0.19    0.18
  -2  13  -3    0.22    0.17
   2  13   3    0.11    0.16
  -2  13  -3    0.45    0.20
   2 -13   3    0.07    0.13
  -2 -13  -3    0.30    0.16
   2 -13   3    0.24    0.16
  -2 -13  -3   -0.06    0.13
  -2  13  -4    1.11    0.28
   2  13   4    0.56    0.23
  -2  13  -4    1.46    0.26
   2  13   4    1.31    0.25
   2 -13   4    1.40    0.22
   2  13   5   18.98    0.72
   2  13   5   19.31    0.84
  -2  13  -5   19.28    0.78
   2 -13   5   18.56    0.45
   2 -13   5   18.91    0.68
   2  13   6    0.63    0.32
   2  13   6    0.58    0.37
   2 -13   6    0.40    0.30
  -2 -13  -6    0.49    0.31
  -2  14   7    0.57    0.27
  -2  14   7    0.10    0.38
  -2 -14   7   -0.40    0.32
  -2  14   6   19.13    0.85
   2  14  -6   17.81    0.80
  -2  14   6   18.33    0.65
  -2 -14   6   17.71    0.52
  -2 -14   6   19.56    0.75
   2  14  -5    3.37    0.38
  -2  14   5    3.26    0.30
   2  14  -5    3.35    0.41
  -2  14   5    3.18    0.37
  -2 -14   5    3.34    0.38
  -2 -14   5    2.62    0.32
  -2 -14   5    3.49    0.38
  -2 -14   5    3.02    0.20
  -2  14   4    0.15    0.12
   2  14  -4    0.02    0.16
  -2  14   4   -0.04    0.16
  -2 -14   4   -0.01    0.18
  -2 -14   4    0.22    0.18
  -2 -14   4   -0.17    0.16
   2  14  -3    0.91    0.19
  -2  14   3    0.85    0.20
  -2  14   3    0.86    0.14
  -2 -14   3    0.70    0.18
  -2 -14   3    0.87    0.18
  -2 -14   3    0.96    0.20
  -2  14   2   54.71    1.21
   2  14  -2   53.14    1.30
   2  14  -2   52.97    1.12
  -2  14   2   53.99    1.19
   2  14  -2   52.99    1.30
  -2  14   2   53.28    1.34
  -2 -14   2   54.58    1.33
  -2 -14   2   53.63    1.26
  -2 -14   2   53.49    1.29
   2  14  -1    0.59    0.10
   2  14  -1    0.36    0.14
   2  14  -1    0.35    0.12
  -2  14   1    0.50    0.12
  -2  14   1    0.37    0.08
   2  14  -1    0.61    0.16
  -2  14   1    0.46    0.13
  -2  14   1    0.44    0.15
   2 -14  -1    0.46    0.06
   2 -14  -1    0.39    0.15
  -2 -14   1    0.51    0.15
  -2 -14   1    0.44    0.13
  -2 -14   1    0.34    0.14
   2 -14  -1    0.40    0.06
   2  14   0   32.32    0.85
   2  14   0   31.90    0.89
  -2  14   0   33.85    0.84
  -2  14   0   33.17    0.68
  -2  14   0   31.96    0.89
   2 -14   0   32.77    0.73
   2 -14   0   33.28    0.73
  -2 -14   0   32.00    0.87
   2 -14   0   33.85    0.93
  -2 -14   0   32.87    0.90
  -2 -14   0   33.25    0.83
  -2  14  -1    3.74    0.29
   2  14   1    3.93    0.27
   2  14   1    3.72    0.30
  -2  14  -1    3.76    0.29
   2 -14   1    3.71    0.22
  -2 -14  -1    3.76    0.26
  -2 -14  -1    3.76    0.28
   2 -14   1    3.86    0.33
   2 -14   1    3.72    0.21
   2  14   2   39.29    0.99
   2  14   2   38.79    1.06
  -2  14  -2   39.10    1.02
  -2  14  -2   39.13    1.03
  -2 -14  -2   37.80    0.99
   2 -14   2   35.56    0.97
   2 -14   2   38.39    0.92
  -2 -14  -2   38.28    0.94
  -2  14  -3    8.25    0.45
  -2  14  -3    7.82    0.45
   2  14   3    7.07    0.40
   2  14   3    8.71    0.50
   2 -14   3    8.05    0.39
  -2 -14  -3    7.81    0.41
   2 -14   3    7.05    0.37
  -2 -14  -3    7.59    0.38
  -2  14  -4    0.89    0.25
  -2  14  -4    1.01    0.28
   2  14   4    0.78    0.23
   2  14   4    0.81    0.25
   2 -14   4    1.30    0.30
  -2 -14  -4    0.62    0.36
   2 -14   4    0.88    0.21
  -2 -14  -4    0.81    0.20
  -2  14  -5    0.05    0.24
   2  14   5    0.20    0.24
   2  14   5    0.50    0.29
  -2 -14  -5    0.89    0.26
   2 -14   5    0.21    0.24
   2  14   6    0.07    0.31
   2  14   6    0.40    0.40
   2 -14   6    0.79    0.32
  -2 -14  -6    0.49    0.33
  -2  15   7    4.12    0.49
  -2 -15   7    4.02    0.61
   2  15  -6    0.17    0.28
  -2  15   6    0.16    0.21
  -2  15   6   -0.48    0.29
  -2 -15   6   -0.53    0.25
  -2 -15   6    0.44    0.14
  -2  15   5   26.37    0.96
   2  15  -5   25.79    0.93
   2  15  -5   27.62    0.92
  -2  15   5   26.78    0.79
  -2 -15   5   25.76    0.94
  -2 -15   5   28.50    0.88
  -2 -15   5   25.48    0.87
  -2  15   4    0.89    0.16
  -2  15   4    0.71    0.25
   2  15  -4    0.78    0.22
  -2 -15   4    0.83    0.22
  -2 -15   4    0.76    0.21
  -2  15   3    1.15    0.23
   2  15  -3    0.83    0.20
  -2  15   3    1.24    0.16
  -2 -15   3    1.38    0.23
  -2 -15   3    1.20    0.25
  -2  15   2    0.29    0.16
   2  15  -2    0.16    0.07
  -2  15   2    0.21    0.12
  -2  15   2    0.19    0.13
   2  15  -2    0.11    0.13
  -2 -15   2    0.13    0.14
  -2 -15   2    0.14    0.16
  -2 -15   2    0.46    0.15
  -2  15   1   48.57    1.11
   2  15  -1   49.07    1.21
  -2  15   1   48.68    1.05
  -2  15   1   48.55    1.24
  -2  15   1   49.19    1.15
   2  15  -1   49.63    1.23
   2  15  -1   47.68    1.06
  -2 -15   1   47.53    1.24
   2 -15  -1   49.23    0.99
   2 -15  -1   50.11    1.26
   2 -15  -1   49.06    0.99
  -2 -15   1   48.50    1.20
  -2 -15   1   50.32    1.17
  -2  15   0    1.29    0.21
   2  15   0    0.83    0.16
   2  15   0    1.02    0.17
  -2  15   0    1.10    0.08
  -2 -15   0    0.84    0.17
   2 -15   0    1.16    0.12
  -2 -15   0    1.19    0.19
   2 -15   0    0.87    0.18
  -2 -15   0    1.40    0.19
   2 -15   0    1.19    0.14
   2  15   1   17.71    0.58
   2  15   1   17.72    0.63
  -2  15  -1   17.24    0.59
  -2  15  -1   17.58    0.62
  -2 -15  -1   17.87    0.55
  -2 -15  -1   17.64    0.58
   2 -15   1   17.03    0.49
   2 -15   1   17.96    0.76
   2 -15   1   17.08    0.49
  -2  15  -2    2.57    0.31
   2  15   2    3.69    0.31
  -2  15  -2    3.09    0.32
   2  15   2    2.68    0.49
   2 -15   2    2.62    0.26
  -2 -15  -2    2.78    0.28
   2 -15   2    2.89    0.35
  -2 -15  -2    2.77    0.26
   2 -15   2    2.48    0.23
   2  15   3   22.40    0.81
   2  15   3   21.79    0.72
  -2  15  -3   21.38    0.77
  -2  15  -3   23.65    0.79
   2 -15   3   21.36    0.67
  -2 -15  -3   22.68    0.67
   2 -15   3   22.37    0.69
  -2 -15  -3   22.57    0.72
   2  15   4    0.79    0.23
   2  15   4    1.21    0.29
  -2  15  -4    0.39    0.27
  -2  15  -4    0.16    0.25
  -2 -15  -4    0.95    0.24
  -2 -15  -4    0.43    0.20
   2 -15   4    0.37    0.25
   2 -15   4    1.02    0.23
  -2  15  -5    0.23    0.26
   2  15   5    1.13    0.36
   2  15   5    0.12    0.25
  -2 -15  -5   -0.08    0.26
   2 -15   5    0.30    0.25
   2  16  -6    4.77    0.55
  -2  16   6    6.27    0.45
  -2  16   6    4.88    0.55
  -2 -16   6    6.17    0.54
   2  16  -5    5.78    0.50
  -2  16   5    5.49    0.56
  -2  16   5    6.13    0.39
  -2 -16   5    7.43    0.59
  -2 -16   5    7.00    0.49
  -2  16   4    1.33    0.29
  -2  16   4    1.49    0.21
   2  16  -4    1.24    0.26
  -2 -16   4    1.55    0.30
  -2 -16   4    1.72    0.28
  -2 -16   4    1.39    0.29
   2  16  -3    3.67    0.35
  -2  16   3    3.63    0.39
  -2  16   3    3.41    0.26
  -2 -16   3    3.46    0.38
  -2 -16   3    3.28    0.34
  -2 -16   3    3.67    0.33
  -2  16   2   12.42    0.55
   2  16  -2   12.14    0.34
  -2  16   2   12.41    0.43
   2  16  -2    9.68    0.49
  -2 -16   2   12.30    0.51
  -2 -16   2   12.09    0.55
  -2  16   1    0.40    0.09
  -2  16   1    0.24    0.11
  -2  16   1    0.23    0.24
   2  16  -1    0.27    0.09
   2  16  -1    0.47    0.17
   2  16  -1    0.50    0.17
   2 -16  -1    0.18    0.16
   2 -16  -1    0.36    0.07
  -2 -16   1    0.27    0.15
   2 -16  -1    0.38    0.07
  -2 -16   1    0.21    0.16
  -2 -16   1    0.33    0.16
  -2  16   0   20.38    0.64
   2  16   0   18.99    0.67
   2  16   0   19.95    0.68
  -2 -16   0   20.27    0.70
   2 -16   0   21.06    0.73
   2 -16   0   20.37    0.51
   2 -16   0   20.02    0.50
  -2 -16   0   19.52    0.64
  -2 -16   0   20.95    0.62
  -2  16  -1   10.28    0.49
  -2  16  -1   10.54    0.47
   2  16   1   10.08    0.50
   2  16   1    9.16    0.57
  -2 -16  -1   10.75    0.42
   2 -16   1   10.44    0.36
   2 -16   1    9.93    0.36
  -2 -16  -1   10.13    0.44
   2 -16   1    9.72    0.51
  -2  16  -2   12.62    0.56
  -2  16  -2   12.31    0.55
   2  16   2   12.30    0.51
   2  16   2   12.94    0.59
  -2 -16  -2   12.41    0.47
   2 -16   2   12.21    0.44
  -2 -16  -2   12.50    0.51
   2 -16   2   12.08    0.44
  -2  16  -3    0.43    0.23
   2  16   3    0.09    0.18
   2  16   3    0.35    0.23
  -2  16  -3    0.20    0.20
   2 -16   3   -0.06    0.21
   2 -16   3    0.20    0.16
  -2 -16  -3    0.07    0.20
   2 -16   3    0.55    0.26
   2  16   4    5.21    0.53
   2  16   4    4.76    0.42
  -2  16  -4    5.14    0.48
  -2 -16  -4    4.73    0.38
   2 -16   4    5.10    0.41
  -2 -16  -4    4.88    0.42
   2  16   5    2.77    0.44
  -2  16  -5    2.58    0.39
   2  16   5    3.16    0.38
   2 -16   5    3.76    0.46
  -2 -16  -5    2.86    0.37
   2  17  -6    0.73    0.33
  -2  17   6    0.80    0.27
  -2  17   6    0.82    0.39
  -2 -17   6    0.97    0.35
  -2  17   5    2.43    0.40
   2  17  -5    2.95    0.37
  -2  17   5    3.17    0.35
  -2 -17   5    2.82    0.37
  -2  17   4    0.24    0.18
  -2  17   4    0.30    0.23
   2  17  -4    0.34    0.25
  -2 -17   4   -0.16    0.21
  -2 -17   4   -0.06    0.23
  -2 -17   4    0.18    0.28
   2  17  -3   34.80    1.02
  -2  17   3   34.11    0.89
  -2  17   3   36.12    1.08
  -2 -17   3   34.47    0.99
  -2 -17   3   34.66    1.06
   2  17  -2    1.85    0.14
  -2  17   2    1.92    0.28
   2  17  -2    1.51    0.23
  -2  17   2    1.99    0.20
   2  17  -2    1.61    0.27
  -2 -17   2    1.65    0.25
  -2 -17   2    2.05    0.25
  -2 -17   2    1.69    0.25
  -2  17   1    4.10    0.31
   2  17  -1    4.98    0.38
  -2  17   1    4.35    0.28
  -2  17   1    4.59    0.38
   2  17  -1    4.21    0.22
  -2  17   1    3.92    0.21
  -2 -17   1    4.53    0.39
   2 -17  -1    3.64    0.37
   2 -17  -1    3.98    0.16
   2 -17  -1    4.37    0.16
  -2 -17   1    4.48    0.36
  -2 -17   1    3.65    0.36
   2  17   0    0.17    0.17
   2  17   0   -0.01    0.15
  -2  17   0    0.24    0.17
  -2  17   0    0.02    0.17
  -2 -17   0    0.07    0.16
  -2 -17   0    0.02    0.17
   2 -17   0    0.18    0.10
   2 -17   0    0.00    0.08
   2 -17   0   -0.04    0.17
  -2 -17   0    0.11    0.14
   2  17   1   15.54    0.58
  -2  17  -1   17.60    0.82
  -2  17  -1   15.76    0.63
   2  17   1   15.24    0.63
  -2 -17  -1   15.54    0.53
  -2 -17  -1   15.90    0.58
   2 -17   1   15.52    0.47
   2 -17   1   15.17    0.47
  -2  17  -2    1.92    0.29
   2  17   2    1.40    0.23
  -2  17  -2    1.88    0.28
   2  17   2    1.58    0.27
  -2 -17  -2    1.46    0.22
   2 -17   2    1.35    0.21
   2 -17   2    1.42    0.19
  -2 -17  -2    1.62    0.25
  -2  17  -3   20.84    0.81
   2  17   3   20.27    0.74
   2  17   3   21.37    0.83
  -2  17  -3   20.44    0.78
  -2 -17  -3   22.15    0.67
   2 -17   3   20.72    0.85
   2 -17   3   20.84    0.74
   2 -17   3   21.04    0.68
   2  17   4    2.99    0.36
  -2  17  -4    2.42    0.35
   2  17   4    3.06    0.43
   2 -17   4    2.84    0.34
   2 -17   4    2.18    0.29
  -2 -17  -4    2.29    0.31
   2  17   5    3.49    0.42
   2  17   5    3.91    0.53
  -2  17  -5    2.62    0.39
  -2 -17  -5    4.05    0.41
  -2 -17  -5    4.90    0.49
   2 -17   5    3.72    0.39
  -2  18   6    1.83    0.32
   2  18  -6    1.06    0.39
  -2 -18   6    1.39    0.39
  -2  18   5    0.53    0.32
  -2  18   5    0.67    0.26
   2  18  -5    1.13    0.32
  -2 -18   5    0.92    0.32
  -2  18   4    8.53    0.43
   2  18  -4    9.36    0.57
  -2  18   4    8.01    0.60
  -2 -18   4    8.73    0.56
  -2 -18   4    9.76    0.86
  -2 -18   4    7.77    0.52
   2  18  -3    0.80    0.27
   2  18  -3    0.79    0.24
  -2  18   3    0.99    0.28
  -2  18   3    1.39    0.21
  -2 -18   3    0.94    0.27
  -2 -18   3    0.70    0.25
  -2  18   2    1.96    0.28
   2  18  -2    2.18    0.30
   2  18  -2    1.65    0.28
  -2  18   2    2.24    0.25
   2  18  -2    1.87    0.15
  -2 -18   2    1.47    0.24
  -2 -18   2    2.12    0.29
  -2 -18   2    1.88    0.26
  -2  18   1    0.03    0.18
  -2  18   1    0.05    0.16
   2  18  -1    0.21    0.20
  -2  18   1   -0.03    0.14
   2  18  -1    0.14    0.09
  -2  18   1    0.09    0.10
  -2 -18   1    0.45    0.21
   2 -18  -1    0.11    0.07
  -2 -18   1    0.13    0.24
  -2 -18   1    0.17    0.17
   2 -18  -1    0.09    0.07
  -2  18   0    5.66    0.42
   2  18   0    6.30    0.39
  -2  18   0    5.68    0.40
   2  18   0    5.60    0.43
  -2 -18   0    5.61    0.50
   2 -18   0    5.47    0.24
  -2 -18   0    5.65    0.44
  -2 -18   0    5.99    0.41
   2 -18   0    5.64    0.24
   2  18   1   -0.03    0.20
  -2  18  -1    0.31    0.21
   2  18   1    0.33    0.19
  -2  18  -1   -0.24    0.20
   2 -18   1    0.16    0.25
   2 -18   1    0.04    0.13
  -2 -18  -1   -0.10    0.19
   2 -18   1    0.11    0.12
  -2  18  -2   27.77    0.92
   2  18   2   28.77    0.87
   2  18   2   27.78    0.95
  -2  18  -2   28.39    0.93
   2 -18   2   28.74    0.76
   2 -18   2   28.18    0.77
  -2 -18  -2   29.05    0.80
   2 -18   2   28.26    0.98
  -2 -18  -2   25.62    0.89
  -2  18  -3   -0.06    0.29
   2  18   3    0.42    0.24
  -2  18  -3    0.18    0.23
   2  18   3    0.38    0.27
  -2 -18  -3    0.75    0.25
  -2 -18  -3    0.41    0.22
   2 -18   3    0.57    0.20
   2 -18   3    0.57    0.22
   2  18   4   -0.10    0.33
   2  18   4    0.98    0.29
  -2  18  -4    0.46    0.26
   2 -18   4    0.87    0.25
   2 -18   4    1.22    0.31
  -2 -18  -4    0.84    0.28
   2  18   5    2.77    0.41
   2  18   5    4.07    0.54
   2 -18   5    2.85    0.38
  -2 -18  -5    2.42    0.38
   2  19  -5    4.52    0.50
  -2  19   5    6.27    0.47
  -2  19   5    3.37    0.45
  -2 -19   5    5.11    0.57
   2  19  -4    0.09    0.25
  -2  19   4    0.22    0.21
  -2  19   4    0.31    0.28
  -2 -19   4    0.53    0.27
   2  19  -3   14.69    0.68
  -2  19   3   15.23    0.72
   2  19  -3   16.01    0.90
  -2  19   3   14.03    0.63
  -2 -19   3   15.71    0.66
  -2 -19   3   15.57    0.67
  -2 -19   3   15.35    0.74
  -2  19   2    5.29    0.45
  -2  19   2    5.28    0.34
   2  19  -2    4.45    0.46
   2  19  -2    5.21    0.21
   2  19  -2    4.92    0.47
  -2 -19   2    4.99    0.44
  -2 -19   2    5.18    0.49
   2  19  -1    7.16    0.29
   2  19  -1    7.17    0.49
  -2  19   1    7.24    0.28
  -2  19   1    7.78    0.40
  -2  19   1    6.89    0.49
  -2 -19   1    7.11    0.51
  -2 -19   1    6.81    0.46
  -2 -19   1    7.25    0.43
   2 -19  -1    6.68    0.21
   2 -19  -1    7.28    0.52
   2 -19  -1    7.23    0.21
   2  19   0    0.23    0.22
  -2  19   0    0.36    0.21
   2  19   0   -0.32    0.17
  -2  19   0    0.20    0.20
  -2 -19   0    0.37    0.18
  -2 -19   0    0.30    0.24
   2 -19   0    0.15    0.23
   2 -19   0    0.04    0.10
   2 -19   0    0.03    0.10
  -2 -19   0    0.16    0.20
   2  19   1    0.77    0.24
   2  19   1    0.39    0.21
  -2  19  -1    1.06    0.27
  -2  19  -1    0.68    0.25
  -2 -19  -1    0.27    0.26
   2 -19   1    0.72    0.16
   2 -19   1    0.92    0.29
   2 -19   1    0.38    0.14
  -2 -19  -1    0.85    0.20
   2  19   2    2.59    0.35
   2  19   2    2.73    0.33
  -2  19  -2    3.25    0.36
  -2  19  -2    3.10    0.38
   2 -19   2    2.90    0.33
   2 -19   2    2.61    0.42
  -2 -19  -2    2.51    0.31
  -2 -19  -2    2.99    0.35
   2 -19   2    2.50    0.29
   2  19   3    5.79    0.58
  -2  19  -3    4.21    0.51
   2  19   3    4.90    0.47
  -2 -19  -3    3.52    0.40
  -2 -19  -3    5.52    0.45
   2 -19   3    4.36    0.41
   2 -19   3    5.78    0.40
   2  19   4    0.98    0.32
   2  19   4   -0.01    0.37
  -2  19  -4    1.00    0.31
  -2 -19  -4    0.64    0.30
   2 -19   4    1.50    0.34
   2 -19   4    0.63    0.27
  -2  20   5   11.51    0.60
   2  20  -5   10.13    0.74
  -2  20   5   11.09    0.84
  -2 -20   5   10.98    0.74
  -2  20   4   16.41    0.64
  -2  20   4   15.78    0.82
   2  20  -4   15.50    0.77
  -2 -20   4   16.01    0.76
  -2  20   3   -0.16    0.22
  -2  20   3    0.15    0.20
   2  20  -3    0.13    0.24
  -2 -20   3    0.14    0.26
  -2 -20   3   -0.08    0.27
   2  20  -2    8.32    0.56
  -2  20   2    8.25    0.56
  -2  20   2    7.93    0.43
   2  20  -2   10.52    0.96
   2  20  -2    7.90    0.26
  -2 -20   2    7.73    0.47
  -2 -20   2    8.58    0.50
  -2 -20   2    7.78    0.57
  -2  20   1    0.29    0.12
  -2  20   1    0.39    0.23
   2  20  -1    0.31    0.23
   2  20  -1    0.12    0.11
  -2  20   1    0.34    0.24
  -2 -20   1    0.33    0.24
  -2 -20   1   -0.05    0.24
   2 -20  -1    0.15    0.23
  -2  20   0    4.15    0.44
   2  20   0    4.72    0.29
   2  20   0    5.32    0.49
  -2  20   0    4.35    0.46
   2  20   0    5.20    0.42
  -2 -20   0    4.75    0.42
   2 -20   0    4.95    0.25
  -2 -20   0    4.47    0.50
   2 -20   0    4.58    0.24
   2 -20   0    5.24    0.51
  -2 -20   0    3.47    0.35
  -2  20  -1    0.10    0.22
   2  20   1   -0.19    0.20
   2  20   1    0.60    0.27
  -2  20  -1    0.16    0.27
   2 -20   1   -0.04    0.17
  -2 -20  -1   -0.09    0.20
   2 -20   1    0.05    0.14
  -2 -20  -1    0.21    0.23
   2  20   2    0.27    0.26
  -2  20  -2    0.07    0.26
  -2  20  -2    0.47    0.29
   2  20   2   -0.27    0.25
   2 -20   2    0.12    0.20
  -2 -20  -2    0.31    0.25
  -2 -20  -2    0.32    0.20
   2 -20   2    0.37    0.18
   2  20   3    1.47    0.31
   2  20   3    1.09    0.35
  -2  20  -3    1.03    0.33
   2 -20   3    0.49    0.42
   2 -20   3    1.10    0.25
  -2 -20  -3    1.76    0.31
  -2  20  -4    3.49    0.51
   2  20   4    3.94    0.43
   2  20   4    4.32    0.52
  -2 -20  -4    4.00    0.43
   2 -20   4    4.98    0.54
   2 -20   4    3.88    0.48
   2  21  -4    3.83    0.45
  -2  21   4    3.91    0.47
  -2  21   4    2.85    0.42
  -2 -21   4    3.55    0.43
  -2  21   3   14.42    0.75
  -2  21   3   14.32    0.61
   2  21  -3   13.70    0.72
  -2 -21   3   13.40    0.68
  -2  21   2    2.63    0.30
  -2  21   2    2.72    0.29
  -2  21   2    2.76    0.41
   2  21  -2    2.38    0.16
   2  21  -2    2.63    0.36
  -2 -21   2    2.74    0.34
  -2 -21   2    2.66    0.34
  -2  21   1    0.18    0.12
  -2  21   1    0.33    0.23
  -2  21   1    0.05    0.24
   2  21  -1    0.18    0.12
   2  21  -1    0.09    0.25
  -2 -21   1    0.41    0.27
  -2 -21   1    0.60    0.25
   2  21   0    1.82    0.34
  -2  21   0    1.24    0.27
  -2  21   0    2.47    0.35
   2  21   0    2.09    0.24
   2  21   0    1.55    0.28
   2 -21   0    1.97    0.21
  -2 -21   0    2.49    0.33
   2 -21   0    1.59    0.16
   2  21   1    7.65    0.49
  -2  21  -1    6.41    0.55
   2  21   1    6.08    0.55
  -2  21  -1    6.35    0.60
   2 -21   1    7.02    0.34
  -2 -21  -1    7.13    0.50
   2  21   2    0.83    0.29
  -2  21  -2    0.24    0.28
   2  21   2    0.39    0.30
  -2 -21  -2    0.54    0.28
   2 -21   2    0.48    0.19
   2 -21   2    0.38    0.22
   2  21   3    1.93    0.36
  -2  21  -3    0.93    0.33
   2  21   3    1.14    0.40
   2 -21   3    1.22    0.27
  -2 -21  -3    1.22    0.31
  -2  22   4    4.59    0.52
  -2 -22   4    4.03    0.48
  -2  22   3    0.93    0.27
  -2  22   3    1.26    0.38
   2  22  -3    0.82    0.33
  -2 -22   3    0.52    0.32
  -2  22   2    2.94    0.39
  -2  22   2    4.01    0.41
   2  22  -2    3.26    0.41
  -2  22   2    3.66    0.33
  -2 -22   2    4.19    0.50
  -2 -22   2    3.08    0.38
  -2  22   1    4.78    0.53
  -2  22   1    5.90    0.27
  -2  22   1    5.98    0.55
   2  22  -1    5.84    0.28
   2  22  -1    5.50    0.57
  -2 -22   1    5.16    0.49
  -2 -22   1    5.41    0.52
  -2  22   0   12.06    0.69
   2  22   0   12.50    0.46
  -2  22   0   12.32    0.69
   2  22   0   12.63    0.73
   2  22   0   12.71    0.61
   2 -22   0   12.67    0.47
  -2 -22   0   13.37    0.66
  -2 -22   0   12.68    0.58
   2 -22   0   12.07    0.38
   2  22   1    0.53    0.25
   2  22   1   -0.30    0.29
  -2  22  -1   -0.09    0.28
  -2 -22  -1    0.28    0.28
   2 -22   1   -0.15    0.16
  -2  22  -2    2.15    0.38
   2  22   2    1.76    0.36
   2  22   2    1.72    0.42
  -2 -22  -2    2.06    0.48
   2 -22   2    2.14    0.25
  -2 -22  -2    2.21    0.35
   2  22   3   -0.31    0.35
   2  22   3    0.08    0.34
  -2  23   3    3.35    0.36
   2  23  -3    2.77    0.46
  -2 -23   3    2.81    0.44
  -2  23   2    1.15    0.38
  -2  23   2    1.17    0.28
   2  23  -2    1.09    0.38
  -2 -23   2    0.90    0.35
   2  23  -1    8.83    0.39
  -2  23   1    8.14    0.67
  -2  23   1    9.53    0.73
   2  23  -1    8.86    0.67
  -2 -23   1    8.15    0.56
  -2 -23   1    8.88    0.60
   2  23   0    0.69    0.19
  -2  23   0    0.52    0.32
   2  23   0    0.82    0.35
  -2 -23   0    0.99    0.29
  -2 -23   0    0.61    0.32
  -2  23  -1    2.47    0.40
   2  23   1    3.40    0.39
   2  23   1    3.13    0.47
  -2 -23  -1    2.83    0.34
  -2 -23  -1    3.97    0.42
   2  23   2    0.29    0.33
   2  23   2   -0.05    0.34
  -2 -23  -2    0.61    0.33
   2  24  -1    0.66    0.37
  -2  24   1    0.34    0.55
  -2 -24   1    0.05    0.32
   2  24   0   17.98    0.94
  -2  24   0   21.77    1.42
  -2 -24   0   18.78    0.76
  -2 -24   0   20.08    0.83
  -3   0   9    0.20    0.31
  -3   0   8    3.17    0.34
   3   0  -8    3.52    0.42
  -3   0   7   -0.11    0.21
   3   0  -7    0.23    0.18
  -3   0   7   -0.01    0.16
  -3   0   6   10.44    0.49
  -3   0   6   10.27    0.46
   3   0  -6   10.62    0.39
  -3   0   6   10.13    0.41
  -3   0   5    0.13    0.11
  -3   0   5   -0.07    0.09
   3   0  -5   -0.02    0.08
  -3   0   4   52.15    1.18
   3   0  -4   52.16    1.09
  -3   0   4   51.32    1.13
  -3   0   3   -0.05    0.04
  -3   0   3   -0.05    0.05
   3   0  -3    0.00    0.04
  -3   0   2  782.59   15.55
   3   0  -2  784.68   15.53
  -3   0   1    0.08    0.04
   3   0  -1    0.03    0.04
  -3   0   1    0.00    0.03
   3   0   0   12.49    0.30
   3   0   0   11.91    0.32
   3   0   0   12.08    0.26
  -3   0   0   11.90    0.30
   3   0   1   -0.04    0.05
  -3   0  -1    0.02    0.04
  -3   0  -2  108.57    2.19
   3   0   2  109.06    2.19
   3   0   2  104.83    2.18
  -3   0  -3    0.08    0.10
   3   0   3    0.03    0.09
   3   0   3    0.03    0.08
   3   0   4    1.71    0.19
  -3   0  -4    2.02    0.23
   3   0   4    1.29    0.19
   3   0   5   -0.07    0.18
   3   0   5   -0.03    0.15
  -3   0  -6   28.43    1.00
   3   0   6   23.17    0.79
   3   0   6   23.71    0.88
   3   0   7    0.49    0.30
  -3   1   9    0.30    0.31
  -3  -1   9    0.99    0.35
  -3   1   8    0.44    0.23
  -3  -1   8   -0.03    0.22
  -3  -1   8    0.37    0.32
   3  -1  -8   -0.07    0.24
  -3   1   7    0.06    0.17
   3   1  -7    0.14    0.19
  -3   1   7    0.17    0.24
  -3  -1   7   -0.01    0.19
  -3  -1   7   -0.09    0.17
   3  -1  -7    0.13    0.18
   3   1  -6    0.81    0.16
  -3   1   6    0.77    0.15
  -3  -1   6    0.81    0.18
   3  -1  -6    0.79    0.15
  -3  -1   6    0.72    0.15
  -3  -1   6    0.65    0.20
  -3   1   5    6.70    0.33
  -3   1   5    6.58    0.29
   3   1  -5    6.49    0.28
  -3  -1   5    6.40    0.30
  -3  -1   5    6.28    0.33
   3  -1  -5    6.54    0.25
  -3  -1   5    6.91    0.34
   3   1  -4    6.31    0.23
  -3   1   4    6.25    0.24
  -3   1   4    6.51    0.29
  -3  -1   4    6.18    0.28
  -3  -1   4    6.00    0.28
  -3  -1   4    6.26    0.25
   3  -1  -4    6.33    0.20
  -3   1   3  125.22    2.51
  -3   1   3  130.40    2.58
   3   1  -3  129.63    2.51
  -3  -1   3  125.52    2.56
  -3  -1   3  127.47    2.57
  -3  -1   3  129.88    2.54
  -3   1   2   19.12    0.48
   3   1  -2   19.35    0.48
  -3  -1   2   19.07    0.44
  -3  -1   2   19.01    0.44
  -3  -1   2   19.49    0.48
   3  -1  -2   18.41    0.48
   3   1  -1  133.52    2.56
  -3   1   1  122.68    2.48
  -3   1   1  128.54    2.48
  -3  -1   1  129.27    2.51
   3  -1  -1  132.24    2.55
  -3  -1   1  129.61    2.55
   3   1   0  106.05    2.11
   3   1   0  107.73    2.08
  -3   1   0  106.40    2.07
  -3   1   0  104.41    2.04
  -3  -1   0  106.66    2.09
   3  -1   0  104.55    2.10
   3  -1   0  105.24    2.06
   3  -1   0  105.14    2.04
  -3   1  -1   77.91    1.56
   3   1   1   73.95    1.55
   3  -1   1   74.76    1.53
   3  -1   1   76.28    1.55
  -3  -1  -1   78.46    1.56
   3   1   2    9.69    0.32
  -3   1  -2   10.31    0.34
   3  -1   2   10.55    0.33
   3  -1   2   10.31    0.33
  -3  -1  -2   10.40    0.33
   3   1   3    1.27    0.15
  -3   1  -3    1.41    0.17
   3   1   3    0.97    0.13
  -3  -1  -3    1.02    0.14
   3  -1   3    1.43    0.18
   3  -1   3    1.21    0.15
   3   1   4    2.04    0.23
  -3   1  -4    1.97    0.22
   3   1   4    1.57    0.19
   3  -1   4    1.85    0.22
   3  -1   4    1.99    0.22
  -3  -1  -4    1.69    0.21
   3   1   5   15.48    0.57
   3   1   5   15.93    0.63
   3  -1   5   16.62    0.58
   3  -1   5   16.42    0.63
   3   1   6    0.80    0.23
   3   1   6    0.71    0.28
   3  -1   6    0.98    0.28
   3  -1   6    0.50    0.22
  -3  -1  -6    0.89    0.30
   3   1   7   20.90    0.81
   3  -1   7   20.39    0.82
  -3   2   9   -0.33    0.29
  -3  -2   9    0.09    0.30
   3   2  -8    5.48    0.49
  -3   2   8    5.70    0.43
  -3  -2   8    5.34    0.53
  -3  -2   8    5.67    0.45
   3  -2  -8    5.49    0.42
   3   2  -7    6.63    0.42
  -3   2   7    6.28    0.39
   3  -2  -7    5.59    0.34
  -3  -2   7    6.35    0.41
  -3  -2   7    6.00    0.46
  -3   2   6    5.98    0.32
   3   2  -6    5.55    0.32
  -3  -2   6    5.75    0.33
  -3  -2   6    6.11    0.38
   3  -2  -6    6.09    0.28
  -3  -2   6    6.34    0.40
  -3   2   5   11.32    0.38
   3   2  -5   11.91    0.39
  -3  -2   5   11.35    0.44
   3  -2  -5   11.57    0.33
  -3  -2   5   11.39    0.40
  -3   2   4  118.76    2.45
  -3   2   4  126.30    2.54
   3   2  -4  121.64    2.47
   3  -2  -4  119.82    2.38
  -3  -2   4  125.62    2.52
  -3  -2   4  125.08    2.53
  -3  -2   4  123.06    2.49
  -3   2   3   82.93    1.68
   3   2  -3   85.26    1.71
  -3   2   3   87.83    1.77
  -3  -2   3   84.60    1.74
  -3  -2   3   84.41    1.74
  -3  -2   3   83.96    1.75
  -3   2   2   21.51    0.52
   3   2  -2   20.18    0.51
   3  -2  -2   21.01    0.52
  -3  -2   2   22.04    0.48
  -3  -2   2   19.62    0.50
  -3  -2   2   20.59    0.49
   3   2  -1  106.53    2.08
  -3   2   1  107.56    2.10
   3   2  -1  108.17    2.12
  -3   2   1  105.88    2.07
  -3   2   1  113.78    2.16
   3   2  -1  111.56    2.16
  -3  -2   1  106.18    2.08
  -3  -2   1  104.74    2.15
   3  -2  -1  110.85    2.16
  -3  -2   1  108.43    2.13
  -3   2   0    3.25    0.12
   3   2   0    3.25    0.14
  -3   2   0    3.23    0.11
   3   2   0    3.09    0.11
   3  -2   0    3.36    0.12
  -3  -2   0    3.32    0.14
   3  -2   0    3.30    0.11
   3  -2   0    3.02    0.14
   3   2   1   19.59    0.49
  -3   2  -1   19.65    0.48
   3  -2   1   19.47    0.47
   3  -2   1   19.78    0.47
   3   2   2  127.14    2.54
  -3   2  -2  126.96    2.53
  -3  -2  -2  127.47    2.53
   3  -2   2  122.45    2.52
   3  -2   2  122.66    2.51
   3   2   3    0.91    0.14
  -3   2  -3    0.58    0.13
  -3  -2  -3    0.68    0.12
   3  -2   3    0.58    0.12
   3  -2   3    0.72    0.13
   3   2   4   43.64    1.07
  -3   2  -4   44.21    1.10
  -3  -2  -4   44.28    1.09
   3  -2   4   44.23    1.11
   3  -2   4   43.65    1.07
   3   2   5   14.26    0.55
   3   2   5   15.15    0.62
   3  -2   5   15.30    0.56
   3  -2   5   14.77    0.60
   3   2   6    1.20    0.30
   3   2   6    1.76    0.27
   3  -2   6    1.28    0.26
  -3  -2  -6    1.41    0.29
   3  -2   6    1.11    0.28
   3   2   7    1.30    0.33
   3  -2   7    1.08    0.30
   3   3  -8    0.95    0.29
  -3   3   8    1.44    0.28
  -3  -3   8    1.23    0.28
  -3  -3   8    1.32    0.32
  -3   3   7   17.99    0.60
   3   3  -7   17.43    0.64
   3  -3  -7   17.21    0.53
  -3  -3   7   16.73    0.62
  -3  -3   7   17.45    0.70
  -3  -3   7   17.32    0.66
   3   3  -6    2.76    0.29
  -3   3   6    2.81    0.25
  -3  -3   6    2.90    0.29
   3  -3  -6    2.90    0.21
  -3  -3   6    3.20    0.28
  -3   3   5    2.57    0.19
   3   3  -5    2.06    0.21
  -3  -3   5    2.34    0.24
   3  -3  -5    2.41    0.14
  -3  -3   5    2.51    0.22
  -3  -3   5    1.69    0.19
  -3   3   4    4.84    0.20
   3   3  -4    4.86    0.23
  -3  -3   4    4.85    0.25
  -3  -3   4    4.89    0.24
  -3  -3   4    4.84    0.24
   3   3  -3   97.29    1.96
  -3   3   3   94.18    2.00
  -3   3   3   96.42    1.90
   3   3  -3   99.25    1.99
  -3  -3   3   96.74    1.98
  -3  -3   3   95.88    1.98
  -3  -3   3   98.71    1.98
   3   3  -2   44.37    0.93
   3   3  -2   43.99    0.96
  -3   3   2   44.59    0.97
  -3  -3   2   43.79    0.96
  -3  -3   2   44.23    0.93
  -3  -3   2   45.23    0.96
   3   3  -1  132.96    2.66
  -3   3   1  136.58    2.65
   3   3  -1  137.15    2.69
   3   3  -1  137.56    2.62
  -3   3   1  136.05    2.67
   3  -3  -1  133.79    2.67
  -3  -3   1  133.95    2.66
  -3  -3   1  135.54    2.62
  -3  -3   1  139.15    2.68
   3   3   0    1.01    0.09
   3   3   0    1.07    0.07
  -3   3   0    1.02    0.07
   3  -3   0    1.03    0.06
   3  -3   0    1.08    0.08
   3  -3   0    1.12    0.09
  -3  -3   0    1.04    0.09
   3   3   1   36.47    0.84
  -3   3  -1   38.98    0.83
  -3   3  -1   38.29    0.83
   3  -3   1   37.55    0.81
   3  -3   1   37.39    0.82
   3   3   2    3.85    0.21
  -3   3  -2    4.36    0.21
  -3  -3  -2    4.00    0.21
   3  -3   2    3.63    0.19
   3  -3   2    3.76    0.20
  -3   3  -3   12.43    0.43
   3   3   3   12.84    0.43
   3  -3   3   13.81    0.45
   3  -3   3   13.05    0.42
  -3  -3  -3   12.99    0.43
  -3   3  -4   30.89    0.86
   3   3   4   32.70    0.86
   3  -3   4   32.29    0.84
  -3  -3  -4   32.24    0.86
   3  -3   4   32.40    0.88
   3   3   5   40.88    1.08
   3  -3   5   40.16    1.06
   3  -3   5   42.23    1.12
   3   3   6    0.25    0.28
   3   3   6    0.79    0.23
  -3  -3  -6    0.54    0.27
   3  -3   6    0.31    0.26
   3  -3   6    0.32    0.20
   3   3   7    0.79    0.34
   3  -3   7    1.36    0.33
  -3   4   8    8.76    0.50
  -3  -4   8    8.18    0.52
  -3  -4   8    8.89    0.59
   3  -4  -8    7.85    0.42
  -3   4   7    0.60    0.19
   3   4  -7    0.67    0.28
   3  -4  -7    1.10    0.17
  -3  -4   7    0.83    0.23
  -3  -4   7    0.69    0.23
  -3  -4   7    0.81    0.22
  -3   4   6   60.97    1.36
   3   4  -6   59.18    1.40
  -3  -4   6   60.81    1.42
  -3  -4   6   57.08    1.60
  -3  -4   6   62.41    1.42
   3  -4  -6   59.21    1.26
   3   4  -5    1.92    0.22
  -3   4   5    1.43    0.17
   3  -4  -5    1.55    0.11
  -3  -4   5    2.04    0.23
  -3  -4   5    1.52    0.18
  -3  -4   5    1.99    0.21
  -3   4   4   12.89    0.35
   3   4  -4   12.37    0.40
  -3  -4   4   12.77    0.42
  -3  -4   4   12.65    0.42
  -3  -4   4   12.50    0.40
   3   4  -3  151.48    3.05
  -3   4   3  152.49    3.08
  -3   4   3  152.97    2.97
   3   4  -3  153.36    3.06
  -3  -4   3  157.34    3.06
  -3  -4   3  154.47    3.07
  -3  -4   3  154.17    3.06
   3   4  -2   15.02    0.40
   3   4  -2   14.95    0.38
  -3   4   2   14.41    0.40
  -3  -4   2   14.84    0.38
  -3  -4   2   14.40    0.39
  -3  -4   2   14.75    0.41
  -3  -4   2   15.38    0.39
   3   4  -1  166.13    3.26
  -3   4   1  165.03    3.26
  -3   4   1  164.66    3.25
   3   4  -1  167.56    3.28
   3   4  -1  167.09    3.23
  -3  -4   1  170.35    3.27
  -3  -4   1  166.62    3.23
   3  -4  -1  169.21    3.26
   3  -4  -1  166.68    3.26
   3   4   0   25.32    0.62
  -3   4   0   27.29    0.60
   3   4   0   27.27    0.59
  -3   4   0   27.91    0.58
   3  -4   0   27.14    0.61
   3  -4   0   27.20    0.55
   3  -4   0   26.56    0.60
  -3   4  -1    0.09    0.05
   3   4   1    0.03    0.06
  -3   4  -1    0.19    0.06
   3  -4   1    0.01    0.05
  -3  -4  -1    0.12    0.06
   3  -4   1    0.03    0.05
  -3   4  -2  213.13    4.23
  -3   4  -2  210.86    4.22
   3   4   2  211.88    4.23
  -3  -4  -2  222.63    4.23
   3  -4   2  217.76    4.20
   3  -4   2  209.84    4.22
   3   4   3    1.54    0.19
  -3   4  -3    1.71    0.20
   3  -4   3    1.48    0.18
   3  -4   3    1.77    0.20
  -3  -4  -3    1.31    0.16
   3   4   4    9.11    0.39
   3  -4   4    8.40    0.38
   3  -4   4    8.42    0.41
  -3  -4  -4    8.39    0.38
   3   4   5    1.16    0.20
   3  -4   5    1.53    0.23
   3  -4   5    1.25    0.23
   3   4   6    5.53    0.45
   3   4   6    4.34    0.53
   3  -4   6    4.84    0.49
  -3  -4  -6    6.09    0.48
   3   4   7    0.06    0.30
   3  -4   7    0.37    0.31
   3   5  -8   -0.47    0.30
  -3   5   8    0.03    0.23
  -3  -5   8   -0.06    0.25
   3  -5  -8   -0.05    0.18
  -3  -5   8    0.22    0.29
  -3   5   7    9.37    0.44
   3   5  -7    8.99    0.51
  -3  -5   7    8.71    0.54
   3  -5  -7    8.90    0.33
  -3  -5   7    9.00    0.48
  -3  -5   7    8.59    0.48
   3   5  -6   27.55    0.79
  -3   5   6   27.33    0.73
   3  -5  -6   26.65    0.62
  -3  -5   6   26.59    0.77
  -3  -5   6   27.35    0.84
  -3   5   5  133.82    2.70
   3   5  -5  133.68    2.77
  -3  -5   5  131.56    2.79
  -3  -5   5  133.57    2.76
  -3  -5   5  138.87    2.83
  -3   5   4   12.13    0.34
   3   5  -4   12.34    0.41
  -3  -5   4   11.87    0.41
  -3  -5   4   12.19    0.42
  -3  -5   4   12.28    0.39
  -3   5   3   35.67    0.73
   3   5  -3   37.72    0.83
   3   5  -3   36.61    0.83
   3   5  -3   35.27    0.83
  -3   5   3   33.87    0.84
  -3  -5   3   35.95    0.83
  -3  -5   3   35.27    0.85
  -3  -5   3   36.26    0.82
  -3   5   2   15.27    0.41
   3   5  -2   14.95    0.39
   3   5  -2   15.32    0.41
  -3   5   2   15.20    0.42
  -3  -5   2   15.18    0.40
  -3  -5   2   15.59    0.41
  -3  -5   2   14.52    0.40
  -3  -5   2   15.14    0.43
  -3   5   1   36.26    0.78
   3   5  -1   36.06    0.76
  -3   5   1   36.26    0.79
   3   5  -1   36.00    0.79
   3   5  -1   33.78    0.79
  -3  -5   1   34.69    0.81
   3  -5  -1   35.37    0.79
  -3  -5   1   36.61    0.77
  -3  -5   1   36.41    0.80
   3  -5  -1   35.10    0.78
   3   5   0   43.09    0.94
  -3   5   0   42.03    0.88
  -3   5   0   43.17    0.89
   3   5   0   42.50    0.91
  -3   5   0   43.99    0.92
   3  -5   0   42.56    0.90
   3  -5   0   42.25    0.85
   3  -5   0   42.17    0.85
   3  -5   0   42.86    0.93
  -3   5  -1   67.45    1.40
   3   5   1   69.20    1.43
  -3   5  -1   68.90    1.42
  -3  -5  -1   65.56    1.41
   3  -5   1   65.65    1.37
   3  -5   1   66.99    1.42
   3  -5   1   67.27    1.37
   3   5   2    0.06    0.09
  -3   5  -2    0.22    0.09
  -3   5  -2    0.15    0.08
   3  -5   2    0.09    0.07
   3  -5   2    0.07    0.08
  -3  -5  -2    0.12    0.08
   3   5   3   20.32    0.58
  -3   5  -3   20.38    0.59
   3  -5   3   19.69    0.59
  -3  -5  -3   19.65    0.57
   3  -5   3   19.70    0.56
   3   5   4    6.45    0.41
  -3   5  -4    7.12    0.46
   3  -5   4    7.01    0.35
   3  -5   4    6.90    0.38
  -3  -5  -4    7.63    0.37
   3   5   5   13.50    0.55
   3  -5   5   13.92    0.54
   3   5   6    1.49    0.27
   3  -5   6    1.97    0.34
  -3  -5  -6    2.03    0.33
   3  -5   6    1.77    0.29
   3   5   7    2.90    0.62
   3  -5   7    2.09    0.35
  -3   6   8    6.38    0.46
   3   6  -8    5.47    0.51
  -3  -6   8    6.04    0.53
  -3  -6   8    6.89    0.53
   3   6  -7    1.55    0.29
  -3   6   7    1.22    0.22
  -3  -6   7    1.35    0.24
   3  -6  -7    1.24    0.14
  -3  -6   7    1.03    0.25
  -3  -6   7    1.20    0.25
   3   6  -6   38.90    1.02
  -3   6   6   38.75    0.94
  -3  -6   6   38.47    0.99
   3  -6  -6   37.82    0.79
  -3  -6   6   38.29    1.02
  -3  -6   6   38.11    1.06
  -3   6   5   19.35    0.52
   3   6  -5   19.47    0.59
  -3  -6   5   18.72    0.60
  -3  -6   5   19.52    0.57
  -3  -6   5   18.60    0.62
  -3   6   4   71.76    1.46
   3   6  -4   72.06    1.56
  -3  -6   4   71.90    1.53
  -3  -6   4   69.63    1.57
  -3  -6   4   71.54    1.57
   3   6  -3   13.06    0.41
   3   6  -3   14.01    0.39
  -3   6   3   14.05    0.42
  -3   6   3   13.60    0.31
   3   6  -3   12.70    0.40
  -3  -6   3   13.20    0.38
  -3  -6   3   13.26    0.41
  -3  -6   3   12.90    0.42
   3   6  -2  113.16    2.25
  -3   6   2  111.21    2.24
  -3   6   2  110.89    2.27
   3   6  -2  111.57    2.23
   3   6  -2  111.82    2.23
  -3  -6   2  111.34    2.22
  -3  -6   2  109.30    2.23
  -3  -6   2  108.18    2.27
  -3  -6   2  111.23    2.24
   3   6  -1   87.00    1.79
   3   6  -1   85.94    1.79
  -3   6   1   87.79    1.76
   3   6  -1   86.65    1.77
  -3   6   1   87.84    1.80
  -3   6   1   86.84    1.69
  -3  -6   1   86.40    1.79
  -3  -6   1   89.80    1.82
   3  -6  -1   90.56    1.77
  -3  -6   1   89.01    1.78
   3  -6  -1   86.99    1.80
  -3   6   0  149.72    2.85
  -3   6   0  148.15    2.85
   3   6   0  149.81    2.89
   3   6   0  145.51    2.91
  -3   6   0  143.58    2.90
   3  -6   0  145.25    2.85
  -3  -6   0  142.70    2.90
   3  -6   0  142.49    2.80
   3  -6   0  148.12    2.91
   3   6   1    2.33    0.17
  -3   6  -1    2.67    0.17
  -3   6  -1    2.60    0.16
   3   6   1    2.51    0.16
   3  -6   1    2.45    0.12
   3  -6   1    2.26    0.16
  -3  -6  -1    2.48    0.16
   3  -6   1    2.61    0.13
  -3   6  -2    6.70    0.28
   3   6   2    6.53    0.29
  -3   6  -2    6.50    0.29
  -3  -6  -2    6.74    0.28
   3  -6   2    6.93    0.26
   3  -6   2    6.65    0.29
  -3   6  -3    1.81    0.21
   3   6   3    2.01    0.21
   3  -6   3    1.69    0.19
  -3  -6  -3    1.86    0.21
  -3   6  -4   15.24    0.57
   3   6   4   13.80    0.60
   3  -6   4   15.51    0.57
   3  -6   4   16.64    0.53
   3   6   5    2.52    0.28
   3  -6   5    2.16    0.26
   3   6   6    7.97    0.51
   3  -6   6    8.17    0.50
  -3  -6  -6    9.21    0.67
   3  -6   7    0.73    0.32
  -3   7   8    1.77    0.29
   3   7  -8    1.95    0.40
  -3  -7   8    2.80    0.36
  -3  -7   8    1.74    0.33
  -3   7   7    3.46    0.32
  -3  -7   7    3.46    0.35
  -3  -7   7    3.64    0.38
  -3  -7   7    3.67    0.44
   3   7  -6   14.20    0.56
  -3   7   6   12.83    0.46
  -3  -7   6   13.90    0.51
  -3  -7   6   13.18    0.56
  -3  -7   6   13.24    0.53
   3   7  -5   29.41    0.81
  -3   7   5   28.32    0.71
  -3  -7   5   29.63    0.82
  -3  -7   5   29.46    0.76
  -3  -7   5   29.88    0.83
   3   7  -4   39.94    0.96
   3   7  -4   39.90    0.98
  -3   7   4   38.73    0.85
  -3  -7   4   38.55    0.91
  -3  -7   4   39.75    0.98
  -3  -7   4   39.45    0.98
  -3   7   3  169.75    3.34
   3   7  -3  162.51    3.26
   3   7  -3  164.54    3.30
  -3   7   3  159.91    3.17
   3   7  -3  167.72    3.31
  -3  -7   3  163.95    3.26
  -3  -7   3  162.86    3.30
  -3  -7   3  164.92    3.32
   3   7  -2    6.36    0.24
   3   7  -2    6.44    0.26
  -3   7   2    6.25    0.26
  -3   7   2    6.36    0.24
   3   7  -2    6.15    0.23
  -3  -7   2    5.99    0.23
  -3  -7   2    6.55    0.26
  -3  -7   2    6.63    0.25
  -3  -7   2    6.20    0.27
  -3   7   1  188.33    3.56
  -3   7   1  182.27    3.50
   3   7  -1  178.72    3.58
   3   7  -1  178.78    3.60
  -3   7   1  180.78    3.50
  -3   7   1  186.96    3.62
   3   7  -1  182.07    3.58
  -3  -7   1  177.15    3.63
  -3  -7   1  185.90    3.60
   3  -7  -1  180.82    3.61
  -3  -7   1  186.12    3.61
  -3   7   0   16.61    0.41
   3   7   0   16.66    0.46
   3   7   0   17.17    0.45
  -3   7   0   17.44    0.40
  -3   7   0   16.19    0.46
   3  -7   0   16.73    0.40
   3  -7   0   16.95    0.47
  -3  -7   0   16.97    0.46
   3  -7   0   17.59    0.38
   3  -7   0   16.93    0.36
  -3   7  -1   98.94    1.99
   3   7   1   97.81    2.02
  -3   7  -1   95.85    2.01
   3   7   1   99.03    2.02
  -3  -7  -1   98.40    2.01
   3  -7   1   95.90    1.94
   3  -7   1   97.36    1.92
   3  -7   1   96.05    2.03
   3   7   2   47.95    1.12
  -3   7  -2   48.94    1.12
  -3   7  -2   49.23    1.13
   3  -7   2   49.13    1.14
   3  -7   2   48.77    1.07
  -3  -7  -2   49.02    1.11
  -3   7  -3    0.40    0.13
  -3   7  -3    0.71    0.16
   3   7   3    0.54    0.13
  -3  -7  -3    0.48    0.14
   3  -7   3    0.60    0.12
   3  -7   3    0.47    0.14
  -3   7  -4    1.03    0.22
   3   7   4    1.08    0.18
   3  -7   4    1.57    0.24
   3  -7   4    1.21    0.18
  -3  -7  -4    1.85    0.26
   3   7   5    5.26    0.39
   3  -7   5    5.71    0.39
   3   7   6    2.31    0.33
   3  -7   6    1.85    0.30
  -3   8   8    1.52    0.29
  -3  -8   8    2.16    0.35
  -3  -8   8    1.91    0.35
  -3   8   7    2.18    0.25
  -3  -8   7    2.53    0.35
  -3  -8   7    2.71    0.35
  -3  -8   7    2.41    0.30
  -3   8   6   27.19    0.72
   3   8  -6   26.02    0.81
  -3  -8   6   26.41    0.84
  -3  -8   6   26.62    0.75
  -3  -8   6   26.04    0.81
   3   8  -5    7.74    0.39
  -3   8   5    7.96    0.31
  -3  -8   5    8.53    0.40
  -3  -8   5    8.18    0.35
  -3  -8   5    8.25    0.41
   3   8  -4   69.45    1.54
   3   8  -4   59.48    1.61
  -3   8   4   69.96    1.40
  -3  -8   4   69.67    1.46
  -3  -8   4   72.02    1.56
   3   8  -3    0.19    0.10
   3   8  -3    0.08    0.10
  -3   8   3    0.18    0.05
  -3   8   3    0.05    0.09
   3   8  -3    0.10    0.06
  -3  -8   3    0.20    0.09
  -3  -8   3    0.08    0.09
  -3  -8   3    0.17    0.08
  -3  -8   3    0.15    0.10
  -3   8   2   87.62    1.77
  -3   8   2   83.51    1.66
  -3   8   2   86.62    1.82
   3   8  -2   82.47    1.80
   3   8  -2   84.37    1.75
   3   8  -2   87.28    1.78
  -3   8   2   83.34    1.65
  -3  -8   2   87.07    1.79
  -3  -8   2   83.60    1.81
  -3  -8   2   87.59    1.79
   3   8  -1   11.87    0.37
  -3   8   1   11.36    0.32
   3   8  -1   11.84    0.36
  -3   8   1   11.19    0.28
  -3   8   1   11.69    0.28
  -3   8   1   11.28    0.37
   3   8  -1   11.39    0.34
  -3  -8   1   11.56    0.39
  -3  -8   1   11.93    0.36
  -3  -8   1   11.80    0.37
   3  -8  -1   11.11    0.37
   3   8   0  193.65    3.86
  -3   8   0  197.03    3.88
  -3   8   0  196.28    3.81
   3   8   0  194.46    3.87
  -3   8   0  197.37    3.78
  -3  -8   0  200.50    3.90
   3  -8   0  198.36    3.90
   3  -8   0  191.17    3.74
  -3  -8   0  197.97    3.87
   3  -8   0  191.13    3.74
  -3  -8   0  197.95    3.87
   3  -8   0  193.54    3.78
  -3   8  -1  103.74    2.13
  -3   8  -1  103.11    2.09
   3   8   1  101.99    2.12
   3   8   1  100.08    2.12
   3  -8   1  101.61    2.01
  -3  -8  -1  105.36    2.11
   3  -8   1  101.27    2.03
   3  -8   1   99.91    2.13
  -3   8  -2   19.88    0.57
   3   8   2   19.38    0.57
  -3   8  -2   19.76    0.56
   3   8   2   19.37    0.56
  -3  -8  -2   16.83    0.58
   3  -8   2   18.74    0.57
   3  -8   2   18.76    0.45
   3  -8   2   18.53    0.50
  -3   8  -3    0.23    0.15
   3   8   3    0.27    0.13
  -3   8  -3    0.26    0.12
   3  -8   3    0.29    0.11
  -3  -8  -3    0.68    0.15
   3  -8   3    0.18    0.14
  -3   8  -4    2.99    0.32
   3   8   4    2.64    0.29
  -3  -8  -4    3.10    0.30
   3  -8   4    2.97    0.38
   3  -8   4    3.22    0.28
   3   8   5   10.42    0.52
  -3   8  -5   10.34    0.59
   3  -8   5   10.44    0.68
   3  -8   5   11.52    0.50
   3   8   6    6.34    0.49
   3  -8   6    6.48    0.49
  -3   9   8    0.56    0.27
  -3  -9   8    0.64    0.44
  -3  -9   8    0.97    0.31
  -3   9   7    3.17    0.34
   3   9  -7    3.03    0.36
  -3  -9   7    3.92    0.39
  -3  -9   7    2.81    0.34
  -3  -9   7    2.85    0.43
   3   9  -6    2.98    0.36
  -3   9   6    2.69    0.24
  -3  -9   6    2.44    0.29
  -3  -9   6    2.79    0.28
  -3  -9   6    2.13    0.28
   3   9  -5   62.33    1.45
  -3   9   5   60.03    1.32
  -3  -9   5   62.14    1.48
  -3  -9   5   61.05    1.36
  -3  -9   5   59.33    1.50
   3   9  -4   28.11    0.78
  -3   9   4   27.53    0.64
   3   9  -4   28.05    0.78
  -3   9   4   28.62    0.81
  -3  -9   4   26.93    0.77
  -3  -9   4   28.16    0.69
  -3  -9   4   28.61    0.79
  -3   9   3   53.23    1.25
   3   9  -3   51.96    1.20
  -3   9   3   53.36    1.07
   3   9  -3   52.94    1.14
   3   9  -3   50.73    1.21
  -3  -9   3   52.87    1.23
  -3  -9   3   52.34    1.13
  -3  -9   3   51.78    1.21
  -3   9   2   31.35    0.65
   3   9  -2   31.18    0.79
  -3   9   2   30.99    0.66
   3   9  -2   31.36    0.77
  -3   9   2   31.23    0.74
  -3   9   2   30.53    0.80
   3   9  -2   29.89    0.72
  -3  -9   2   32.34    0.77
  -3  -9   2   30.37    0.79
  -3  -9   2   31.41    0.78
   3   9  -1  181.67    3.61
  -3   9   1  182.72    3.54
  -3   9   1  184.93    3.67
   3   9  -1  182.40    3.64
  -3   9   1  179.31    3.57
  -3   9   1  182.66    3.55
   3   9  -1  181.36    3.64
  -3  -9   1  185.08    3.68
  -3  -9   1  186.27    3.65
   3  -9  -1  184.49    3.68
  -3  -9   1  184.50    3.65
  -3   9   0   20.59    0.46
   3   9   0   21.37    0.56
  -3   9   0   20.39    0.57
  -3   9   0   20.66    0.51
   3   9   0   20.53    0.56
   3  -9   0   20.12    0.58
   3  -9   0   20.53    0.43
   3  -9   0   20.24    0.43
  -3  -9   0   20.04    0.55
  -3  -9   0   20.92    0.56
  -3  -9   0   21.40    0.59
  -3   9  -1   11.14    0.38
  -3   9  -1   10.48    0.35
   3   9   1   10.41    0.38
   3   9   1   10.42    0.37
   3  -9   1   10.31    0.30
   3  -9   1   10.82    0.40
   3  -9   1   10.92    0.27
   3  -9   1   10.34    0.31
  -3  -9  -1   10.46    0.36
  -3   9  -2   11.58    0.43
   3   9   2   11.72    0.44
   3   9   2   11.10    0.41
  -3   9  -2   11.38    0.42
   3  -9   2   12.07    0.37
  -3  -9  -2   11.13    0.39
   3  -9   2   11.39    0.30
   3  -9   2   11.31    0.45
  -3   9  -3   36.84    0.98
  -3   9  -3   35.66    0.97
   3   9   3   37.09    0.96
   3  -9   3   38.16    1.00
  -3  -9  -3   38.65    0.94
   3  -9   3   37.49    0.91
   3   9   4    4.32    0.34
  -3   9  -4    4.54    0.38
   3  -9   4    4.15    0.38
   3  -9   4    4.11    0.32
  -3  -9  -4    3.90    0.33
   3   9   5    3.15    0.34
  -3   9  -5    2.19    0.32
   3  -9   5    2.82    0.34
   3  -9   5    2.90    0.35
  -3  -9  -5    2.42    0.35
   3   9   6   -0.15    0.26
   3  -9   6   -0.33    0.25
  -3  10   8   -0.21    0.25
  -3 -10   8   -0.13    0.32
   3  10  -7    1.67    0.35
  -3  10   7    1.77    0.25
  -3 -10   7    2.09    0.27
  -3 -10   7    1.77    0.31
  -3  10   6   42.01    1.02
  -3 -10   6   41.72    1.18
  -3 -10   6   40.81    1.03
  -3 -10   6   43.51    1.15
  -3  10   5    3.49    0.23
   3  10  -5    4.07    0.34
  -3 -10   5    4.17    0.33
  -3 -10   5    3.73    0.24
  -3  10   4    7.77    0.26
   3  10  -4    7.64    0.38
  -3  10   4    7.79    0.41
   3  10  -4    7.62    0.38
  -3 -10   4    7.92    0.38
  -3 -10   4    8.27    0.39
  -3 -10   4    7.96    0.30
   3  10  -3    3.44    0.19
   3  10  -3    3.49    0.25
   3  10  -3    3.33    0.24
  -3  10   3    3.50    0.15
  -3  10   3    3.17    0.26
  -3 -10   3    3.27    0.23
  -3 -10   3    3.32    0.25
  -3 -10   3    3.32    0.18
  -3 -10   3    3.17    0.25
   3  10  -2   89.13    1.88
   3  10  -2   87.15    1.82
  -3  10   2   88.23    1.78
  -3  10   2   90.31    1.93
  -3  10   2   88.88    1.84
   3  10  -2   90.81    1.91
  -3  10   2   86.05    1.76
  -3 -10   2   88.52    1.90
  -3 -10   2   88.77    1.92
  -3 -10   2   90.97    1.89
   3  10  -1    3.16    0.21
  -3  10   1    3.05    0.16
   3  10  -1    3.14    0.18
  -3  10   1    3.01    0.22
   3  10  -1    2.92    0.20
  -3  10   1    3.28    0.15
  -3  10   1    3.33    0.16
   3 -10  -1    2.78    0.22
  -3 -10   1    3.24    0.21
  -3 -10   1    2.99    0.21
  -3 -10   1    3.10    0.23
  -3  10   0   66.17    1.33
   3  10   0   66.22    1.46
  -3  10   0   66.37    1.40
  -3  10   0   68.59    1.48
   3  10   0   65.53    1.45
   3 -10   0   65.72    1.30
  -3 -10   0   67.46    1.45
   3 -10   0   67.33    1.49
   3 -10   0   65.08    1.31
  -3 -10   0   67.02    1.46
  -3 -10   0   66.67    1.48
  -3  10  -1    2.49    0.21
   3  10   1    2.12    0.20
   3  10   1    2.35    0.21
  -3  10  -1    2.15    0.19
   3 -10   1    2.52    0.15
   3 -10   1    2.68    0.23
   3 -10   1    2.22    0.15
  -3  10  -2   54.23    1.27
   3  10   2   54.35    1.27
  -3  10  -2   53.94    1.29
   3  10   2   55.50    1.31
  -3 -10  -2   55.31    1.24
   3 -10   2   56.13    1.20
   3 -10   2   53.79    1.10
   3 -10   2   55.11    1.31
  -3  10  -3    1.15    0.20
   3  10   3    1.14    0.21
   3  10   3    0.82    0.20
  -3  10  -3    1.10    0.21
  -3 -10  -3    1.03    0.19
   3 -10   3    0.97    0.16
   3 -10   3    1.28    0.23
   3 -10   3    1.16    0.12
  -3  10  -4    2.75    0.35
   3  10   4    3.32    0.34
  -3  10  -4    3.30    0.39
  -3 -10  -4    3.17    0.33
   3 -10   4    2.92    0.36
   3  10   5   -0.16    0.20
  -3  10  -5    0.02    0.45
   3 -10   5    0.03    0.19
   3 -10   5    0.13    0.26
  -3 -10  -5    0.22    0.22
   3  10   6   14.66    0.69
   3 -10   6   13.26    0.65
  -3  11   8    0.31    0.27
   3  11  -7   23.05    1.17
  -3  11   7   18.31    0.65
  -3 -11   7   19.63    0.66
  -3 -11   7   17.27    0.76
  -3  11   6    0.03    0.13
  -3 -11   6   -0.05    0.19
  -3 -11   6    0.14    0.21
  -3 -11   6    0.01    0.14
   3  11  -5   14.18    0.58
   3  11  -5   13.86    0.57
  -3  11   5   13.82    0.60
  -3  11   5   14.15    0.43
  -3 -11   5   13.84    0.45
  -3 -11   5   13.80    0.58
  -3 -11   5   13.14    0.55
   3  11  -4    0.76    0.16
   3  11  -4    1.08    0.21
  -3  11   4    0.73    0.11
  -3  11   4    1.02    0.21
  -3 -11   4    0.85    0.18
  -3 -11   4    0.82    0.19
  -3 -11   4    0.73    0.17
  -3 -11   4    0.92    0.13
  -3  11   3    8.10    0.38
   3  11  -3    7.28    0.36
   3  11  -3    7.49    0.35
   3  11  -3    7.50    0.27
  -3  11   3    7.70    0.25
  -3 -11   3    7.63    0.34
  -3 -11   3    6.60    0.41
  -3 -11   3    8.30    0.37
  -3  11   2    5.91    0.32
  -3  11   2    5.34    0.21
   3  11  -2    6.07    0.24
  -3  11   2    5.39    0.25
   3  11  -2    6.00    0.31
  -3  11   2    5.70    0.20
   3  11  -2    5.81    0.29
  -3 -11   2    5.68    0.30
  -3 -11   2    5.69    0.29
  -3 -11   2    5.56    0.29
   3  11  -1   20.79    0.54
   3  11  -1   21.01    0.59
  -3  11   1   21.04    0.52
  -3  11   1   21.73    0.51
  -3  11   1   21.04    0.51
   3  11  -1   21.04    0.60
  -3  11   1   20.54    0.61
  -3 -11   1   21.14    0.61
  -3 -11   1   20.18    0.61
   3 -11  -1   21.27    0.63
   3  11   0   12.03    0.42
   3  11   0   12.43    0.43
  -3  11   0   12.31    0.38
  -3  11   0   11.96    0.43
  -3  11   0   12.40    0.30
   3 -11   0   12.84    0.46
  -3 -11   0   12.34    0.43
   3 -11   0   12.38    0.29
   3 -11   0   12.25    0.29
  -3 -11   0   12.54    0.44
   3  11   1   38.92    0.97
  -3  11  -1   39.91    0.95
   3  11   1   40.44    1.00
  -3  11  -1   39.45    0.99
  -3 -11  -1   39.21    0.99
   3 -11   1   39.32    0.86
   3 -11   1   40.73    0.88
  -3 -11  -1   39.49    0.95
  -3  11  -2    0.89    0.16
   3  11   2    0.64    0.16
  -3  11  -2    0.89    0.17
   3  11   2    0.98    0.17
   3 -11   2    0.80    0.13
  -3 -11  -2    0.88    0.16
   3 -11   2    1.04    0.19
  -3  11  -3  132.57    2.86
   3  11   3  137.14    2.89
   3  11   3  128.93    2.82
   3 -11   3  137.63    2.92
   3 -11   3  129.91    2.61
   3 -11   3  134.51    2.76
  -3 -11  -3  138.11    2.79
  -3  11  -4   -0.08    0.18
   3  11   4    0.15    0.18
  -3  11  -4   -0.18    0.22
   3  11   4   -0.29    0.18
  -3 -11  -4    0.15    0.17
   3 -11   4   -0.21    0.15
   3  11   5    1.59    0.29
   3 -11   5    1.69    0.28
  -3 -11  -5    1.29    0.27
   3 -11   5    1.17    0.27
   3  11   6    0.00    0.30
   3 -11   6    0.34    0.27
  -3  12   7    6.47    0.44
  -3 -12   7    6.65    0.54
  -3 -12   7    6.55    0.42
   3  12  -6   14.67    0.68
  -3  12   6   14.87    0.53
  -3  12   6   15.14    0.71
  -3 -12   6   15.02    0.70
  -3 -12   6   15.88    0.65
  -3  12   5    3.62    0.24
  -3  12   5    4.27    0.39
   3  12  -5    4.12    0.37
  -3 -12   5    4.03    0.25
  -3 -12   5    4.16    0.38
  -3 -12   5    3.72    0.35
  -3  12   4   10.84    0.35
   3  12  -4   11.59    0.49
   3  12  -4   11.41    0.72
  -3  12   4   11.26    0.51
  -3 -12   4   11.31    0.49
  -3 -12   4   11.45    0.36
  -3 -12   4    9.01    0.65
   3  12  -3    0.25    0.09
  -3  12   3    0.44    0.09
   3  12  -3    0.49    0.14
   3  12  -3    0.20    0.14
  -3  12   3    0.23    0.14
  -3 -12   3    0.23    0.15
  -3 -12   3    0.38    0.14
  -3 -12   3    0.08    0.12
  -3  12   2    8.70    0.28
   3  12  -2    9.03    0.37
  -3  12   2    8.79    0.32
  -3  12   2    8.53    0.29
   3  12  -2    8.84    0.39
  -3  12   2    7.94    0.38
   3  12  -2    8.43    0.29
  -3 -12   2    8.89    0.39
  -3 -12   2    8.83    0.36
  -3 -12   2    8.20    0.38
   3  12  -1    2.24    0.17
  -3  12   1    2.17    0.14
   3  12  -1    2.17    0.21
  -3  12   1    2.20    0.15
  -3  12   1    2.22    0.22
   3  12  -1    2.48    0.22
  -3  12   1    2.05    0.17
  -3 -12   1    2.08    0.22
  -3 -12   1    1.82    0.20
  -3 -12   1    2.39    0.23
  -3  12   0    3.87    0.22
  -3  12   0    4.11    0.14
   3  12   0    3.94    0.25
  -3  12   0    4.71    0.27
   3  12   0    3.63    0.25
  -3 -12   0    4.25    0.27
  -3 -12   0    3.87    0.24
   3 -12   0    3.67    0.13
   3 -12   0    3.83    0.13
  -3 -12   0    4.28    0.28
   3 -12   0    3.22    0.32
   3  12   1   18.47    0.59
  -3  12  -1   18.48    0.55
   3  12   1   18.13    0.57
  -3  12  -1   18.35    0.59
  -3 -12  -1   17.31    0.54
   3 -12   1   18.29    0.46
   3 -12   1   18.10    0.47
  -3 -12  -1   17.88    0.59
   3 -12   1   18.73    0.61
  -3  12  -2   88.27    1.97
   3  12   2   88.91    1.97
   3  12   2   89.40    2.01
  -3  12  -2   90.30    2.00
   3 -12   2   89.59    1.87
   3 -12   2   92.02    2.03
  -3 -12  -2   88.53    1.92
   3 -12   2   91.00    1.89
  -3  12  -3   40.57    1.09
   3  12   3   41.65    1.14
   3  12   3   42.20    1.08
  -3  12  -3   37.36    1.17
   3 -12   3   42.73    1.00
   3 -12   3   40.99    1.13
  -3  12  -4   52.97    1.39
   3  12   4   52.29    1.33
   3  12   4   53.38    1.41
  -3  12  -4   50.78    1.37
   3 -12   4   51.23    1.26
   3 -12   4   51.64    1.07
   3  12   5    0.94    0.31
   3  12   5    0.87    0.27
  -3 -12  -5    0.73    0.28
   3 -12   5    0.70    0.25
   3  12   6    1.09    0.36
   3 -12   6    0.42    0.28
  -3  13   7    5.78    0.44
  -3  13   7    5.63    0.64
  -3 -13   7    5.96    0.55
  -3 -13   7    5.35    0.41
   3  13  -6    1.47    0.32
  -3  13   6    1.07    0.21
  -3  13   6    1.31    0.28
  -3 -13   6    0.96    0.26
  -3 -13   6    1.20    0.19
  -3 -13   6    1.45    0.30
  -3  13   5    9.21    0.55
   3  13  -5    9.62    0.52
  -3  13   5    9.85    0.38
  -3 -13   5    9.51    0.36
  -3 -13   5   10.17    0.54
  -3 -13   5    9.72    0.51
   3  13  -4    0.26    0.17
  -3  13   4    0.27    0.11
   3  13  -4   -0.05    0.17
  -3  13   4    0.24    0.18
  -3 -13   4    0.11    0.17
   3  13  -3   13.39    0.40
   3  13  -3   13.16    0.52
  -3  13   3   13.95    0.55
  -3  13   3   13.76    0.40
   3  13  -3   13.86    0.52
  -3 -13   3   14.12    0.50
  -3 -13   3   13.41    0.52
  -3 -13   3   13.97    0.54
   3  13  -2    4.74    0.29
   3  13  -2    4.64    0.22
  -3  13   2    4.68    0.23
   3  13  -2    4.60    0.31
  -3  13   2    4.87    0.33
  -3  13   2    4.91    0.24
  -3  13   2    4.73    0.21
  -3 -13   2    4.65    0.30
  -3 -13   2    4.66    0.32
  -3 -13   2    4.54    0.31
  -3  13   1   17.73    0.45
  -3  13   1   17.66    0.50
  -3  13   1   17.37    0.47
   3  13  -1   18.12    0.57
   3  13  -1   18.54    0.50
  -3  13   1   17.46    0.59
   3  13  -1   17.96    0.56
  -3 -13   1   17.94    0.55
  -3 -13   1   17.52    0.58
   3 -13  -1   17.20    0.59
  -3  13   0   17.79    0.52
  -3  13   0   17.86    0.59
   3  13   0   17.20    0.55
  -3  13   0   18.02    0.40
   3  13   0   17.93    0.58
   3 -13   0   18.58    0.62
   3 -13   0   18.20    0.40
  -3 -13   0   16.87    0.58
   3 -13   0   17.68    0.40
  -3 -13   0   18.99    0.55
  -3 -13   0   16.08    0.65
   3  13   1    0.11    0.12
   3  13   1    0.13    0.13
  -3  13  -1    0.43    0.14
   3 -13   1    0.38    0.14
  -3 -13  -1    0.41    0.15
   3 -13   1    0.13    0.08
  -3 -13  -1    0.10    0.12
   3 -13   1    0.38    0.09
  -3  13  -2    7.19    0.39
   3  13   2    6.15    0.39
  -3  13  -2    6.84    0.39
   3 -13   2    6.42    0.41
  -3 -13  -2    6.88    0.34
  -3 -13  -2    6.56    0.38
   3 -13   2    6.30    0.30
   3 -13   2    6.20    0.28
   3  13   3  131.22    2.77
  -3  13  -3  132.60    2.80
   3  13   3  114.07    2.97
  -3  13  -3  130.17    2.81
  -3 -13  -3  134.02    2.72
   3 -13   3  130.96    2.85
   3 -13   3  130.80    2.67
   3  13   4    1.69    0.33
  -3  13  -4    0.87    0.30
  -3  13  -4    1.09    0.23
   3  13   4    0.72    0.22
   3 -13   4    0.99    0.27
   3 -13   4    1.34    0.23
   3  13   5    1.36    0.34
   3  13   5    1.18    0.30
  -3 -13  -5    1.28    0.31
   3 -13   5    0.74    0.25
   3 -13   5    1.41    0.13
   3  13   6   -0.21    0.37
   3 -13   6   -0.23    0.30
  -3  14   7    0.16    0.24
  -3  14   7    0.08    0.34
  -3 -14   7    0.78    0.34
   3  14  -6   11.45    0.64
  -3  14   6   11.42    0.67
  -3 -14   6   11.01    0.43
  -3 -14   6   10.82    0.60
   3  14  -5    0.40    0.23
   3  14  -5   -0.04    0.25
  -3  14   5    0.26    0.14
  -3  14   5    0.04    0.23
  -3 -14   5    0.43    0.22
  -3 -14   5   -0.08    0.21
  -3 -14   5    0.10    0.12
   3  14  -4    2.17    0.26
  -3  14   4    2.71    0.21
  -3  14   4    2.75    0.35
  -3 -14   4    2.40    0.29
  -3 -14   4    2.20    0.27
  -3  14   3    0.09    0.10
  -3  14   3    0.09    0.15
   3  14  -3    0.19    0.13
   3  14  -3    0.12    0.09
   3  14  -3    0.32    0.18
  -3 -14   3    0.37    0.15
  -3 -14   3   -0.10    0.15
   3  14  -2   68.76    1.60
  -3  14   2   68.28    1.48
  -3  14   2   69.63    1.64
  -3  14   2   69.90    1.46
   3  14  -2   70.41    1.60
   3  14  -2   66.98    1.46
  -3  14   2   68.66    1.48
  -3 -14   2   69.29    1.62
  -3 -14   2   71.11    1.58
  -3 -14   2   67.93    1.60
   3  14  -1    1.41    0.17
   3  14  -1    1.36    0.21
  -3  14   1    1.26    0.14
  -3  14   1    1.38    0.17
   3  14  -1    1.27    0.18
  -3  14   1    1.12    0.18
  -3  14   1    1.26    0.13
  -3 -14   1    1.60    0.21
   3 -14  -1    1.12    0.20
  -3 -14   1    1.27    0.20
  -3 -14   1    1.35    0.21
   3  14   0   15.93    0.53
  -3  14   0   15.31    0.35
  -3  14   0   15.20    0.50
   3  14   0   16.33    0.56
  -3  14   0   15.47    0.56
  -3 -14   0   15.96    0.56
   3 -14   0   15.64    0.36
  -3 -14   0   15.92    0.52
   3 -14   0   15.36    0.36
  -3 -14   0   15.76    0.56
   3 -14   0   16.21    0.59
   3  14   1   11.53    0.49
  -3  14  -1   11.84    0.49
  -3  14  -1   11.72    0.45
   3  14   1   11.13    0.46
   3 -14   1   11.77    0.52
   3 -14   1   11.39    0.35
  -3 -14  -1   11.30    0.44
   3 -14   1   11.14    0.34
  -3 -14  -1   10.47    0.47
  -3  14  -2   19.13    0.65
  -3  14  -2   16.34    0.74
   3  14   2   18.23    0.68
   3  14   2   19.31    0.64
  -3 -14  -2   18.74    0.66
  -3 -14  -2   19.93    0.69
   3 -14   2   20.02    0.71
   3 -14   2   18.92    0.54
   3 -14   2   19.45    0.56
   3  14   3    0.82    0.24
  -3  14  -3    0.80    0.21
  -3  14  -3    0.94    0.25
   3  14   3    0.87    0.23
   3 -14   3    0.91    0.17
  -3 -14  -3    0.94    0.21
   3 -14   3    0.86    0.20
  -3 -14  -3    1.12    0.23
   3  14   4   10.28    0.63
  -3  14  -4    9.91    0.59
   3  14   4    9.40    0.52
  -3  14  -4   10.22    0.56
   3 -14   4   10.21    0.48
   3 -14   4   10.14    0.61
   3  14   5    0.51    0.27
  -3  14  -5    0.16    0.29
   3  14   5    0.22    0.31
   3 -14   5    0.42    0.24
  -3 -14  -5    0.19    0.27
  -3  15   7    5.21    0.48
  -3  15   7    7.07    0.76
  -3 -15   7    6.67    0.63
  -3  15   6    5.05    0.59
   3  15  -6    5.84    0.53
  -3  15   6    6.09    0.40
  -3 -15   6    5.20    0.50
  -3 -15   6    5.54    0.33
  -3  15   5    4.44    0.48
  -3  15   5    5.55    0.32
   3  15  -5    5.05    0.47
   3  15  -5    5.81    0.52
  -3 -15   5    5.39    0.48
  -3 -15   5    4.62    0.44
  -3 -15   5    5.08    0.45
  -3  15   4    8.96    0.52
   3  15  -4    8.71    0.49
  -3  15   4    8.41    0.34
  -3 -15   4    8.37    0.50
  -3 -15   4    8.13    0.48
  -3  15   3    3.03    0.22
   3  15  -3    2.74    0.19
  -3  15   3    3.33    0.36
   3  15  -3    3.23    0.38
  -3 -15   3    3.14    0.33
  -3 -15   3    2.80    0.30
  -3 -15   3    2.81    0.35
  -3  15   2    0.52    0.14
  -3  15   2    0.56    0.12
  -3  15   2    0.69    0.13
   3  15  -2    0.45    0.16
  -3  15   2    0.72    0.18
   3  15  -2    0.64    0.12
  -3 -15   2    0.62    0.19
  -3 -15   2    0.38    0.17
  -3  15   1   17.47    0.50
   3  15  -1   17.70    0.51
  -3  15   1   18.21    0.63
   3  15  -1   16.36    0.59
  -3  15   1   17.36    0.54
   3  15  -1   18.01    0.61
  -3  15   1   17.43    0.45
  -3 -15   1   17.80    0.58
  -3 -15   1   17.99    0.62
  -3 -15   1   17.97    0.62
   3 -15  -1   17.54    0.64
  -3  15   0    0.09    0.14
   3  15   0    0.25    0.15
   3  15   0   -0.02    0.23
  -3 -15   0    0.16    0.14
   3 -15   0    0.19    0.06
  -3 -15   0    0.34    0.17
   3 -15   0    0.45    0.17
   3 -15   0    0.21    0.06
  -3 -15   0    0.20    0.15
   3  15   1   17.81    0.65
   3  15   1   18.85    0.63
  -3  15  -1   17.45    0.86
  -3  15  -1   18.43    0.61
   3 -15   1   18.52    0.69
  -3 -15  -1   18.97    0.60
  -3 -15  -1   18.51    0.64
   3 -15   1   18.55    0.49
   3 -15   1   18.57    0.48
   3  15   2    6.46    0.51
  -3  15  -2    6.64    0.43
   3  15   2    6.61    0.40
  -3  15  -2    6.93    0.42
   3 -15   2    6.88    0.31
   3 -15   2    5.67    0.44
   3 -15   2    6.15    0.34
  -3 -15  -2    6.92    0.36
   3  15   3   25.07    0.88
   3  15   3   26.02    0.82
  -3  15  -3   25.35    0.84
  -3  15  -3   24.79    0.85
   3 -15   3   25.78    0.72
   3 -15   3   25.08    0.75
   3 -15   3   24.87    0.90
  -3 -15  -3   25.54    0.83
  -3  15  -4    0.68    0.26
   3  15   4    0.60    0.29
   3  15   4    0.14    0.24
   3 -15   4    0.33    0.21
  -3 -15  -4    0.58    0.28
  -3 -15  -4    0.43    0.23
   3  15   5    1.36    0.40
  -3  15  -5    0.10    0.28
   3  15   5    1.41    0.34
  -3 -15  -5    1.10    0.40
   3 -15   5    0.89    0.28
  -3 -15  -5    0.94    0.33
  -3  16   6    0.80    0.24
   3  16  -6    1.64    0.34
  -3  16   6    0.77    0.34
  -3 -16   6    0.98    0.33
  -3  16   5    3.36    0.40
  -3  16   5    3.92    0.32
   3  16  -5    3.92    0.46
  -3 -16   5    3.73    0.44
  -3 -16   5    3.86    0.49
   3  16  -4   12.83    0.60
  -3  16   4   13.78    0.64
   3  16  -4   12.82    0.70
  -3  16   4   12.95    0.46
  -3 -16   4   12.08    0.61
  -3 -16   4   12.70    0.59
  -3 -16   4   12.34    0.56
  -3  16   3    7.52    0.48
   3  16  -3    8.92    0.47
  -3  16   3    8.40    0.34
   3  16  -3    8.28    0.30
  -3 -16   3    8.34    0.48
  -3 -16   3    8.36    0.47
  -3  16   2   27.79    0.74
  -3  16   2   28.88    0.71
   3  16  -2   27.08    0.67
   3  16  -2   24.96    0.87
  -3  16   2   27.46    0.70
  -3  16   2   27.32    0.87
  -3 -16   2   27.17    0.80
  -3 -16   2   25.57    0.93
  -3 -16   2   27.55    0.83
  -3  16   1    9.02    0.29
   3  16  -1    8.97    0.42
   3  16  -1    8.81    0.34
   3  16  -1   10.03    0.46
  -3  16   1    8.98    0.54
  -3  16   1    9.33    0.40
  -3 -16   1    9.22    0.51
  -3 -16   1    9.23    0.43
   3 -16  -1    9.15    0.49
  -3 -16   1    8.30    0.46
   3  16   0   11.97    0.52
   3  16   0   12.80    0.51
  -3  16   0   12.51    0.48
  -3  16   0   11.89    0.54
  -3 -16   0   13.21    0.53
   3 -16   0   12.78    0.30
  -3 -16   0   12.88    0.56
  -3 -16   0   10.38    0.63
   3 -16   0   11.90    0.56
   3 -16   0   12.22    0.30
   3  16   1   -0.04    0.17
  -3  16  -1    0.15    0.16
  -3  16  -1    0.60    0.19
   3 -16   1    0.15    0.11
   3 -16   1    0.01    0.18
  -3 -16  -1    0.15    0.15
   3 -16   1    0.07    0.09
  -3  16  -2    0.73    0.21
  -3  16  -2    0.67    0.23
   3  16   2    0.46    0.19
   3  16   2    0.30    0.20
  -3 -16  -2    0.43    0.19
   3 -16   2    0.73    0.14
  -3 -16  -2    0.58    0.21
  -3  16  -3    1.45    0.30
   3  16   3    1.33    0.28
   3  16   3    1.55    0.27
  -3  16  -3    0.94    0.25
   3 -16   3    1.79    0.25
   3 -16   3    1.59    0.33
  -3 -16  -3    1.30    0.28
   3 -16   3    1.84    0.22
   3  16   4    3.73    0.40
   3  16   4    4.27    0.55
  -3  16  -4    4.28    0.50
  -3 -16  -4    4.03    0.44
  -3 -16  -4    3.34    0.38
   3 -16   4    4.57    0.40
   3  16   5    1.70    0.38
  -3  16  -5    1.14    0.34
   3  16   5    2.02    0.42
   3 -16   5    1.46    0.31
  -3 -16  -5    1.53    0.38
  -3  17   6    5.02    0.44
  -3  17   6    4.54    0.50
   3  17  -6    4.65    0.59
  -3 -17   6    3.53    0.43
   3  17  -5   10.17    0.63
  -3  17   5   11.60    0.69
  -3 -17   5   10.88    0.62
  -3  17   4    1.36    0.19
   3  17  -4    1.01    0.26
  -3  17   4    1.07    0.27
   3  17  -4    1.26    0.30
  -3 -17   4    1.56    0.30
  -3 -17   4    0.93    0.27
  -3 -17   4    1.34    0.29
   3  17  -3    4.57    0.23
  -3  17   3    4.59    0.45
  -3  17   3    4.30    0.33
   3  17  -3    4.95    0.41
  -3  17   3    4.81    0.29
  -3 -17   3    5.56    0.45
  -3 -17   3    4.94    0.45
   3  17  -2    1.48    0.25
  -3  17   2    1.40    0.23
  -3  17   2    1.60    0.27
  -3  17   2    1.52    0.17
  -3  17   2    1.20    0.17
   3  17  -2    1.48    0.16
  -3 -17   2    1.56    0.28
  -3 -17   2    1.40    0.25
  -3  17   1   22.80    0.67
  -3  17   1   21.15    0.54
  -3  17   1   22.28    0.77
   3  17  -1   22.47    0.75
   3  17  -1   21.43    0.60
  -3 -17   1   21.17    0.73
  -3 -17   1   21.19    0.75
  -3 -17   1   22.14    0.70
  -3  17   0   17.92    0.61
   3  17   0   18.17    0.67
  -3  17   0   17.65    0.68
   3  17   0   16.89    0.62
  -3 -17   0   17.99    0.66
   3 -17   0   17.39    0.40
  -3 -17   0   17.73    0.68
  -3 -17   0   17.88    0.61
   3 -17   0   17.78    0.40
  -3  17  -1    6.81    0.59
   3  17   1    6.30    0.44
   3  17   1    6.25    0.41
  -3  17  -1    6.33    0.45
   3 -17   1    6.56    0.26
  -3 -17  -1    6.68    0.38
  -3 -17  -1    5.84    0.43
   3 -17   1    6.37    0.28
   3  17   2    0.48    0.21
   3  17   2    0.55    0.26
  -3  17  -2    0.43    0.24
  -3  17  -2    1.12    0.26
   3 -17   2    0.67    0.15
  -3 -17  -2    0.58    0.23
   3 -17   2    0.93    0.18
   3 -17   2    0.52    0.25
  -3 -17  -2    0.12    0.17
  -3  17  -3    0.07    0.28
   3  17   3    0.38    0.25
   3  17   3    0.20    0.26
  -3  17  -3    0.39    0.22
   3 -17   3    0.41    0.18
  -3 -17  -3    0.40    0.25
   3  17   4    2.50    0.37
   3  17   4    3.03    0.43
  -3  17  -4    2.62    0.38
  -3 -17  -4    2.83    0.39
   3 -17   4    2.57    0.30
   3 -17   4    2.52    0.34
  -3 -17  -4    2.32    0.34
  -3  18   6    3.85    0.44
   3  18  -6    4.37    0.49
  -3  18   6    3.86    0.53
  -3 -18   6    4.02    0.47
  -3  18   5    4.65    0.55
   3  18  -5    4.25    0.54
  -3  18   5    5.10    0.40
  -3 -18   5    4.89    0.53
  -3  18   4   14.48    0.53
  -3  18   4   14.90    0.74
   3  18  -4   13.66    0.68
  -3 -18   4   13.97    0.71
  -3 -18   4   15.22    0.67
  -3 -18   4   17.38    0.98
   3  18  -3    0.98    0.13
  -3  18   3    0.96    0.27
  -3  18   3    0.97    0.17
   3  18  -3    0.60    0.23
  -3  18   3    1.03    0.20
  -3 -18   3    0.78    0.26
  -3 -18   3    0.84    0.26
  -3 -18   3    0.54    0.25
  -3  18   2    0.27    0.14
   3  18  -2    0.33    0.11
   3  18  -2    0.00    0.18
  -3  18   2    0.41    0.21
  -3  18   2    0.27    0.14
  -3  18   2    0.02    0.17
  -3 -18   2    0.25    0.23
  -3 -18   2   -0.14    0.20
  -3  18   1    6.08    0.45
  -3  18   1    5.41    0.38
   3  18  -1    6.15    0.44
   3  18  -1    5.61    0.29
  -3  18   1    5.83    0.24
  -3 -18   1    6.38    0.45
  -3 -18   1    5.54    0.43
   3  18   0   21.09    0.72
  -3  18   0   21.52    0.71
  -3  18   0   22.22    0.79
   3  18   0   21.59    0.77
  -3 -18   0   20.25    0.77
  -3 -18   0   22.20    0.75
  -3  18  -1    1.21    0.28
   3  18   1    1.06    0.26
  -3  18  -1    0.90    0.24
   3  18   1    1.39    0.25
   3 -18   1    0.83    0.26
   3 -18   1    1.02    0.14
  -3 -18  -1    0.89    0.25
   3 -18   1    1.01    0.15
  -3  18  -2    4.57    0.51
  -3  18  -2    6.35    0.49
   3  18   2    5.74    0.51
   3  18   2    5.05    0.44
   3 -18   2    5.68    0.30
  -3 -18  -2    5.47    0.47
   3 -18   2    5.78    0.35
   3 -18   2    5.21    0.54
   3  18   3    2.74    0.36
   3  18   3    1.56    0.35
  -3  18  -3    1.98    0.32
  -3 -18  -3    2.02    0.34
  -3 -18  -3    1.76    0.29
   3 -18   3    2.17    0.28
   3 -18   3    1.97    0.28
   3  18   4   -0.05    0.28
   3  18   4    0.03    0.32
  -3  18  -4   -0.57    0.27
  -3 -18  -4   -0.26    0.27
  -3 -18  -4    0.17    0.33
   3 -18   4    0.06    0.29
   3 -18   4    0.29    0.25
  -3  19   5   14.19    0.60
  -3  19   5   15.14    0.84
   3  19  -5   14.55    0.78
  -3 -19   5   14.71    0.76
  -3  19   4   -0.05    0.28
   3  19  -4   -0.36    0.24
  -3  19   4   -0.22    0.27
  -3 -19   4    0.42    0.29
  -3  19   3    0.19    0.17
  -3  19   3    0.41    0.18
  -3  19   3    0.25    0.23
   3  19  -3    0.57    0.12
   3  19  -3    0.51    0.24
  -3 -19   3    0.75    0.27
  -3 -19   3    0.33    0.27
  -3 -19   3    0.32    0.27
   3  19  -2    0.19    0.24
  -3  19   2    0.66    0.16
  -3  19   2    0.41    0.21
  -3  19   2    0.59    0.17
   3  19  -2    0.34    0.12
  -3  19   2    0.23    0.21
  -3 -19   2   -0.32    0.24
  -3 -19   2    0.21    0.22
  -3 -19   2    0.03    0.24
  -3  19   1    0.16    0.20
  -3  19   1    0.30    0.22
  -3  19   1    0.29    0.10
   3  19  -1    0.19    0.23
   3  19  -1    0.38    0.13
   3 -19  -1   -0.01    0.23
  -3 -19   1    0.35    0.23
  -3 -19   1    0.19    0.24
   3  19   0    0.17    0.20
  -3  19   0    0.08    0.18
   3  19   0   -0.02    0.13
   3  19   0    0.39    0.22
  -3  19   0    0.13    0.22
  -3 -19   0    0.03    0.22
  -3 -19   0   -0.16    0.22
   3 -19   0    0.05    0.25
   3  19   1   23.62    0.85
   3  19   1   23.16    0.80
  -3  19  -1   23.26    0.85
  -3  19  -1   23.25    0.82
  -3 -19  -1   22.57    0.81
   3 -19   1   22.96    0.59
   3 -19   1   23.10    0.58
   3 -19   1   21.93    0.90
   3  19   2    0.54    0.27
  -3  19  -2    0.97    0.33
  -3  19  -2    0.77    0.25
   3  19   2    0.61    0.28
   3 -19   2    0.65    0.20
   3 -19   2    0.56    0.17
  -3 -19  -2    0.20    0.23
  -3 -19  -2    0.20    0.28
   3  19   3    0.87    0.35
   3  19   3    0.85    0.30
  -3  19  -3    0.69    0.27
  -3 -19  -3    0.45    0.28
   3 -19   3    0.38    0.24
  -3 -19  -3    0.95    0.31
  -3  19  -4   -0.16    0.32
   3  19   4   -0.35    0.40
   3  19   4    0.65    0.35
   3 -19   4   -0.26    0.31
   3 -19   4   -0.06    0.27
  -3 -19  -4   -0.14    0.33
   3  20  -5    1.01    0.37
  -3  20   5    0.57    0.27
  -3  20   5    0.43    0.36
  -3 -20   5    0.48    0.36
  -3  20   4    9.49    0.48
   3  20  -4    8.98    0.65
  -3  20   4    8.73    0.68
  -3 -20   4    9.09    0.64
  -3  20   3   10.78    0.49
  -3  20   3   10.38    0.49
  -3  20   3   10.09    0.65
   3  20  -3   10.65    0.62
  -3 -20   3   10.40    0.60
   3  20  -2    2.95    0.24
  -3  20   2    3.50    0.41
  -3  20   2    2.97    0.28
  -3  20   2    2.84    0.37
   3  20  -2    3.90    0.41
  -3 -20   2    3.84    0.44
  -3 -20   2    3.83    0.49
  -3 -20   2    4.01    0.49
  -3  20   1    3.90    0.21
   3  20  -1    4.55    0.47
   3  20  -1    3.94    0.27
  -3  20   1    3.56    0.35
  -3  20   1    3.88    0.46
  -3 -20   1    4.06    0.41
  -3 -20   1    4.04    0.49
   3 -20  -1    3.29    0.44
  -3 -20   1    3.95    0.43
   3  20   0    6.92    0.52
  -3  20   0    6.33    0.49
   3  20   0    5.86    0.45
   3  20   0    6.32    0.36
  -3  20   0    6.55    0.52
  -3 -20   0    6.47    0.44
  -3 -20   0    7.04    0.50
   3 -20   0    8.59    0.93
   3  20   1    2.03    0.35
   3  20   1    1.74    0.29
  -3  20  -1    1.60    0.34
  -3  20  -1    1.89    0.32
  -3 -20  -1    1.63    0.29
   3 -20   1    1.66    0.16
   3 -20   1    1.79    0.17
  -3 -20  -1    1.98    0.32
   3  20   2    1.56    0.32
   3  20   2    1.33    0.33
  -3  20  -2    1.16    0.29
   3 -20   2    1.96    0.24
   3 -20   2    1.64    0.20
  -3 -20  -2    1.83    0.30
  -3 -20  -2    1.67    0.34
   3  20   3   -0.13    0.33
   3  20   3   -0.08    0.28
  -3  20  -3    0.08    0.32
  -3 -20  -3   -0.43    0.30
  -3 -20  -3   -0.26    0.28
   3 -20   3    0.28    0.22
   3 -20   3   -0.11    0.26
  -3  21   4    2.09    0.34
  -3  21   4    2.46    0.45
   3  21  -4    1.99    0.41
  -3  21   4    2.71    0.32
  -3 -21   4    3.19    0.44
   3  21  -3    4.46    0.55
  -3  21   3    6.56    0.42
  -3  21   3    5.46    0.42
  -3  21   3    5.46    0.57
  -3 -21   3    5.89    0.56
  -3  21   2    4.22    0.47
   3  21  -2    3.74    0.25
  -3  21   2    3.70    0.31
  -3  21   2    4.23    0.38
   3  21  -2    4.39    0.52
  -3 -21   2    4.37    0.44
  -3 -21   2    5.15    0.67
   3  21  -1    1.06    0.29
  -3  21   1    1.02    0.12
  -3  21   1    1.10    0.29
   3  21  -1    0.79    0.16
  -3  21   1    0.93    0.30
  -3 -21   1    0.88    0.32
  -3 -21   1    0.67    0.28
   3  21   0   -0.15    0.28
   3  21   0    0.06    0.16
  -3  21   0   -0.23    0.25
   3  21   0    0.40    0.27
  -3  21   0   -0.61    0.27
  -3 -21   0    0.37    0.30
  -3 -21   0   -0.03    0.25
  -3  21  -1   14.30    0.72
  -3  21  -1   11.47    0.71
   3  21   1   14.18    0.73
   3  21   1   13.68    0.66
  -3 -21  -1   14.92    0.64
  -3 -21  -1   14.09    0.69
   3 -21   1   13.23    0.40
   3  21   2    2.34    0.41
  -3  21  -2    2.67    0.38
   3  21   2    2.30    0.39
   3 -21   2    2.60    0.30
  -3 -21  -2    1.58    0.36
  -3 -21  -2    1.77    0.32
   3  21   3    1.25    0.48
   3  21   3    1.97    0.47
  -3  21  -3    1.57    0.41
  -3 -21  -3    1.71    0.40
   3 -21   3    1.75    0.28
   3  22  -4    8.04    0.71
  -3  22   4    6.92    0.59
  -3  22   4    5.68    0.52
  -3  22   3    1.73    0.39
   3  22  -3    0.98    0.34
  -3  22   3    0.67    0.26
  -3 -22   3    1.08    0.35
   3  22  -2   12.73    0.41
  -3  22   2   13.04    0.75
   3  22  -2   13.53    0.73
  -3  22   2   13.06    0.50
  -3  22   2   11.82    0.55
  -3 -22   2   11.70    0.72
   3  22  -1    0.24    0.16
   3  22  -1    0.16    0.30
  -3  22   1    0.45    0.31
  -3  22   1    0.04    0.30
  -3 -22   1    0.40    0.31
  -3  22   0    3.62    0.43
  -3  22   0    2.92    0.40
   3  22   0    4.05    0.36
   3  22   0    3.25    0.42
   3  22   0    3.38    0.41
  -3 -22   0    4.06    0.44
  -3 -22   0    3.64    0.42
   3  22   1    5.34    0.61
  -3  22  -1    4.50    0.58
   3  22   1    5.48    0.55
  -3 -22  -1    4.91    0.55
  -3 -22  -1    3.65    0.38
   3  22   2    2.63    0.44
  -3  22  -2    2.30    0.41
   3  22   2    2.59    0.40
  -3 -22  -2    2.50    0.41
  -3  23   3   14.83    0.66
   3  23  -3   15.04    0.84
  -3 -23   3   15.62    0.83
  -3  23   2   -0.21    0.35
   3  23  -2    0.53    0.32
  -3 -23   2    0.00    0.35
  -3  23   1    6.70    0.62
   3  23  -1    7.70    0.39
   3  23  -1    9.21    0.69
  -3  23   1    7.68    0.69
  -3 -23   1    7.79    0.65
   3  23   0    2.69    0.39
   3  23   0    4.17    0.49
  -3  23   0    3.09    0.43
   3  23   0    3.20    0.37
  -3 -23   0    2.90    0.43
   3  23   1    2.76    0.42
   3  23   1    2.45    0.46
  -3  23  -1    2.77    0.44
  -3 -23  -1    2.59    0.44
  -4   0   9   -0.26    0.28
  -4   0   8   12.28    0.57
   4   0  -7    0.16    0.14
  -4   0   7    0.14    0.17
  -4   0   7   -0.36    0.19
   4   0  -6   70.82    1.52
  -4   0   6   76.03    1.80
  -4   0   6   73.22    1.70
  -4   0   6   70.65    1.61
  -4   0   5   -0.02    0.09
   4   0  -5   -0.06    0.07
  -4   0   5    0.07    0.12
  -4   0   4    0.45    0.11
  -4   0   4    0.43    0.09
  -4   0   3    0.01    0.05
   4   0  -3    0.05    0.06
  -4   0   3    0.06    0.07
  -4   0   2    0.39    0.08
   4   0  -2    0.37    0.08
  -4   0   1    0.03    0.05
  -4   0   1    0.05    0.04
   4   0  -1    0.04    0.05
   4   0   0  105.33    2.09
  -4   0   0  106.33    2.11
   4   0   0  104.81    2.04
   4   0   0  106.43    2.15
   4   0   1    0.01    0.04
   4   0   1    0.04    0.06
  -4   0  -1   -0.07    0.06
  -4   0  -2  111.72    2.30
   4   0   2  110.29    2.29
   4   0   2  112.95    2.28
   4   0   3   -0.16    0.10
   4   0   3   -0.03    0.10
  -4   0  -3    0.07    0.12
   4   0   4    5.90    0.35
   4   0   4    5.97    0.36
   4   0   5    0.31    0.18
   4   0   5   -0.30    0.17
   4   0   6   26.75    0.89
   4   0   6   25.74    0.99
  -4   1   9    1.55    0.34
  -4  -1   9    0.66    0.32
  -4   1   8    0.24    0.22
   4   1  -8    0.11    0.21
  -4  -1   8    0.28    0.41
  -4  -1   8   -0.25    0.21
   4  -1  -8    0.28    0.19
  -4   1   7   29.29    0.93
   4   1  -7   29.31    0.77
   4  -1  -7   27.67    0.71
  -4  -1   7   29.89    0.92
  -4  -1   7   28.21    0.83
  -4   1   6    8.33    0.61
  -4   1   6    7.45    0.35
   4   1  -6    8.02    0.32
  -4  -1   6    8.62    0.42
  -4  -1   6    7.88    0.37
  -4  -1   6    7.95    0.43
   4  -1  -6    8.21    0.28
   4   1  -5   12.99    0.38
  -4   1   5   13.17    0.41
  -4   1   5   12.96    0.48
  -4  -1   5   12.58    0.46
  -4  -1   5   13.77    0.44
  -4  -1   5   12.82    0.47
  -4   1   4   11.10    0.40
  -4   1   4   11.32    0.34
  -4  -1   4   11.28    0.36
  -4  -1   4   11.56    0.40
  -4  -1   4   11.56    0.38
  -4   1   3  125.28    2.47
  -4   1   3  124.78    2.56
   4   1  -3  123.63    2.56
  -4  -1   3  128.51    2.51
  -4  -1   3  127.39    2.51
   4  -1  -3  123.68    2.57
  -4  -1   3  129.36    2.56
   4   1  -2   17.23    0.47
  -4   1   2   18.27    0.48
  -4  -1   2   18.38    0.48
  -4  -1   2   17.26    0.42
   4  -1  -2   17.92    0.48
  -4  -1   2   17.96    0.40
  -4   1   1    0.56    0.08
   4   1  -1    0.65    0.07
  -4   1   1    0.54    0.07
   4   1  -1    0.73    0.10
  -4  -1   1    0.63    0.08
   4  -1  -1    0.56    0.09
  -4  -1   1    0.66    0.09
   4   1   0   38.46    0.76
   4   1   0   39.03    0.83
  -4   1   0   39.76    0.83
   4   1   0   37.67    0.87
  -4  -1   0   36.82    0.83
   4  -1   0   38.37    0.78
   4  -1   0   39.21    0.81
   4  -1   0   37.77    0.86
  -4   1  -1   41.19    0.91
   4   1   1   39.62    0.90
   4   1   1   40.47    0.87
  -4  -1  -1   41.74    0.91
   4  -1   1   40.13    0.87
   4  -1   1   40.61    0.89
   4   1   2   14.02    0.42
   4   1   2   13.88    0.43
  -4   1  -2   14.29    0.44
   4  -1   2   14.37    0.43
  -4  -1  -2   13.58    0.43
   4  -1   2   13.95    0.41
   4   1   3   82.45    1.80
  -4   1  -3   81.02    1.81
   4   1   3   85.09    1.80
  -4  -1  -3   85.82    1.81
   4  -1   3   81.97    1.79
   4  -1   3   82.40    1.79
   4   1   4    2.55    0.29
   4   1   4    2.38    0.26
   4  -1   4    2.21    0.28
   4  -1   4    2.23    0.37
   4   1   5   14.36    0.57
   4   1   5   13.38    0.59
   4  -1   5   11.62    0.56
  -4  -1  -5   14.46    0.62
   4  -1   5   15.16    0.58
   4   1   6    6.32    0.58
   4   1   6    6.64    0.49
   4  -1   6    5.49    0.49
   4  -1   6    5.86    0.63
  -4   2   9    0.69    0.31
  -4  -2   9    0.34    0.30
   4   2  -8    8.32    0.49
  -4   2   8    8.43    0.49
  -4  -2   8    7.11    0.57
   4  -2  -8    7.53    0.36
  -4  -2   8    8.82    0.51
   4   2  -7    1.10    0.31
  -4   2   7    0.61    0.27
  -4   2   7    0.53    0.21
  -4  -2   7    0.47    0.19
   4  -2  -7    0.76    0.13
  -4  -2   7    0.86    0.22
  -4   2   6   15.48    0.49
  -4   2   6   15.06    0.57
   4   2  -6   14.00    0.47
  -4  -2   6   15.13    0.57
   4  -2  -6   14.61    0.38
  -4  -2   6   15.33    0.52
  -4  -2   6   15.00    0.55
  -4   2   5    4.67    0.24
  -4   2   5    4.24    0.29
   4   2  -5    4.58    0.23
  -4  -2   5    4.54    0.32
  -4  -2   5    4.71    0.28
  -4  -2   5    4.79    0.26
   4   2  -4    7.95    0.26
  -4   2   4    8.31    0.34
  -4   2   4    8.22    0.27
  -4  -2   4    8.18    0.31
  -4  -2   4    7.88    0.32
  -4  -2   4    7.85    0.30
  -4   2   3   22.63    0.61
   4   2  -3   23.76    0.61
  -4   2   3   24.14    0.52
  -4  -2   3   23.40    0.57
  -4  -2   3   23.43    0.58
  -4  -2   3   24.20    0.61
   4   2  -2   65.41    1.38
  -4   2   2   65.97    1.37
  -4  -2   2   64.58    1.32
  -4  -2   2   64.07    1.29
   4  -2  -2   62.99    1.37
  -4  -2   2   64.66    1.37
   4   2  -1   60.75    1.26
  -4   2   1   57.97    1.16
  -4   2   1   59.84    1.17
   4   2  -1   59.21    1.20
  -4   2   1   56.92    1.24
   4  -2  -1   56.97    1.25
  -4  -2   1   59.16    1.22
   4   2   0  268.66    5.16
  -4   2   0  262.68    5.13
   4   2   0  261.79    5.19
  -4  -2   0  277.40    5.17
   4  -2   0  261.59    5.17
   4   2   1    0.01    0.06
  -4   2  -1    0.02    0.06
  -4  -2  -1    0.09    0.07
   4  -2   1    0.10    0.06
   4  -2   1    0.06    0.05
  -4   2  -2   43.73    1.00
   4   2   2   42.14    0.99
   4  -2   2   42.35    0.97
  -4  -2  -2   42.16    1.01
   4  -2   2   43.22    0.97
   4   2   3    0.53    0.14
   4   2   3    0.19    0.11
  -4   2  -3    0.36    0.13
   4  -2   3    0.59    0.14
  -4  -2  -3    0.29    0.13
   4  -2   3    0.22    0.11
   4   2   4    2.80    0.29
   4   2   4    2.94    0.31
   4  -2   4    3.07    0.29
   4   2   5   -0.25    0.17
   4   2   5   -0.22    0.18
   4  -2   5   -0.39    0.18
  -4  -2  -5    0.33    0.22
   4  -2   5    0.17    0.20
   4   2   6    7.28    0.67
   4   2   6    6.83    0.52
   4  -2   6    8.73    0.53
  -4   3   9    7.28    0.58
  -4  -3   9    7.46    0.59
  -4   3   8    0.96    0.25
   4   3  -8    1.01    0.29
   4  -3  -8    0.65    0.15
  -4  -3   8    0.73    0.25
  -4  -3   8    0.44    0.28
   4   3  -7    2.40    0.26
  -4   3   7    2.17    0.32
  -4   3   7    2.47    0.29
   4  -3  -7    2.21    0.17
  -4  -3   7    2.24    0.27
  -4  -3   7    2.43    0.32
   4   3  -6   13.75    0.48
  -4   3   6   13.39    0.55
  -4   3   6   13.64    0.46
  -4  -3   6   13.78    0.51
  -4  -3   6   14.98    0.56
  -4  -3   6   14.75    0.53
  -4   3   5    5.29    0.24
   4   3  -5    5.28    0.26
  -4   3   5    6.01    0.33
  -4  -3   5    5.56    0.30
  -4  -3   5    5.39    0.28
   4   3  -4    0.05    0.07
  -4   3   4   -0.06    0.08
  -4   3   4    0.12    0.06
  -4  -3   4   -0.11    0.07
  -4  -3   4    0.14    0.09
  -4  -3   4   -0.03    0.08
  -4   3   3  136.97    2.75
  -4   3   3  132.76    2.62
   4   3  -3  133.03    2.74
  -4  -3   3  139.18    2.70
  -4  -3   3  136.41    2.74
  -4  -3   3  135.76    2.72
  -4   3   2    5.73    0.20
   4   3  -2    5.93    0.24
  -4   3   2    5.68    0.23
   4  -3  -2    5.97    0.24
  -4  -3   2    5.85    0.22
  -4  -3   2    5.61    0.21
  -4  -3   2    5.58    0.23
  -4  -3   2    5.86    0.18
  -4   3   1  104.05    2.02
  -4   3   1  104.64    2.05
   4   3  -1  104.93    2.08
  -4   3   1  105.26    2.11
   4   3  -1  103.83    2.13
   4  -3  -1  105.89    2.12
  -4  -3   1  102.87    2.01
  -4  -3   1  103.68    2.09
   4   3   0    0.09    0.06
  -4   3   0    0.09    0.04
  -4   3   0    0.07    0.05
   4   3   0   -0.02    0.03
   4  -3   0    0.10    0.06
   4  -3   0    0.05    0.04
  -4  -3   0    0.14    0.06
   4  -3   0    0.05    0.04
  -4   3  -1   35.09    0.81
  -4   3  -1   35.01    0.80
   4   3   1   34.68    0.82
   4  -3   1   35.26    0.81
   4  -3   1   35.31    0.79
   4  -3   1   36.84    0.80
  -4  -3  -1   36.27    0.83
   4   3   2   33.82    0.84
  -4   3  -2   35.20    0.84
   4  -3   2   34.30    0.82
   4  -3   2   34.06    0.81
  -4   3  -3   63.27    1.44
   4   3   3   61.70    1.43
  -4  -3  -3   64.49    1.43
   4  -3   3   63.05    1.41
   4  -3   3   63.25    1.43
   4   3   4   -0.05    0.14
  -4   3  -4    0.17    0.19
   4  -3   4    0.01    0.14
   4   3   5    5.50    0.42
   4   3   5    3.72    0.40
  -4  -3  -5    5.13    0.43
   4  -3   5    6.26    0.41
   4   3   6    5.99    0.76
   4   3   6    4.15    0.49
   4  -3   6    4.99    0.46
  -4   4   8   11.02    0.54
   4   4  -8   11.41    0.58
  -4  -4   8   10.15    0.57
  -4  -4   8   10.06    0.61
   4   4  -7   14.90    0.56
  -4   4   7   15.35    0.53
  -4   4   7   14.55    0.64
  -4  -4   7   14.56    0.63
  -4  -4   7   11.71    0.56
  -4  -4   7   13.91    0.57
  -4   4   6    0.68    0.13
   4   4  -6    0.56    0.26
  -4  -4   6    0.38    0.16
  -4  -4   6    0.39    0.16
  -4  -4   6    0.43    0.16
  -4   4   5   19.09    0.50
  -4   4   5   18.68    0.61
   4   4  -5   18.94    0.54
  -4  -4   5   19.04    0.57
  -4  -4   5   18.46    0.57
  -4  -4   5   18.07    0.60
  -4   4   4   16.65    0.41
   4   4  -4   16.46    0.46
  -4   4   4   16.03    0.52
  -4  -4   4   16.90    0.50
  -4  -4   4   16.60    0.50
  -4  -4   4   17.03    0.49
   4   4  -3   27.94    0.71
  -4   4   3   28.41    0.72
  -4  -4   3   28.47    0.67
  -4  -4   3   29.47    0.71
  -4  -4   3   28.83    0.71
  -4   4   2   81.19    1.67
  -4   4   2   80.99    1.64
   4   4  -2   79.14    1.61
   4   4  -2   80.26    1.68
  -4  -4   2   80.61    1.67
  -4  -4   2   80.97    1.67
  -4  -4   2   80.79    1.65
  -4  -4   2   79.23    1.61
   4  -4  -2   79.35    1.68
  -4   4   1    8.18    0.20
   4   4  -1    8.23    0.26
  -4   4   1    8.25    0.24
   4   4  -1    7.48    0.28
  -4   4   1    8.32    0.27
   4   4  -1    7.90    0.21
   4  -4  -1    8.31    0.27
  -4  -4   1    7.52    0.26
  -4  -4   1    7.90    0.21
   4  -4  -1    8.22    0.24
  -4   4   0  228.53    4.43
   4   4   0  230.10    4.42
  -4   4   0  227.81    4.43
   4   4   0  231.35    4.48
   4  -4   0  229.93    4.44
  -4  -4   0  229.05    4.48
   4  -4   0  227.84    4.46
  -4   4  -1    0.22    0.07
   4   4   1    0.27    0.09
  -4   4  -1    0.31    0.08
  -4  -4  -1    0.11    0.08
   4  -4   1    0.25    0.07
   4  -4   1    0.19    0.07
   4  -4   1    0.23    0.07
  -4   4  -2   93.05    1.98
   4   4   2   94.21    1.99
  -4  -4  -2   96.61    1.99
   4  -4   2   92.40    1.94
   4  -4   2   95.54    1.98
   4   4   3   11.63    0.44
  -4   4  -3   12.02    0.45
  -4  -4  -3   11.38    0.44
   4  -4   3   12.21    0.45
   4  -4   3   12.47    0.42
   4   4   4    4.22    0.32
  -4  -4  -4    3.78    0.31
   4  -4   4    4.54    0.34
   4   4   5    6.09    0.41
  -4   4  -5    5.96    0.61
   4  -4   5    6.86    0.42
  -4  -4  -5    6.34    0.45
   4   4   6    1.18    0.31
   4  -4   6    1.05    0.29
  -4   5   8    0.01    0.22
   4   5  -8    0.51    0.28
  -4  -5   8    0.22    0.25
  -4  -5   8   -0.10    0.28
   4   5  -7    0.96    0.23
  -4   5   7    0.92    0.20
  -4  -5   7    0.42    0.21
  -4  -5   7    0.86    0.23
  -4  -5   7    0.61    0.21
   4   5  -6    7.10    0.38
  -4   5   6    7.36    0.33
  -4  -5   6    8.02    0.40
  -4  -5   6    6.88    0.54
  -4  -5   6    7.26    0.39
   4   5  -5   38.39    0.94
  -4   5   5   37.90    0.87
  -4   5   5   39.92    1.01
  -4  -5   5   37.72    0.97
  -4  -5   5   38.93    0.96
  -4  -5   5   37.89    0.98
  -4   5   4    1.65    0.11
   4   5  -4    1.69    0.17
  -4  -5   4    1.69    0.17
  -4  -5   4    1.74    0.19
  -4  -5   4    1.28    0.16
  -4   5   3   40.53    0.97
   4   5  -3   41.64    0.94
   4   5  -3   42.22    0.97
  -4  -5   3   43.27    0.97
  -4  -5   3   42.76    0.94
  -4  -5   3   41.83    0.98
  -4   5   2    0.80    0.10
   4   5  -2    1.08    0.10
   4   5  -2    1.12    0.13
  -4   5   2    1.15    0.12
  -4  -5   2    0.91    0.12
   4  -5  -2    1.17    0.13
  -4  -5   2    1.04    0.12
  -4  -5   2    0.91    0.10
  -4  -5   2    0.92    0.11
   4   5  -1  179.86    3.58
   4   5  -1  181.41    3.64
   4   5  -1  188.32    3.67
  -4   5   1  189.68    3.64
  -4   5   1  187.53    3.55
  -4   5   1  186.93    3.62
   4  -5  -1  186.80    3.64
  -4  -5   1  187.56    3.59
   4  -5  -1  180.77    3.62
  -4  -5   1  184.32    3.65
  -4   5   0   81.46    1.61
   4   5   0   80.66    1.67
   4   5   0   78.35    1.61
  -4   5   0   81.02    1.63
  -4  -5   0   78.12    1.66
   4  -5   0   80.59    1.64
   4  -5   0   80.07    1.64
   4  -5   0   79.05    1.55
  -4   5  -1  106.62    2.21
   4   5   1  110.21    2.24
  -4   5  -1  108.99    2.20
  -4  -5  -1  111.40    2.23
   4  -5   1  107.21    2.17
   4  -5   1  108.59    2.22
   4  -5   1  108.36    2.19
  -4   5  -2    5.47    0.28
   4   5   2    5.85    0.28
  -4   5  -2    5.55    0.28
  -4  -5  -2    5.79    0.28
   4  -5   2    6.27    0.26
   4  -5   2    5.57    0.27
  -4   5  -3   10.90    0.44
   4   5   3   10.81    0.42
   4  -5   3   11.43    0.45
  -4  -5  -3   10.78    0.43
   4  -5   3   11.04    0.40
   4   5   4   13.68    0.53
  -4   5  -4   13.54    0.55
   4  -5   4   13.92    0.55
  -4   5  -5    3.51    0.42
   4   5   5    2.51    0.30
  -4  -5  -5    2.97    0.33
   4  -5   5    2.80    0.31
   4   5   6    1.78    0.34
   4  -5   6    2.03    0.33
  -4   6   8    1.85    0.29
  -4  -6   8    2.00    0.32
  -4  -6   8    1.82    0.35
  -4   6   7    0.48    0.18
   4   6  -7    0.28    0.26
  -4  -6   7    0.56    0.22
  -4  -6   7    0.52    0.23
  -4  -6   7    0.45    0.21
   4   6  -6   13.76    0.53
  -4   6   6   14.73    0.46
  -4  -6   6   13.15    0.56
  -4  -6   6   14.27    0.60
  -4  -6   6   14.65    0.53
  -4   6   5    1.10    0.13
   4   6  -5    1.39    0.18
  -4   6   5    1.18    0.19
  -4  -6   5    1.20    0.18
  -4  -6   5    1.00    0.16
  -4  -6   5    1.15    0.19
  -4   6   4   46.21    1.13
   4   6  -4   47.81    1.10
  -4   6   4   47.47    0.98
  -4  -6   4   47.56    1.12
  -4  -6   4   47.84    1.09
  -4  -6   4   47.80    1.11
   4   6  -3    3.85    0.20
  -4   6   3    3.99    0.23
  -4   6   3    3.43    0.21
   4   6  -3    3.75    0.21
  -4  -6   3    3.84    0.20
  -4  -6   3    3.87    0.23
  -4  -6   3    3.98    0.21
  -4  -6   3    4.37    0.22
   4   6  -2   88.46    1.83
  -4   6   2   87.72    1.83
  -4   6   2   89.99    1.83
   4   6  -2   87.47    1.79
  -4  -6   2   88.91    1.86
  -4  -6   2   87.99    1.80
  -4  -6   2   88.01    1.83
  -4  -6   2   87.65    1.83
   4   6  -1   40.70    0.95
   4   6  -1   42.42    0.90
  -4   6   1   42.55    0.93
  -4   6   1   43.08    0.85
  -4   6   1   41.60    0.92
   4   6  -1   42.91    0.95
   4  -6  -1   43.05    0.94
   4  -6  -1   41.94    0.94
  -4  -6   1   42.94    0.91
  -4  -6   1   40.62    0.95
   4   6   0   96.54    1.98
   4   6   0   97.05    1.93
  -4   6   0   96.88    1.91
  -4   6   0   94.36    1.95
  -4  -6   0   97.22    1.98
   4  -6   0   94.57    1.93
   4  -6   0   95.16    1.96
   4  -6   0   93.98    1.84
  -4   6  -1   37.46    0.88
  -4   6  -1   38.35    0.87
   4   6   1   37.98    0.91
   4   6   1   38.04    0.88
  -4  -6  -1   38.70    0.90
   4  -6   1   38.71    0.90
   4  -6   1   38.45    0.85
   4  -6   1   37.42    0.82
  -4   6  -2   17.74    0.53
  -4   6  -2   17.28    0.58
   4   6   2   17.71    0.54
   4  -6   2   18.34    0.49
   4  -6   2   17.94    0.54
  -4  -6  -2   18.02    0.53
   4   6   3    0.24    0.13
  -4   6  -3    0.15    0.14
   4  -6   3    0.23    0.13
  -4  -6  -3    0.07    0.14
   4  -6   3    0.18    0.12
  -4   6  -4   16.55    0.63
   4   6   4   16.13    0.59
  -4   6  -5    4.41    0.53
   4   6   5    3.76    0.40
  -4  -6  -5    2.60    0.33
   4  -6   5    3.61    0.43
   4  -6   5    3.62    0.36
   4   6   6    1.99    0.35
   4  -6   6    1.65    0.32
  -4   7   8   -0.04    0.22
   4   7  -8    0.41    0.32
  -4  -7   8    0.13    0.29
  -4  -7   8    0.37    0.25
  -4   7   7    1.37    0.29
   4   7  -7    1.98    0.30
  -4   7   7    1.79    0.23
  -4  -7   7    2.12    0.29
  -4  -7   7    1.74    0.27
  -4  -7   7    1.64    0.29
  -4   7   6    9.33    0.36
   4   7  -6    9.21    0.46
  -4  -7   6    9.42    0.43
  -4  -7   6    9.04    0.47
  -4  -7   6    9.50    0.47
   4   7  -5   89.09    1.92
  -4   7   5   92.31    1.97
  -4   7   5   87.71    1.80
  -4  -7   5   78.72    2.08
  -4  -7   5   91.88    1.96
  -4  -7   5   87.26    1.94
  -4   7   4    1.45    0.18
   4   7  -4    0.77    0.14
   4   7  -4    0.85    0.14
  -4   7   4    0.84    0.08
   4   7  -4    0.83    0.14
  -4  -7   4    1.08    0.16
  -4  -7   4    0.66    0.12
  -4  -7   4    0.65    0.14
   4   7  -3   54.66    1.22
  -4   7   3   54.97    1.24
  -4   7   3   55.84    1.26
   4   7  -3   55.94    1.22
  -4  -7   3   55.83    1.26
  -4  -7   3   55.29    1.22
  -4  -7   3   54.65    1.21
  -4  -7   3   53.97    1.23
   4   7  -2   52.78    1.14
  -4   7   2   53.71    1.16
   4   7  -2   52.51    1.17
  -4   7   2   53.54    1.18
  -4  -7   2   52.56    1.15
  -4  -7   2   52.55    1.20
  -4  -7   2   52.73    1.17
  -4   7   1   20.53    0.54
   4   7  -1   19.95    0.55
   4   7  -1   22.12    0.55
  -4   7   1   21.36    0.45
  -4   7   1   20.26    0.51
   4   7  -1   20.83    0.51
  -4  -7   1   20.72    0.55
   4  -7  -1   20.25    0.54
   4  -7  -1   20.32    0.52
  -4  -7   1   20.22    0.57
  -4  -7   1   20.26    0.51
  -4   7   0    0.64    0.09
   4   7   0    0.70    0.10
   4   7   0    0.72    0.12
  -4   7   0    0.69    0.10
  -4  -7   0    0.91    0.13
   4  -7   0    0.76    0.12
   4  -7   0    0.84    0.10
   4   7   1    0.95    0.14
  -4   7  -1    0.87    0.12
  -4   7  -1    0.97    0.13
   4   7   1    0.81    0.12
  -4  -7  -1    0.87    0.22
   4  -7   1    0.96    0.11
   4  -7   1    1.16    0.12
   4  -7   1    0.83    0.13
  -4   7  -2    2.15    0.20
   4   7   2    1.89    0.21
  -4   7  -2    1.46    0.21
  -4  -7  -2    2.33    0.21
   4  -7   2    2.09    0.17
   4  -7   2    1.96    0.21
   4  -7   2    2.08    0.15
   4   7   3  100.90    2.24
  -4   7  -3  102.13    2.23
   4  -7   3  106.99    2.25
   4  -7   3  102.15    2.16
   4   7   4    6.13    0.40
  -4   7  -4    5.93    0.42
   4  -7   4    6.57    0.43
   4  -7   4    5.81    0.37
   4   7   5    8.73    0.50
   4  -7   5    7.85    0.53
   4  -7   5    7.40    0.45
  -4  -7  -5    6.69    0.46
   4   7   6    0.16    0.30
   4  -7   6   -0.12    0.27
   4   8  -8    9.01    0.67
  -4   8   8    7.94    0.49
  -4  -8   8    8.46    0.58
  -4  -8   8    9.31    0.59
  -4   8   7    2.74    0.30
  -4   8   7    2.25    0.42
  -4  -8   7    2.91    0.37
  -4  -8   7    2.51    0.30
  -4  -8   7    2.74    0.33
  -4   8   6   33.62    0.83
  -4   8   6   31.44    0.97
   4   8  -6   35.82    0.98
  -4  -8   6   33.81    0.90
  -4  -8   6   34.69    0.99
  -4  -8   6   33.43    0.96
   4   8  -5    0.68    0.17
  -4   8   5    0.62    0.11
  -4   8   5    0.71    0.18
  -4  -8   5    0.67    0.16
  -4  -8   5    0.47    0.17
   4   8  -4   87.50    1.89
  -4   8   4   85.58    1.72
   4   8  -4   87.55    1.85
  -4   8   4   86.59    1.92
  -4   8   4   86.74    1.89
  -4  -8   4   83.63    1.90
  -4  -8   4   89.09    1.89
  -4  -8   4   88.02    1.84
   4   8  -3    1.27    0.16
  -4   8   3    0.99    0.14
  -4   8   3    0.84    0.14
   4   8  -3    0.94    0.12
  -4   8   3    1.20    0.07
  -4  -8   3    1.13    0.15
  -4  -8   3    1.12    0.16
  -4  -8   3    1.16    0.14
  -4  -8   3    1.01    0.14
  -4   8   2    3.73    0.22
  -4   8   2    3.47    0.19
   4   8  -2    3.75    0.21
   4   8  -2    3.75    0.19
  -4  -8   2    3.82    0.24
  -4  -8   2    3.79    0.21
  -4  -8   2    4.15    0.23
  -4   8   1    9.88    0.34
   4   8  -1    9.73    0.34
  -4   8   1    9.76    0.25
  -4   8   1    9.80    0.30
   4   8  -1    9.85    0.31
   4   8  -1    9.64    0.34
  -4  -8   1    9.59    0.37
   4  -8  -1    9.24    0.34
  -4  -8   1   10.14    0.35
  -4  -8   1    9.55    0.32
   4   8   0   41.65    0.98
  -4   8   0   42.78    0.92
  -4   8   0   41.78    0.97
   4   8   0   42.39    0.95
   4  -8   0   42.79    0.91
   4  -8   0   41.39    0.99
   4   8   1    0.29    0.10
  -4   8  -1    0.70    0.12
  -4   8  -1    0.34    0.10
   4   8   1    0.51    0.11
  -4  -8  -1    0.45    0.11
   4  -8   1    0.52    0.08
   4  -8   1    0.49    0.12
   4  -8   1    0.52    0.08
   4   8   2   16.60    0.53
  -4   8  -2   15.80    0.52
   4   8   2   16.12    0.53
  -4   8  -2   16.43    0.53
   4  -8   2   16.07    0.44
   4  -8   2   17.03    0.47
   4  -8   2   16.78    0.54
  -4  -8  -2   17.30    0.52
  -4   8  -3    1.23    0.24
  -4   8  -3    0.91    0.18
   4   8   3    1.44    0.22
   4  -8   3    1.11    0.19
   4  -8   3    1.04    0.16
  -4  -8  -3    1.03    0.18
   4   8   4   32.80    0.95
  -4   8  -4   33.83    0.98
   4  -8   4   34.27    0.90
   4  -8   4   32.71    0.98
   4   8   5    3.07    0.37
  -4  -8  -5    3.87    0.41
   4  -8   5    2.90    0.36
   4  -8   5    3.00    0.32
   4   8   6    0.62    0.33
   4  -8   6    0.44    0.29
   4   9  -8    0.41    0.43
  -4   9   8    0.77    0.25
  -4  -9   8    0.65    0.29
  -4  -9   8    0.57    0.32
  -4   9   7   13.88    0.53
  -4  -9   7   12.30    0.67
  -4  -9   7   15.33    0.59
  -4  -9   7   14.07    0.63
   4   9  -6    0.71    0.23
  -4   9   6    0.82    0.14
  -4  -9   6    0.65    0.18
  -4  -9   6    0.88    0.22
  -4  -9   6    0.72    0.21
  -4   9   5  108.48    2.19
   4   9  -5  110.55    2.35
  -4  -9   5  101.14    2.70
  -4  -9   5  112.63    2.38
   4   9  -4    8.10    0.33
   4   9  -4    8.00    0.37
  -4   9   4    7.70    0.39
   4   9  -4    8.19    0.37
  -4   9   4    7.92    0.24
  -4   9   4    8.06    0.37
  -4  -9   4    7.73    0.37
  -4  -9   4    8.34    0.33
  -4  -9   4    7.80    0.38
  -4   9   3    1.10    0.07
  -4   9   3    1.29    0.16
  -4   9   3    1.07    0.16
   4   9  -3    1.04    0.14
   4   9  -3    1.06    0.15
   4   9  -3    0.92    0.18
  -4   9   3    1.10    0.09
  -4  -9   3    1.14    0.13
  -4  -9   3    0.87    0.14
  -4  -9   3    0.83    0.15
  -4  -9   3    1.15    0.16
  -4   9   2   33.17    0.79
  -4   9   2   33.59    0.69
  -4   9   2   33.61    0.68
  -4   9   2   34.31    0.85
   4   9  -2   32.93    0.80
   4   9  -2   34.63    0.81
  -4  -9   2   32.33    0.84
  -4  -9   2   34.09    0.82
  -4  -9   2   34.88    0.88
   4   9  -1  132.66    2.69
  -4   9   1  134.35    2.63
  -4   9   1  130.97    2.59
   4   9  -1  131.30    2.67
   4   9  -1  134.14    2.70
  -4   9   1  132.13    2.71
  -4  -9   1  131.44    2.68
   4  -9  -1  133.72    2.72
  -4  -9   1  130.94    2.74
  -4  -9   1  132.71    2.70
  -4   9   0    5.64    0.27
   4   9   0    5.51    0.27
   4   9   0    5.78    0.25
  -4   9   0    5.34    0.22
   4  -9   0    5.65    0.28
   4  -9   0    5.34    0.21
   4   9   1    1.18    0.15
  -4   9  -1    0.91    0.14
  -4   9  -1    1.35    0.15
   4   9   1    1.02    0.16
   4  -9   1    1.07    0.12
  -4  -9  -1    0.94    0.14
   4  -9   1    1.12    0.16
   4  -9   1    1.06    0.11
  -4   9  -2    4.31    0.28
   4   9   2    3.45    0.27
   4   9   2    3.62    0.27
  -4   9  -2    3.46    0.27
  -4  -9  -2    3.47    0.25
   4  -9   2    3.49    0.18
   4  -9   2    3.51    0.21
   4  -9   2    3.90    0.28
  -4   9  -3    4.94    0.35
  -4   9  -3    4.75    0.34
   4   9   3    4.81    0.35
   4  -9   3    5.26    0.24
   4  -9   3    5.19    0.29
   4  -9   3    5.15    0.36
  -4  -9  -3    4.99    0.34
  -4   9  -4    0.26    0.23
   4   9   4    0.36    0.22
   4  -9   4   -0.21    0.19
   4  -9   4    0.15    0.16
   4   9   5    9.43    0.56
   4  -9   5    8.59    0.59
   4  -9   5    9.43    0.52
   4   9   6    0.43    0.36
   4  -9   6    0.53    0.30
  -4  10   8    7.83    0.50
  -4 -10   8    6.97    0.59
  -4 -10   8    7.39    0.57
   4  10  -7    0.16    0.29
  -4 -10   7   -0.04    0.31
  -4 -10   7    0.01    0.23
  -4 -10   7    0.06    0.21
  -4  10   6   26.52    0.70
   4  10  -6   27.02    0.85
  -4 -10   6   26.53    0.85
  -4 -10   6   27.01    0.88
  -4 -10   6   26.29    0.75
  -4  10   5   10.81    0.35
   4  10  -5   11.30    0.50
  -4  10   5   10.79    0.59
   4  10  -5   10.97    0.50
  -4  10   5   10.93    0.49
  -4 -10   5   10.27    0.47
  -4 -10   5   12.41    0.52
  -4 -10   5   11.52    0.50
   4  10  -4   25.52    0.67
  -4  10   4   24.51    0.56
  -4  10   4   24.06    0.71
   4  10  -4   24.70    0.72
   4  10  -4   24.76    0.73
  -4  10   4   24.87    0.76
  -4 -10   4   24.70    0.66
  -4 -10   4   25.27    0.72
  -4 -10   4   24.28    0.72
  -4 -10   4   25.22    0.75
  -4  10   3    5.85    0.32
   4  10  -3    5.82    0.30
  -4  10   3    5.98    0.29
   4  10  -3    6.25    0.27
  -4  10   3    5.64    0.17
  -4  10   3    6.07    0.19
   4  10  -3    6.18    0.32
  -4 -10   3    5.66    0.30
  -4 -10   3    6.60    0.32
  -4 -10   3    6.05    0.33
   4  10  -2  154.87    3.07
  -4  10   2  153.84    3.12
   4  10  -2  152.84    3.05
  -4  10   2  150.62    3.04
  -4  10   2  146.24    2.93
  -4  10   2  150.44    2.94
  -4 -10   2  153.62    3.14
  -4 -10   2  153.61    3.09
  -4 -10   2  150.25    3.09
  -4  10   1   28.95    0.65
  -4  10   1   28.72    0.67
   4  10  -1   28.70    0.72
  -4  10   1   29.60    0.76
   4  10  -1   29.07    0.72
   4  10  -1   29.17    0.74
  -4 -10   1   27.48    0.73
   4 -10  -1   28.71    0.76
  -4 -10   1   28.56    0.74
  -4 -10   1   27.06    0.77
  -4  10   0    0.17    0.08
   4  10   0    0.26    0.10
  -4  10   0    0.14    0.10
   4  10   0    0.19    0.09
  -4 -10   0    0.13    0.11
  -4 -10   0    0.30    0.11
   4 -10   0    0.03    0.10
  -4  10  -1    0.11    0.10
   4  10   1    0.05    0.11
  -4  10  -1    0.04    0.09
   4  10   1    0.03    0.10
   4 -10   1    0.06    0.07
  -4 -10  -1    0.12    0.11
   4 -10   1    0.01    0.11
   4 -10   1    0.10    0.07
   4 -10   1    0.21    0.06
   4  10   2    6.15    0.34
  -4  10  -2    6.48    0.34
   4  10   2    6.09    0.34
  -4  10  -2    6.35    0.34
   4 -10   2    6.26    0.27
  -4 -10  -2    5.93    0.32
   4 -10   2    6.17    0.22
   4 -10   2    6.46    0.36
  -4  10  -3    0.02    0.14
   4  10   3   -0.42    0.20
   4  10   3   -0.15    0.15
  -4  10  -3    0.29    0.17
   4 -10   3    0.00    0.08
   4 -10   3    0.01    0.12
  -4 -10  -3    0.15    0.17
   4 -10   3    0.03    0.15
   4  10   4   11.85    0.56
  -4  10  -4   11.15    0.57
   4 -10   4   11.01    0.48
  -4 -10  -4   11.20    0.53
   4  10   5    4.93    0.50
   4 -10   5    4.26    0.66
   4 -10   5    3.42    0.41
   4 -10   6    3.23    0.40
  -4  11   8    3.49    0.36
  -4 -11   8    2.89    0.47
  -4  11   7   14.48    0.54
   4  11  -7   13.78    0.73
  -4 -11   7   14.96    0.61
  -4 -11   7   13.44    0.66
  -4  11   6    1.23    0.28
  -4  11   6    1.50    0.18
  -4 -11   6    1.47    0.22
  -4 -11   6    1.27    0.26
  -4 -11   6    1.75    0.29
  -4  11   5   51.44    1.13
   4  11  -5   48.02    1.43
  -4  11   5   53.91    1.38
  -4  11   5   52.12    1.31
   4  11  -5   51.96    1.31
  -4 -11   5   53.13    1.23
  -4 -11   5   52.89    1.36
  -4 -11   5   52.71    1.33
   4  11  -4    5.67    0.34
  -4  11   4    5.80    0.38
   4  11  -4    6.20    0.37
  -4  11   4    5.68    0.22
  -4  11   4    5.81    0.34
   4  11  -4    5.64    0.28
  -4 -11   4    5.37    0.28
  -4 -11   4    5.93    0.37
  -4 -11   4    5.86    0.35
   4  11  -3    0.79    0.17
  -4  11   3    0.70    0.14
   4  11  -3    0.75    0.13
  -4  11   3    0.74    0.16
  -4  11   3    1.00    0.10
   4  11  -3    0.77    0.14
  -4  11   3    0.86    0.09
  -4 -11   3    0.86    0.17
  -4 -11   3    0.73    0.18
  -4 -11   3    0.87    0.17
   4  11  -2    0.81    0.14
  -4  11   2    0.62    0.09
  -4  11   2    0.86    0.09
   4  11  -2    0.71    0.12
  -4  11   2    0.67    0.12
  -4  11   2    0.55    0.13
  -4 -11   2    0.94    0.15
  -4 -11   2    0.90    0.18
  -4 -11   2    0.76    0.16
  -4  11   1   72.49    1.47
  -4  11   1   71.72    1.59
   4  11  -1   71.07    1.54
  -4  11   1   71.28    1.47
   4  11  -1   71.74    1.56
   4  11  -1   67.71    1.56
  -4 -11   1   70.72    1.56
   4 -11  -1   72.03    1.60
  -4 -11   1   71.45    1.57
  -4 -11   1   69.72    1.61
   4  11   0    2.29    0.22
  -4  11   0    2.17    0.17
   4  11   0    2.10    0.21
  -4  11   0    2.05    0.21
  -4 -11   0    2.11    0.23
  -4 -11   0    1.75    0.20
   4 -11   0    2.09    0.23
   4  11   1   42.44    1.04
  -4  11  -1   40.98    1.03
  -4  11  -1   42.46    1.00
   4  11   1   42.93    1.05
   4 -11   1   41.57    0.89
   4 -11   1   42.24    1.07
   4 -11   1   40.49    0.88
  -4 -11  -1   42.27    1.02
   4 -11   1   41.43    0.90
  -4  11  -2    0.37    0.15
  -4  11  -2    0.21    0.14
   4  11   2    0.43    0.15
   4  11   2    0.30    0.26
   4 -11   2    0.34    0.08
   4 -11   2    0.07    0.14
   4 -11   2    0.21    0.10
   4  11   3    0.55    0.18
  -4  11  -3    0.60    0.27
   4  11   3    0.63    0.20
  -4  11  -3    0.11    0.18
   4 -11   3    0.43    0.14
   4 -11   3    0.37    0.09
  -4 -11  -3    0.21    0.17
   4 -11   3    0.58    0.20
   4  11   4    4.44    0.41
  -4  11  -4    3.05    0.37
   4  11   4    4.22    0.44
   4 -11   4    4.03    0.23
   4 -11   4    4.01    0.34
  -4 -11  -4    3.28    0.38
   4 -11   4    4.45    0.53
   4  11   5    1.22    0.31
   4 -11   5    1.13    0.26
  -4  12   7    0.49    0.21
  -4  12   7    0.65    0.31
  -4 -12   7    0.96    0.29
   4  12  -6    5.43    0.50
  -4  12   6    6.10    0.53
  -4  12   6    6.32    0.32
  -4 -12   6    6.64    0.47
  -4 -12   6    6.25    0.50
  -4 -12   6    6.18    0.36
   4  12  -5    4.19    0.39
  -4  12   5    4.44    0.25
  -4  12   5    4.18    0.37
   4  12  -5    4.55    0.39
  -4  12   5    5.05    0.43
  -4 -12   5    4.44    0.40
  -4 -12   5    4.95    0.30
  -4 -12   5    5.00    0.39
  -4  12   4   37.42    0.83
  -4  12   4   37.30    1.05
  -4  12   4   38.18    0.98
   4  12  -4   36.60    0.90
   4  12  -4   36.55    0.99
  -4 -12   4   37.53    1.01
  -4 -12   4   37.63    1.03
  -4  12   3    0.34    0.09
  -4  12   3    0.41    0.13
   4  12  -3    0.43    0.12
  -4  12   3    0.44    0.08
   4  12  -3    0.34    0.15
  -4  12   3    0.24    0.12
   4  12  -3    0.23    0.13
  -4 -12   3    0.69    0.16
  -4 -12   3    0.21    0.14
  -4 -12   3    0.59    0.17
   4  12  -2   60.31    1.37
  -4  12   2   59.64    1.23
   4  12  -2   60.77    1.32
  -4  12   2   60.18    1.25
  -4  12   2   58.29    1.41
  -4  12   2   59.69    1.30
  -4 -12   2   60.67    1.38
  -4 -12   2   58.68    1.41
  -4 -12   2   58.62    1.38
  -4  12   1    0.90    0.12
  -4  12   1    0.91    0.11
   4  12  -1    1.36    0.17
   4  12  -1    0.92    0.14
  -4  12   1    1.11    0.17
   4  12  -1    0.99    0.17
  -4 -12   1    1.24    0.19
  -4 -12   1    1.09    0.20
  -4 -12   1    1.02    0.16
   4 -12  -1    1.13    0.19
  -4  12   0   14.37    0.50
   4  12   0   14.15    0.49
  -4  12   0   14.62    0.45
   4  12   0   14.31    0.50
   4 -12   0   14.89    0.53
  -4 -12   0   14.92    0.49
  -4 -12   0   14.53    0.54
  -4  12  -1    1.00    0.17
   4  12   1    1.35    0.18
   4  12   1    1.42    0.21
  -4 -12  -1    1.05    0.20
   4 -12   1    1.15    0.11
  -4 -12  -1    1.05    0.17
   4 -12   1    1.14    0.14
   4 -12   1    1.02    0.18
   4  12   2    5.00    0.35
  -4  12  -2    4.72    0.33
  -4  12  -2    5.37    0.34
   4  12   2    5.37    0.35
  -4 -12  -2    4.57    0.32
   4 -12   2    5.09    0.38
   4 -12   2    4.61    0.27
   4 -12   2    4.72    0.25
   4 -12   2    4.60    0.16
   4  12   3    0.04    0.18
  -4  12  -3    0.48    0.22
  -4  12  -3    0.37    0.20
   4  12   3    0.13    0.22
   4 -12   3   -0.11    0.13
   4 -12   3    0.33    0.08
   4 -12   3   -0.15    0.19
   4  12   4    4.34    0.48
  -4  12  -4    3.99    0.43
   4  12   4    4.39    0.41
  -4  12  -4    5.11    0.48
  -4 -12  -4    4.36    0.42
   4 -12   4    3.82    0.35
   4 -12   4    4.19    0.47
   4 -12   4    4.24    0.22
   4  12   5   -0.41    0.29
   4  12   5   -0.49    0.29
   4 -12   5   -0.10    0.24
   4 -12   5    0.03    0.14
  -4  13   7    0.91    0.35
  -4  13   7    1.92    0.26
  -4 -13   7    1.53    0.27
  -4 -13   7    1.38    0.33
  -4  13   6    2.99    0.27
   4  13  -6    2.61    0.38
  -4  13   6    3.67    0.44
  -4 -13   6    2.47    0.33
  -4 -13   6    2.79    0.32
  -4 -13   6    2.21    0.34
  -4  13   5   26.11    0.91
  -4  13   5   27.51    0.85
  -4  13   5   26.82    0.68
   4  13  -5   28.09    0.87
  -4 -13   5   26.23    0.86
  -4 -13   5   26.43    0.72
  -4 -13   5   27.10    0.88
  -4  13   4    1.52    0.16
   4  13  -4    1.75    0.20
  -4  13   4    2.16    0.32
  -4  13   4    1.69    0.22
   4  13  -4    1.50    0.25
   4  13  -4    2.57    0.31
  -4 -13   4    2.03    0.27
  -4 -13   4    1.50    0.23
   4  13  -3   16.45    0.49
   4  13  -3   16.70    0.56
  -4  13   3   17.04    0.43
  -4  13   3   15.39    0.59
  -4  13   3   16.46    0.45
  -4  13   3   17.18    0.62
  -4 -13   3   14.23    0.75
  -4 -13   3   16.62    0.59
  -4  13   2    2.84    0.21
   4  13  -2    2.54    0.25
  -4  13   2    3.21    0.20
   4  13  -2    3.07    0.22
  -4  13   2    3.05    0.17
  -4  13   2    2.95    0.27
  -4 -13   2    2.52    0.29
  -4 -13   2    2.80    0.27
  -4 -13   2    2.17    0.26
   4  13  -1   91.44    1.95
  -4  13   1   91.79    2.03
   4  13  -1   91.01    2.00
   4  13  -1   90.70    1.99
  -4  13   1   93.76    1.91
  -4  13   1   90.50    1.87
   4 -13  -1   96.02    2.06
  -4 -13   1   90.99    2.04
  -4 -13   1   91.82    2.00
  -4  13   0   16.54    0.57
  -4  13   0   16.81    0.51
   4  13   0   16.58    0.56
   4  13   0   16.69    0.55
   4 -13   0   16.27    0.60
  -4 -13   0   17.44    0.55
  -4 -13   0   16.17    0.59
   4  13   1    0.15    0.14
  -4  13  -1    0.13    0.14
  -4  13  -1    0.00    0.14
   4  13   1    0.32    0.18
  -4 -13  -1    0.15    0.16
   4 -13   1    0.25    0.09
   4 -13   1    0.15    0.08
   4 -13   1    0.10    0.15
   4  13   2   17.04    0.64
  -4  13  -2   20.42    0.72
   4  13   2   18.02    0.64
  -4  13  -2   17.71    0.75
   4 -13   2   18.38    0.52
   4 -13   2   18.30    0.53
  -4 -13  -2   18.37    0.60
   4 -13   2   18.63    0.71
  -4  13  -3    7.62    0.47
   4  13   3    9.52    0.53
   4  13   3    7.69    0.46
  -4  13  -3    8.11    0.49
   4 -13   3    8.86    0.38
   4  13   4    1.27    0.29
   4  13   4    1.13    0.27
  -4  13  -4    0.92    0.25
   4 -13   4    0.87    0.31
   4 -13   4    0.59    0.20
  -4 -13  -4    1.10    0.27
   4 -13   4    1.08    0.11
   4  13   5    0.39    0.34
   4  13   5    0.13    0.29
   4 -13   5    0.02    0.24
  -4  14   7    0.01    0.35
  -4  14   7    0.33    0.22
  -4 -14   7    0.63    0.32
   4  14  -6   15.98    0.73
  -4  14   6   17.43    0.80
  -4  14   6   16.86    0.55
  -4 -14   6   16.62    0.72
  -4 -14   6   16.54    0.56
  -4 -14   6   16.68    0.78
   4  14  -5    2.67    0.33
   4  14  -5    2.27    0.31
  -4  14   5    2.56    0.36
  -4  14   5    1.89    0.28
  -4  14   5    2.38    0.23
  -4 -14   5    1.91    0.30
  -4 -14   5    2.83    0.33
   4  14  -4   29.11    0.75
  -4  14   4   29.58    0.71
  -4  14   4   29.95    0.94
   4  14  -4   26.19    0.96
  -4  14   4   30.36    0.85
  -4 -14   4   30.16    0.91
  -4 -14   4   30.10    0.91
  -4  14   3    0.18    0.13
  -4  14   3    0.25    0.17
  -4  14   3    0.31    0.09
   4  14  -3    0.34    0.11
  -4  14   3    0.35    0.11
   4  14  -3    0.31    0.14
  -4 -14   3    0.42    0.18
  -4 -14   3    0.38    0.17
   4  14  -2   16.71    0.50
   4  14  -2   16.56    0.57
  -4  14   2   16.31    0.60
  -4  14   2   16.13    0.47
  -4  14   2   16.49    0.45
  -4  14   2   16.01    0.48
  -4 -14   2   16.84    0.80
  -4 -14   2   16.80    0.58
  -4 -14   2   16.10    0.58
   4  14  -1    1.74    0.22
  -4  14   1    1.71    0.20
   4  14  -1    2.13    0.25
  -4  14   1    1.79    0.16
  -4  14   1    2.52    0.27
   4  14  -1    2.49    0.22
   4 -14  -1    1.83    0.24
  -4 -14   1    2.08    0.25
  -4 -14   1    2.21    0.26
   4  14   0    0.74    0.22
  -4  14   0    0.70    0.16
   4  14   0    1.12    0.18
  -4  14   0    0.69    0.16
   4 -14   0    0.95    0.21
  -4 -14   0    0.80    0.20
  -4 -14   0    0.72    0.20
   4  14   1    4.50    0.33
  -4  14  -1    3.65    0.31
  -4  14  -1    4.38    0.34
   4  14   1    4.37    0.34
  -4 -14  -1    3.84    0.35
   4 -14   1    3.97    0.20
  -4 -14  -1    3.73    0.29
   4 -14   1    4.69    0.45
   4 -14   1    4.01    0.18
  -4  14  -2   26.83    0.83
  -4  14  -2   26.74    0.82
   4  14   2   25.83    0.81
   4  14   2   26.68    0.84
   4 -14   2   25.92    0.86
   4 -14   2   26.24    0.69
  -4 -14  -2   25.57    0.84
   4 -14   2   25.87    0.66
   4  14   3    1.53    0.28
  -4  14  -3    1.56    0.31
  -4  14  -3    1.47    0.25
   4  14   3    1.72    0.30
  -4 -14  -3    1.42    0.26
   4 -14   3    1.24    0.32
   4 -14   3    1.10    0.18
   4 -14   3    1.80    0.23
   4  14   4    3.48    0.40
   4  14   4    3.88    0.45
  -4  14  -4    3.85    0.46
   4 -14   4    3.95    0.37
  -4 -14  -4    4.39    0.48
   4  14   5    0.21    0.32
   4  14   5    0.44    0.36
   4 -14   5    0.32    0.26
  -4  15   7    5.14    0.57
  -4  15   7    4.43    0.44
  -4 -15   7    6.19    0.68
  -4  15   6    0.74    0.31
   4  15  -6    0.96    0.30
  -4  15   6    0.49    0.19
  -4 -15   6    0.47    0.29
  -4  15   5   16.13    0.50
   4  15  -5   16.07    0.70
  -4  15   5   17.24    0.76
   4  15  -5   16.93    0.73
  -4  15   5   16.27    0.66
  -4 -15   5   16.07    0.67
  -4 -15   5   16.16    0.69
  -4 -15   5   16.38    0.72
   4  15  -4   -0.07    0.11
   4  15  -4    0.42    0.20
  -4  15   4   -0.07    0.10
  -4  15   4    0.18    0.21
  -4 -15   4   -0.23    0.21
  -4 -15   4   -0.07    0.21
  -4  15   3    6.25    0.43
  -4  15   3    6.61    0.27
   4  15  -3    6.30    0.30
  -4  15   3    7.04    0.35
   4  15  -3    6.73    0.40
  -4  15   3    6.35    0.30
  -4 -15   3    6.48    0.43
   4  15  -2    3.65    0.32
  -4  15   2    4.01    0.22
   4  15  -2    3.63    0.25
  -4  15   2    3.88    0.24
  -4  15   2    4.07    0.26
  -4  15   2    4.14    0.35
  -4 -15   2    3.88    0.34
  -4 -15   2    3.90    0.35
  -4 -15   2    4.05    0.34
   4  15  -1    1.88    0.20
   4  15  -1    1.58    0.22
   4  15  -1    2.12    0.25
  -4  15   1    1.73    0.20
  -4  15   1    1.87    0.16
  -4  15   1    1.36    0.21
  -4 -15   1    2.26    0.27
  -4 -15   1    2.07    0.25
   4 -15  -1    1.39    0.24
  -4 -15   1    1.56    0.22
  -4  15   0    1.00    0.21
   4  15   0    1.22    0.20
  -4  15   0    0.96    0.19
   4  15   0    1.05    0.20
  -4 -15   0    1.03    0.22
  -4 -15   0    0.51    0.18
  -4  15  -1   33.91    0.91
  -4  15  -1   32.62    0.95
   4  15   1   33.61    0.94
   4  15   1   33.40    0.95
   4 -15   1   32.11    0.99
   4 -15   1   32.52    0.73
  -4 -15  -1   29.54    0.87
  -4 -15  -1   33.15    0.96
   4 -15   1   33.87    0.72
  -4  15  -2    0.05    0.21
   4  15   2    0.25    0.21
   4  15   2    0.00    0.19
  -4  15  -2   -0.03    0.17
   4 -15   2    0.05    0.11
   4 -15   2   -0.30    0.13
  -4 -15  -2    0.05    0.20
  -4  15  -3   12.43    0.62
  -4  15  -3   13.47    0.65
   4  15   3   14.24    0.68
   4  15   3   14.49    0.62
  -4 -15  -3   13.24    0.66
   4 -15   3   13.97    0.71
  -4 -15  -3   13.75    0.61
   4 -15   3   13.27    0.53
   4 -15   3   13.45    0.48
   4  15   4    2.86    0.38
   4  15   4    3.35    0.42
  -4  15  -4    2.38    0.36
   4 -15   4    2.61    0.28
  -4 -15  -4    2.69    0.40
   4  16  -6    1.82    0.35
  -4  16   6    2.33    0.42
  -4 -16   6    1.96    0.39
  -4  16   5    0.29    0.16
   4  16  -5    0.47    0.25
  -4  16   5    0.13    0.25
  -4  16   5    0.09    0.24
  -4 -16   5   -0.06    0.28
  -4 -16   5    0.14    0.26
   4  16  -4   23.18    0.83
  -4  16   4   24.06    0.64
   4  16  -4   23.35    0.80
  -4  16   4   23.41    0.75
  -4  16   4   23.19    0.85
  -4 -16   4   23.72    0.81
  -4 -16   4   23.72    0.85
  -4 -16   4   23.73    0.84
  -4  16   3    0.30    0.16
  -4  16   3    0.11    0.12
   4  16  -3   -0.01    0.11
  -4  16   3    0.12    0.18
   4  16  -3    0.01    0.17
  -4 -16   3   -0.05    0.18
  -4 -16   3   -0.33    0.21
  -4  16   2   21.93    0.75
   4  16  -2   20.34    0.59
  -4  16   2   20.99    0.57
  -4  16   2   20.85    0.58
  -4  16   2   20.83    0.61
   4  16  -2   21.44    0.71
  -4 -16   2   20.49    0.73
   4  16  -1   18.97    0.58
  -4  16   1   18.71    0.49
  -4  16   1   18.74    0.68
   4  16  -1   18.11    0.65
   4  16  -1   18.57    0.65
  -4  16   1   19.29    0.59
   4 -16  -1   19.57    0.71
  -4 -16   1   18.68    0.67
  -4 -16   1   19.71    0.70
   4  16   0    0.09    0.17
   4  16   0    0.45    0.19
  -4  16   0    0.27    0.17
  -4  16   0    0.04    0.16
   4 -16   0    0.07    0.19
  -4 -16   0   -0.07    0.15
  -4 -16   0    0.13    0.20
  -4  16  -1    0.71    0.22
   4  16   1    1.05    0.25
  -4  16  -1    0.89    0.22
   4  16   1    1.01    0.22
   4 -16   1    0.85    0.10
   4 -16   1    1.02    0.12
  -4 -16  -1    0.36    0.22
  -4  16  -2   11.97    0.58
  -4  16  -2   11.51    0.56
   4  16   2   11.72    0.60
   4  16   2   11.94    0.56
  -4 -16  -2   12.13    0.55
   4 -16   2   12.15    0.63
   4 -16   2   12.20    0.40
  -4 -16  -2   12.51    0.59
   4 -16   2   11.61    0.43
   4  16   3    1.24    0.30
   4  16   3    1.68    0.32
  -4  16  -3    1.95    0.35
  -4  16  -3    1.21    0.27
  -4 -16  -3    0.93    0.28
   4 -16   3    1.28    0.34
  -4 -16  -3    2.13    0.35
   4 -16   3    1.54    0.21
   4 -16   3    1.63    0.26
   4  16   4   26.80    1.02
  -4  16  -4   23.90    0.95
   4  16   4   26.95    0.95
  -4 -16  -4   26.95    0.97
   4 -16   4   26.56    0.81
  -4  17   6    1.50    0.39
   4  17  -6    1.17    0.33
  -4  17   6    1.28    0.25
  -4 -17   6    1.32    0.36
   4  17  -5   10.72    0.63
  -4  17   5    9.80    0.64
  -4  17   5   10.25    0.58
  -4  17   5   10.23    0.43
  -4 -17   5    8.92    0.59
  -4  17   4    0.27    0.21
  -4  17   4   -0.27    0.13
  -4  17   4    0.33    0.24
   4  17  -4    0.01    0.25
   4  17  -4    0.01    0.22
  -4 -17   4    0.13    0.26
  -4 -17   4    0.13    0.25
  -4 -17   4   -0.13    0.22
  -4  17   3    2.52    0.25
   4  17  -3    2.86    0.32
  -4  17   3    2.33    0.24
   4  17  -3    2.18    0.23
  -4  17   3    2.29    0.29
  -4 -17   3    2.67    0.32
  -4 -17   3    2.96    0.35
  -4 -17   3    2.13    0.34
  -4  17   2    4.58    0.41
   4  17  -2    4.33    0.39
   4  17  -2    5.12    0.29
  -4  17   2    4.31    0.31
  -4  17   2    4.94    0.28
  -4  17   2    4.45    0.27
  -4 -17   2    4.59    0.42
  -4 -17   2    4.96    0.41
   4  17  -1   23.79    0.79
  -4  17   1   24.65    0.72
   4  17  -1   23.66    0.69
   4  17  -1   23.29    0.77
  -4  17   1   24.12    0.82
  -4  17   1   24.35    0.59
  -4 -17   1   24.16    0.81
  -4 -17   1   25.90    0.83
  -4  17   0    3.17    0.33
   4  17   0    2.77    0.36
   4  17   0    3.06    0.34
  -4  17   0    2.96    0.37
  -4 -17   0    2.59    0.32
  -4  17  -1    4.04    0.40
   4  17   1    3.82    0.41
   4  17   1    3.45    0.38
  -4  17  -1    4.45    0.42
  -4 -17  -1    4.20    0.43
   4 -17   1    4.29    0.55
   4 -17   1    4.44    0.20
   4 -17   1    4.42    0.19
   4  17   2    7.53    0.49
  -4  17  -2    9.23    0.54
  -4  17  -2    8.46    0.55
   4  17   2    8.77    0.57
  -4 -17  -2    8.36    0.47
   4 -17   2    8.14    0.61
   4 -17   2    8.76    0.35
   4 -17   2    8.20    0.37
  -4 -17  -2    9.08    0.55
   4  17   3   21.10    0.87
   4  17   3   19.56    0.79
  -4  17  -3   20.66    0.82
  -4 -17  -3   20.76    0.83
  -4 -17  -3   20.97    0.79
   4 -17   3   20.64    0.67
   4 -17   3   21.13    0.63
   4  17   4    4.66    0.51
  -4  17  -4    4.68    0.57
   4  17   4    6.16    0.60
   4 -17   4    3.86    0.43
   4 -17   4    4.22    0.41
  -4 -17  -4    5.33    0.64
  -4  18   6    0.16    0.24
  -4  18   6    0.22    0.37
   4  18  -6    0.17    0.36
  -4 -18   6    0.26    0.43
  -4  18   5   -0.04    0.29
   4  18  -5    0.30    0.28
  -4  18   5   -0.11    0.29
  -4  18   5    0.42    0.20
  -4 -18   5    0.33    0.30
  -4  18   4    7.43    0.57
  -4  18   4    7.79    0.38
  -4  18   4    8.04    0.49
   4  18  -4    7.95    0.55
  -4 -18   4    7.86    0.56
  -4 -18   4    8.31    0.60
  -4  18   3   -0.02    0.16
  -4  18   3    0.02    0.14
   4  18  -3   -0.02    0.20
  -4  18   3    0.08    0.25
   4  18  -3    0.21    0.14
  -4 -18   3    0.51    0.26
  -4 -18   3   -0.12    0.23
  -4 -18   3    0.20    0.26
  -4  18   2    4.22    0.27
   4  18  -2    4.52    0.42
   4  18  -2    4.42    0.28
  -4  18   2    4.41    0.43
  -4  18   2    4.45    0.35
  -4  18   2    4.70    0.29
  -4 -18   2    4.15    0.41
  -4 -18   2    4.65    0.47
  -4 -18   2    3.69    0.42
   4  18  -1    6.02    0.46
   4  18  -1    7.28    0.46
  -4  18   1    6.79    0.26
  -4  18   1    6.40    0.48
  -4  18   1    6.83    0.42
   4  18  -1    6.55    0.35
   4 -18  -1    6.33    0.53
  -4 -18   1    6.99    0.49
  -4 -18   1    6.23    0.44
  -4 -18   1    7.30    0.51
   4  18   0   15.81    0.66
  -4  18   0   15.64    0.67
   4  18   0   16.54    0.57
   4  18   0   15.82    0.63
  -4  18   0   15.71    0.64
  -4 -18   0   15.75    0.67
   4 -18   0   15.37    0.72
  -4 -18   0   16.21    0.62
   4  18   1   -0.13    0.21
  -4  18  -1    0.04    0.23
  -4  18  -1   -0.03    0.23
   4  18   1    0.22    0.23
  -4 -18  -1   -0.22    0.21
   4 -18   1    0.11    0.08
   4 -18   1   -0.02    0.26
  -4 -18  -1    0.08    0.25
   4 -18   1    0.01    0.09
   4  18   2   14.85    0.72
  -4  18  -2   14.96    0.71
  -4  18  -2   14.24    0.68
   4  18   2   13.71    0.67
  -4 -18  -2   14.17    0.61
   4 -18   2   14.97    0.46
   4 -18   2   14.36    0.48
  -4 -18  -2   14.44    0.71
   4  18   3   -0.14    0.28
   4  18   3   -0.37    0.29
  -4  18  -3   -0.30    0.24
  -4 -18  -3    0.40    0.32
   4 -18   3    0.30    0.23
   4 -18   3   -0.06    0.18
  -4  19   5    1.38    0.36
  -4  19   5    2.34    0.28
   4  19  -5    1.98    0.40
  -4  19   5    1.68    0.35
  -4 -19   5    2.18    0.41
  -4  19   4    5.05    0.46
   4  19  -4    5.84    0.54
  -4  19   4    4.65    0.56
  -4  19   4    4.48    0.35
  -4 -19   4    6.24    0.57
  -4  19   3    4.48    0.36
  -4  19   3    5.16    0.49
   4  19  -3    5.04    0.30
  -4  19   3    5.75    0.33
   4  19  -3    6.00    0.50
  -4 -19   3    4.81    0.51
  -4 -19   3    5.03    0.50
  -4  19   2   15.15    0.49
  -4  19   2   15.46    0.70
  -4  19   2   15.41    0.58
   4  19  -2   14.63    0.67
   4  19  -2   15.18    0.50
  -4 -19   2   15.24    0.70
  -4 -19   2   15.60    0.69
  -4 -19   2   14.72    0.65
  -4  19   1   26.57    0.82
  -4  19   1   27.71    0.94
   4  19  -1   26.38    0.75
   4  19  -1   26.45    0.89
  -4  19   1   26.71    0.62
  -4 -19   1   25.90    0.91
  -4 -19   1   25.60    0.85
  -4 -19   1   28.15    0.92
   4 -19  -1   24.80    0.95
   4  19   0    0.85    0.25
   4  19   0    0.71    0.23
  -4  19   0    0.65    0.24
  -4  19   0    0.84    0.24
  -4 -19   0    0.49    0.24
   4 -19   0    0.61    0.32
  -4 -19   0    0.79    0.29
  -4  19  -1   24.89    0.91
   4  19   1   26.46    0.92
  -4  19  -1   25.40    0.89
   4  19   1   26.04    0.88
  -4 -19  -1   25.34    0.84
  -4 -19  -1   25.52    0.92
  -4  19  -2    0.29    0.28
   4  19   2    0.31    0.26
   4  19   2   -0.30    0.27
  -4  19  -2    0.30    0.47
  -4 -19  -2    0.22    0.30
   4 -19   2    0.22    0.15
   4 -19   2    0.23    0.18
   4  19   3    1.87    0.41
   4  19   3    1.75    0.38
  -4  19  -3    1.52    0.35
   4 -19   3    1.32    0.23
  -4 -19  -3    0.80    0.37
   4  20  -5    0.32    0.35
  -4  20   5    0.48    0.25
  -4  20   5    0.58    0.38
  -4 -20   5    1.22    0.41
  -4  20   4    1.09    0.28
  -4  20   4    0.84    0.33
   4  20  -4    0.53    0.31
  -4  20   4    0.72    0.28
  -4 -20   4    0.43    0.33
   4  20  -3    0.44    0.26
  -4  20   3   -0.08    0.17
  -4  20   3   -0.05    0.20
   4  20  -3    0.39    0.16
  -4  20   3    0.50    0.26
  -4 -20   3    0.02    0.31
   4  20  -2   13.20    0.47
   4  20  -2   12.62    0.67
  -4  20   2   14.12    0.64
  -4  20   2   13.45    0.70
  -4  20   2   13.32    0.46
  -4 -20   2   14.61    0.72
  -4 -20   2   13.81    0.71
  -4  20   1    0.48    0.25
   4  20  -1    0.40    0.25
  -4  20   1    0.44    0.26
  -4  20   1    0.30    0.10
   4  20  -1    0.31    0.17
  -4 -20   1    0.62    0.29
  -4 -20   1    0.23    0.26
  -4 -20   1    0.25    0.27
  -4  20   0   22.73    0.82
   4  20   0   23.82    0.85
  -4  20   0   24.09    0.89
   4  20   0   24.81    0.75
   4  20   0   24.28    0.90
  -4 -20   0   24.09    0.89
  -4 -20   0   23.10    0.80
  -4  20  -1    0.98    0.33
   4  20   1    0.70    0.27
  -4  20  -1    1.52    0.33
   4  20   1    1.03    0.30
  -4 -20  -1    0.83    0.31
  -4  20  -2    2.05    0.38
   4  20   2    1.64    0.37
   4  20   2    2.45    0.37
  -4 -20  -2    2.48    0.42
  -4  21   4   -0.02    0.22
  -4  21   4    0.44    0.37
   4  21  -4    0.28    0.34
  -4  21   4    0.67    0.30
  -4 -21   4   -0.34    0.33
   4  21  -3    8.55    0.37
  -4  21   3    9.44    0.66
  -4  21   3    7.98    0.44
  -4  21   3    7.50    0.46
   4  21  -3    8.57    0.63
  -4 -21   3    7.58    0.65
  -4  21   2    3.43    0.30
   4  21  -2    5.07    0.53
  -4  21   2    4.41    0.53
  -4  21   2    3.68    0.45
   4  21  -2    4.52    0.31
  -4 -21   2    3.29    0.45
   4  21  -1    7.26    0.40
  -4  21   1    6.37    0.51
   4  21  -1    7.28    0.59
  -4  21   1    7.21    0.59
  -4 -21   1    7.30    0.61
   4  21   0    2.05    0.28
   4  21   0    1.89    0.38
   4  21   0    2.26    0.35
  -4  21   0    1.87    0.37
  -4  21   0    1.76    0.36
  -4 -21   0    1.64    0.37
  -4  21  -1    9.67    0.66
  -4  21  -1   11.06    0.99
   4  21   1    9.83    0.67
   4  21   1    8.67    0.62
  -4 -21  -1    9.31    0.68
   4  21   2    0.73    0.40
   4  21   2    0.91    0.35
  -4  21  -2    0.62    0.34
  -4 -21  -2    0.77    0.40
  -4  22   3    0.25    0.24
  -4  22   3    0.38    0.31
   4  22  -3    0.30    0.31
  -4 -22   3    0.20    0.40
   4  22  -2    0.75    0.33
   4  22  -2    0.28    0.18
  -4  22   2    0.75    0.31
  -4  22   2    0.64    0.32
  -4 -22   2    0.58    0.36
  -4  22   1    0.43    0.34
   4  22  -1    0.77    0.32
  -4  22   1    0.71    0.33
   4  22  -1    0.62    0.21
  -4 -22   1    0.90    0.36
   4  22   0    9.08    0.50
   4  22   0   10.44    0.64
  -4  22   0    7.94    0.66
  -4  22   0    8.13    0.68
   4  22   0    8.97    0.69
  -4 -22   0   10.36    0.71
   4  22   1    0.51    0.36
   4  22   1    0.37    0.38
  -4  22  -1    0.84    0.35
  -4 -22  -1    0.30    0.37
  -4  23   2    0.13    0.32
   4  23  -2    0.04    0.34
  -4  23   2    0.12    0.36
  -4 -23   2    0.78    0.42
   4  23  -1   -0.30    0.31
  -4  23   1    0.15    0.33
   4  23  -1    0.46    0.23
  -4  23   1    0.22    0.37
  -4 -23   1    0.50    0.39
  -4  23   0    0.22    0.36
   4  23   0   -0.18    0.34
  -5   0   9    0.50    0.30
   5   0  -8   36.03    0.83
  -5   0   8   35.94    1.02
  -5   0   7    0.22    0.20
  -5   0   7   -0.06    0.20
  -5   0   7   -0.26    0.19
  -5   0   6    9.48    0.46
  -5   0   6    9.80    0.46
  -5   0   6    9.64    0.39
  -5   0   5    0.38    0.13
  -5   0   5   -0.12    0.09
  -5   0   5    0.10    0.13
  -5   0   4   57.73    1.46
  -5   0   4   61.66    1.28
  -5   0   3    0.05    0.06
   5   0  -3    0.09    0.09
  -5   0   3   -0.06    0.05
  -5   0   3    0.08    0.09
  -5   0   2  156.59    2.99
   5   0  -2  156.61    3.14
  -5   0   2  152.34    3.04
  -5   0   2  158.14    3.13
  -5   0   1    0.02    0.05
   5   0  -1   -0.02    0.07
   5   0  -1    0.06    0.04
   5   0   0  143.41    2.82
   5   0   0  148.55    2.89
   5   0   0  147.79    2.97
  -5   0   0  147.79    2.92
   5   0   1    0.05    0.06
   5   0   1    0.14    0.09
  -5   0  -1   -0.06    0.08
   5   0   2  138.62    2.85
   5   0   2  140.66    2.82
  -5   0  -2  140.25    2.86
   5   0   3   -0.15    0.11
   5   0   3    0.04    0.13
  -5   0  -3   -0.10    0.13
   5   0   4   15.41    0.57
   5   0   4   14.97    0.57
   5   0   5    0.02    0.23
   5   0   6   -0.35    0.29
  -5   1   9    1.98    0.35
  -5  -1   9    1.44    0.34
  -5   1   8    0.32    0.22
   5   1  -8    0.20    0.18
  -5  -1   8    0.32    0.24
  -5   1   7   28.85    0.91
  -5   1   7   28.47    0.80
  -5   1   7   28.35    0.91
   5   1  -7   28.86    0.70
  -5  -1   7   26.56    0.85
  -5  -1   7   27.85    0.89
  -5   1   6    1.28    0.18
  -5   1   6    1.24    0.20
  -5  -1   6    1.45    0.23
  -5  -1   6    1.46    0.23
  -5  -1   6    1.33    0.19
  -5   1   5    9.95    0.42
  -5   1   5   10.43    0.35
  -5  -1   5   10.30    0.38
  -5  -1   5   10.46    0.43
  -5  -1   5   10.33    0.40
  -5   1   4    5.98    0.31
  -5   1   4    5.72    0.23
  -5  -1   4    5.58    0.25
  -5  -1   4    5.96    0.26
   5   1  -3   93.57    2.00
  -5   1   3   93.41    1.99
  -5   1   3   94.93    1.88
  -5  -1   3   96.83    1.99
  -5  -1   3   95.24    1.92
  -5  -1   3   97.30    1.90
   5  -1  -3   90.52    1.99
  -5   1   2    4.61    0.16
   5   1  -2    5.00    0.24
  -5   1   2    4.45    0.23
  -5   1   2    4.28    0.15
  -5  -1   2    4.51    0.23
  -5  -1   2    4.37    0.13
   5  -1  -2    4.47    0.24
  -5  -1   2    4.47    0.18
   5   1  -1   32.80    0.70
  -5   1   1   31.50    0.77
   5   1  -1   32.69    0.79
  -5   1   1   31.63    0.71
   5  -1  -1   33.08    0.79
  -5  -1   1   33.58    0.74
  -5   1   0    3.44    0.17
   5   1   0    3.18    0.11
   5   1   0    3.53    0.17
   5   1   0    3.29    0.21
   5  -1   0    3.55    0.21
  -5  -1   0    3.55    0.18
   5  -1   0    3.50    0.12
   5  -1   0    3.47    0.16
   5   1   1  248.29    4.89
  -5   1  -1  263.49    4.96
   5   1   1  254.39    4.95
  -5  -1  -1  250.61    4.96
   5  -1   1  254.16    4.90
   5  -1   1  246.41    4.93
  -5   1  -2    1.46    0.18
   5   1   2    1.63    0.18
   5   1   2    1.45    0.17
   5  -1   2    1.64    0.17
  -5  -1  -2    1.48    0.18
   5  -1   2    1.62    0.18
  -5   1  -3   34.68    0.93
   5   1   3   34.64    0.89
   5   1   3   36.42    0.91
   5  -1   3   34.15    0.88
  -5  -1  -3   35.04    0.92
   5  -1   3   35.00    0.90
   5   1   4    1.54    0.24
   5   1   4    1.76    0.24
   5  -1   4    1.83    0.25
   5  -1   4    1.87    0.24
   5   1   5    6.63    0.46
   5  -1   5    5.98    0.46
   5   1   6    2.28    0.38
   5  -1   6    1.64    0.35
  -5   2   9    2.66    0.39
  -5  -2   9    3.21    0.41
   5   2  -8   12.93    0.56
  -5   2   8   13.77    0.60
  -5  -2   8   13.01    0.60
   5   2  -7    2.19    0.25
  -5   2   7    2.32    0.32
  -5   2   7    2.38    0.28
  -5  -2   7    1.90    0.27
  -5  -2   7    1.74    0.25
  -5   2   6    1.92    0.24
  -5   2   6    1.96    0.22
  -5  -2   6    2.17    0.27
  -5  -2   6    2.36    0.29
  -5  -2   6    1.98    0.22
  -5   2   5    2.32    0.26
  -5   2   5    1.91    0.17
  -5  -2   5    1.79    0.22
  -5  -2   5    1.62    0.19
  -5  -2   5    2.23    0.22
  -5   2   4   58.60    1.32
  -5   2   4   56.80    1.20
   5   2  -4   56.86    1.32
  -5  -2   4   58.78    1.26
  -5  -2   4   56.28    1.26
   5   2  -3    0.10    0.09
  -5   2   3    0.06    0.08
  -5  -2   3    0.16    0.09
  -5  -2   3    0.22    0.06
  -5  -2   3    0.11    0.08
   5  -2  -3    0.08    0.08
   5   2  -2  354.47    7.14
  -5   2   2  372.81    7.13
  -5  -2   2  370.55    7.14
   5  -2  -2  372.86    7.15
  -5   2   1    0.51    0.09
   5   2  -1    0.35    0.10
   5   2  -1    0.58    0.08
  -5   2   1    0.56    0.07
   5  -2  -1    0.57    0.11
  -5  -2   1    0.49    0.08
  -5   2   0    3.98    0.18
   5   2   0    3.91    0.19
   5   2   0    4.02    0.12
   5   2   0    3.69    0.12
   5   2   0    3.67    0.22
  -5  -2   0    3.68    0.19
   5  -2   0    4.23    0.16
   5  -2   0    3.78    0.14
   5  -2   0    3.91    0.21
  -5   2  -1   17.26    0.49
   5   2   1   17.24    0.49
   5   2   1   16.83    0.43
   5  -2   1   17.24    0.45
   5  -2   1   17.22    0.50
  -5  -2  -1   17.77    0.50
   5  -2   1   17.00    0.46
  -5   2  -2   49.76    1.15
   5   2   2   48.43    1.10
   5   2   2   49.02    1.14
   5  -2   2   49.79    1.11
   5  -2   2   49.61    1.12
  -5  -2  -2   49.67    1.15
   5   2   3    0.53    0.16
   5   2   3    0.46    0.15
  -5   2  -3    0.58    0.17
   5  -2   3    0.64    0.16
   5  -2   3    0.57    0.15
  -5  -2  -3    0.10    0.13
   5   2   4   23.76    0.74
   5   2   4   24.70    0.76
   5  -2   4   24.02    0.74
   5  -2   4   23.54    0.74
   5   2   5    2.85    0.33
   5  -2   5    2.50    0.32
   5   2   6    2.86    0.41
   5  -2   6    2.86    0.40
  -5   3   9    3.58    0.39
  -5  -3   9    3.48    0.42
  -5   3   8    0.08    0.22
   5   3  -8    0.05    0.21
  -5  -3   8    0.43    0.24
  -5   3   7    8.73    0.52
  -5   3   7    8.82    0.41
   5   3  -7    9.08    0.40
  -5  -3   7    9.52    0.52
  -5  -3   7    8.99    0.47
  -5   3   6    0.15    0.13
   5   3  -6    0.29    0.13
  -5  -3   6   -0.04    0.14
  -5  -3   6    0.18    0.15
  -5   3   5  112.79    2.33
  -5   3   5  115.97    2.46
  -5  -3   5  116.22    2.42
  -5  -3   5  112.89    2.41
  -5  -3   5  117.74    2.45
  -5   3   4    6.50    0.32
  -5   3   4    6.65    0.22
   5   3  -4    6.64    0.31
  -5  -3   4    6.93    0.30
  -5  -3   4    6.58    0.28
   5   3  -3   37.41    0.91
  -5   3   3   37.78    0.91
  -5  -3   3   36.57    0.85
  -5  -3   3   38.04    0.88
   5  -3  -3   37.54    0.91
  -5  -3   3   37.00    0.82
  -5  -3   3   38.58    0.91
   5   3  -2    2.11    0.18
  -5   3   2    2.00    0.12
  -5   3   2    1.95    0.09
  -5   3   2    1.92    0.17
  -5  -3   2    2.09    0.10
   5  -3  -2    1.97    0.17
  -5  -3   2    1.79    0.17
  -5  -3   2    1.92    0.14
  -5   3   1    3.54    0.19
   5   3  -1    3.42    0.21
  -5   3   1    3.32    0.12
  -5   3   1    3.17    0.14
   5   3  -1    3.40    0.17
  -5  -3   1    3.13    0.18
   5  -3  -1    3.81    0.20
   5   3   0   26.85    0.57
  -5   3   0   26.74    0.60
  -5   3   0   27.00    0.63
   5   3   0   28.08    0.66
   5   3   0   26.72    0.70
   5  -3   0   25.77    0.67
  -5  -3   0   26.06    0.66
   5  -3   0   27.11    0.59
   5  -3   0   27.39    0.60
   5   3   1   78.74    1.65
  -5   3  -1   79.28    1.63
   5  -3   1   76.22    1.59
   5  -3   1   76.78    1.60
   5  -3   1   77.84    1.65
  -5  -3  -1   74.88    1.66
  -5   3  -2    0.11    0.11
   5   3   2   -0.17    0.10
  -5  -3  -2    0.03    0.11
   5  -3   2    0.26    0.11
   5  -3   2    0.05    0.09
  -5   3  -3   53.45    1.28
   5   3   3   53.39    1.24
   5   3   3   51.82    1.27
   5  -3   3   53.51    1.24
  -5   3  -4   -0.12    0.20
   5   3   4    0.21    0.19
   5   3   4    0.07    0.19
   5  -3   4    0.18    0.17
   5  -3   4   -0.05    0.17
   5   3   5    5.83    0.49
   5  -3   5    5.00    0.52
   5  -3   5    6.11    0.45
   5   3   6    1.13    0.36
   5  -3   6    0.79    0.32
  -5   4   8   10.45    0.52
   5   4  -8   10.99    0.53
  -5  -4   8   11.57    0.57
  -5  -4   8   10.83    0.65
  -5   4   7    0.43    0.17
   5   4  -7    0.46    0.18
  -5  -4   7    0.68    0.21
  -5  -4   7    0.11    0.20
   5   4  -6   37.35    0.91
  -5   4   6   38.03    0.91
  -5  -4   6   37.57    0.99
  -5  -4   6   37.28    1.01
  -5   4   5    4.22    0.30
  -5   4   5    3.92    0.20
  -5  -4   5    3.35    0.27
  -5  -4   5    3.64    0.29
  -5  -4   5    3.85    0.27
  -5   4   4   66.85    1.36
  -5   4   4   68.47    1.52
   5   4  -4   66.34    1.50
  -5  -4   4   68.30    1.46
  -5  -4   4   66.43    1.48
  -5   4   3    5.82    0.27
  -5   4   3    6.01    0.24
   5   4  -3    5.73    0.28
  -5  -4   3    5.41    0.26
  -5  -4   3    5.95    0.28
  -5  -4   3    5.92    0.25
  -5  -4   3    5.89    0.22
  -5   4   2    4.56    0.18
  -5   4   2    4.52    0.12
  -5   4   2    4.50    0.23
   5   4  -2    4.65    0.24
  -5  -4   2    4.52    0.16
  -5  -4   2    4.59    0.21
  -5  -4   2    4.43    0.23
   5  -4  -2    4.71    0.24
   5   4  -1    2.31    0.18
  -5   4   1    2.33    0.11
  -5   4   1    2.20    0.16
   5   4  -1    2.24    0.15
  -5   4   1    2.38    0.12
   5   4  -1    2.34    0.09
  -5  -4   1    2.12    0.16
   5  -4  -1    2.31    0.13
   5  -4  -1    2.04    0.16
   5   4   0   78.89    1.58
   5   4   0   79.14    1.67
  -5   4   0   80.58    1.63
  -5   4   0   80.14    1.62
   5   4   0   76.93    1.71
   5  -4   0   82.25    1.63
   5  -4   0   79.91    1.57
   5  -4   0   78.33    1.67
  -5  -4   0   80.81    1.68
   5   4   1   10.61    0.38
  -5   4  -1   10.70    0.36
  -5  -4  -1   11.22    0.39
   5  -4   1   10.39    0.36
   5  -4   1   10.94    0.35
   5  -4   1   11.15    0.33
   5   4   2    1.81    0.21
  -5   4  -2    1.42    0.17
   5  -4   2    1.35    0.16
  -5  -4  -2    1.33    0.17
   5  -4   2    1.53    0.17
  -5   4  -3    7.28    0.39
   5  -4   3    6.85    0.35
   5  -4   3    6.69    0.34
  -5   4  -4   33.91    0.99
   5   4   4   34.53    0.96
   5   4   4   33.17    0.96
   5  -4   4   35.24    1.29
   5  -4   4   34.64    0.93
   5   4   5    0.28    0.25
   5  -4   5    0.48    0.24
   5  -4   5   -0.08    0.24
   5   4   6    8.11    0.64
   5  -4   6    6.91    0.61
  -5   5   8    2.22    0.30
  -5  -5   8    1.86    0.33
  -5  -5   8    1.91    0.32
   5   5  -7   34.71    0.93
  -5   5   7   36.08    0.92
  -5  -5   7   36.11    1.05
  -5  -5   7   35.45    1.02
  -5   5   6   -0.10    0.11
   5   5  -6    0.01    0.14
  -5  -5   6    0.18    0.14
  -5  -5   6   -0.21    0.14
  -5  -5   6    0.08    0.18
  -5   5   5   92.85    1.90
  -5   5   5   93.84    2.06
  -5  -5   5   93.29    2.03
  -5  -5   5   94.34    2.03
  -5   5   4    0.43    0.06
  -5   5   4    0.32    0.12
   5   5  -4    0.59    0.13
  -5  -5   4    0.49    0.11
  -5  -5   4    0.33    0.12
   5   5  -3    6.00    0.28
  -5   5   3    5.60    0.25
  -5   5   3    5.91    0.28
  -5  -5   3    6.19    0.29
  -5  -5   3    5.95    0.26
  -5  -5   3    6.20    0.28
  -5  -5   3    6.14    0.23
   5   5  -2    0.86    0.09
  -5   5   2    1.14    0.12
  -5   5   2    1.11    0.14
   5   5  -2    0.91    0.13
   5  -5  -2    0.81    0.13
  -5  -5   2    0.72    0.09
  -5  -5   2    1.00    0.14
  -5  -5   2    0.96    0.12
  -5  -5   2    0.94    0.13
   5   5  -1    9.82    0.25
  -5   5   1    9.81    0.29
   5   5  -1    9.49    0.32
  -5   5   1    9.85    0.26
   5   5  -1    9.87    0.36
  -5   5   1    9.75    0.32
  -5  -5   1    9.60    0.33
   5  -5  -1    9.94    0.34
   5  -5  -1    9.37    0.29
  -5   5   0   16.68    0.44
   5   5   0   17.46    0.42
   5   5   0   17.49    0.49
   5   5   0   16.49    0.51
  -5   5   0   17.20    0.44
   5  -5   0   16.39    0.47
   5  -5   0   17.38    0.37
   5  -5   0   17.47    0.46
  -5  -5   0   17.87    0.50
   5   5   1   39.95    0.97
  -5   5  -1   39.67    0.93
   5   5   1   40.55    0.92
  -5   5  -1   41.44    0.94
   5  -5   1   40.80    0.94
   5  -5   1   41.56    0.94
  -5  -5  -1   41.06    0.97
   5  -5   1   40.54    0.89
  -5   5  -2    0.71    0.15
   5   5   2    0.94    0.17
   5  -5   2    0.97    0.14
   5  -5   2    1.00    0.15
  -5  -5  -2    1.09    0.17
   5  -5   2    1.00    0.14
  -5   5  -3    1.47    0.21
   5  -5   3    1.02    0.18
   5  -5   3    1.10    0.17
   5   5   4    1.90    0.28
  -5   5  -4    1.82    0.28
   5  -5   4    1.63    0.25
  -5  -5  -4    1.88    0.32
   5  -5   4    2.57    0.31
   5   5   5   20.16    0.78
   5   5   5   19.78    0.80
   5  -5   5   19.66    0.71
   5  -5   5   18.84    0.76
   5  -5   6    0.26    0.33
  -5   6   8    3.12    0.32
   5   6  -8    4.10    0.38
  -5  -6   8    2.95    0.36
  -5  -6   8    3.27    0.39
  -5   6   7    4.26    0.51
   5   6  -7    4.87    0.38
  -5   6   7    4.34    0.31
  -5  -6   7    4.39    0.39
  -5  -6   7    4.77    0.43
  -5   6   6   29.41    0.74
   5   6  -6   30.46    0.81
  -5  -6   6   30.94    0.88
  -5  -6   6   28.78    0.88
  -5  -6   6   29.29    0.87
  -5   6   5    0.84    0.11
   5   6  -5    0.88    0.16
  -5   6   5    0.80    0.17
  -5  -6   5    0.80    0.16
  -5  -6   5    0.98    0.18
  -5  -6   5    0.74    0.15
   5   6  -4   38.70    0.96
  -5   6   4   40.53    0.99
  -5   6   4   39.56    0.81
  -5  -6   4   38.60    0.98
  -5  -6   4   38.82    0.94
   5   6  -3    8.46    0.34
  -5   6   3    7.95    0.33
   5   6  -3    8.27    0.29
  -5   6   3    8.30    0.32
  -5  -6   3    8.41    0.35
  -5  -6   3    8.26    0.29
  -5  -6   3    8.43    0.32
  -5  -6   3    8.43    0.33
  -5   6   2   22.66    0.58
   5   6  -2   22.72    0.62
   5   6  -2   22.25    0.53
  -5   6   2   22.96    0.60
  -5  -6   2   24.00    0.64
  -5  -6   2   23.10    0.61
   5  -6  -2   22.65    0.61
  -5  -6   2   22.84    0.55
  -5   6   1   27.60    0.65
   5   6  -1   28.12    0.72
  -5   6   1   26.99    0.67
  -5   6   1   27.62    0.59
   5   6  -1   27.38    0.61
   5   6  -1   27.89    0.69
   5  -6  -1   27.34    0.68
  -5  -6   1   26.38    0.69
   5  -6  -1   27.44    0.66
  -5   6   0   37.35    0.82
   5   6   0   35.88    0.81
   5   6   0   37.25    0.88
  -5   6   0   35.85    0.83
   5   6   0   36.43    0.90
   5  -6   0   36.97    0.85
   5  -6   0   37.07    0.86
  -5  -6   0   37.71    0.90
  -5   6  -1   27.41    0.70
   5   6   1   28.69    0.74
  -5   6  -1   30.07    0.71
   5   6   1   27.82    0.69
   5  -6   1   27.61    0.71
   5  -6   1   27.88    0.69
  -5  -6  -1   27.66    0.73
   5  -6   1   27.75    0.65
   5   6   2    1.25    0.18
  -5   6  -2    1.56    0.19
   5  -6   2    1.23    0.17
   5  -6   2    1.19    0.14
   5  -6   2    1.21    0.16
  -5  -6  -2    1.17    0.18
   5   6   3    2.47    0.30
  -5   6  -3    2.22    0.25
   5  -6   3    1.95    0.23
   5  -6   3    2.50    0.25
  -5   6  -4    8.50    0.51
   5   6   4    9.69    0.50
   5  -6   4    9.68    0.50
   5  -6   4    8.93    0.43
  -5  -6  -4    8.40    0.49
   5   6   5    5.04    0.50
   5  -6   5    5.96    0.54
   5  -6   5    5.81    0.45
  -5   7   8    3.55    0.38
  -5  -7   8    3.05    0.37
  -5  -7   8    2.29    0.36
  -5   7   7   11.68    0.44
  -5   7   7   10.59    0.62
  -5  -7   7   10.68    0.57
  -5  -7   7   11.77    0.57
   5   7  -6    2.54    0.26
  -5   7   6    2.30    0.22
  -5   7   6    1.50    0.25
  -5  -7   6    2.10    0.34
  -5  -7   6    2.13    0.28
  -5  -7   6    2.44    0.27
  -5   7   5   30.41    0.69
   5   7  -5   31.03    0.83
  -5  -7   5   29.98    0.85
  -5  -7   5   31.19    0.82
  -5  -7   5   29.56    0.83
  -5   7   4   25.79    0.72
   5   7  -4   24.46    0.69
  -5   7   4   24.85    0.71
  -5   7   4   24.98    0.54
  -5  -7   4   25.36    0.68
  -5  -7   4   24.98    0.73
  -5  -7   4   26.13    0.69
  -5   7   3   10.39    0.38
   5   7  -3   10.56    0.34
   5   7  -3   10.24    0.38
  -5   7   3   10.95    0.39
  -5  -7   3   10.77    0.41
  -5  -7   3   10.28    0.35
  -5  -7   3   10.76    0.39
  -5  -7   3   10.81    0.38
   5   7  -2   10.03    0.36
  -5   7   2    9.83    0.34
  -5   7   2    9.70    0.34
   5   7  -2    9.58    0.30
  -5  -7   2    9.55    0.31
  -5  -7   2    9.45    0.35
   5  -7  -2    9.05    0.35
  -5  -7   2    9.35    0.37
   5   7  -1  126.84    2.58
  -5   7   1  124.74    2.47
  -5   7   1  126.77    2.56
   5   7  -1  124.11    2.51
  -5   7   1  125.25    2.55
   5   7  -1  128.91    2.61
  -5  -7   1  129.57    2.60
   5  -7  -1  128.17    2.57
   5  -7  -1  126.69    2.57
  -5   7   0   10.40    0.32
   5   7   0   10.75    0.33
   5   7   0   10.39    0.38
  -5   7   0   10.42    0.34
   5  -7   0   10.27    0.36
   5  -7   0   10.35    0.34
  -5  -7   0   10.62    0.38
   5   7   1    5.67    0.30
   5   7   1    5.51    0.26
  -5   7  -1    5.37    0.27
  -5   7  -1    5.42    0.27
   5  -7   1    5.81    0.28
  -5  -7  -1    6.19    0.30
   5  -7   1    5.61    0.21
   5  -7   1    5.62    0.25
   5   7   2    1.72    0.21
  -5   7  -2    2.52    0.23
   5   7   2    1.89    0.22
  -5   7  -2    2.07    0.23
   5  -7   2    2.48    0.20
   5  -7   2    2.07    0.23
   5  -7   2    2.29    0.20
   5   7   3   25.38    0.77
  -5   7  -3   23.33    0.74
   5  -7   3   23.46    0.74
   5  -7   3   25.40    0.68
   5  -7   3   24.30    0.66
  -5   7  -4    0.40    0.25
   5   7   4    0.07    0.21
  -5  -7  -4    0.14    0.23
   5  -7   4    0.45    0.19
   5  -7   4    0.42    0.22
   5   7   5    2.69    0.38
   5  -7   5    1.83    0.35
   5  -7   5    1.45    0.29
   5   8  -8    6.45    0.59
  -5   8   8    8.81    0.48
  -5  -8   8    7.43    0.59
  -5  -8   8    7.81    0.56
   5   8  -7    0.63    0.25
  -5   8   7    0.80    0.17
  -5  -8   7    0.80    0.25
  -5  -8   7    0.23    0.21
  -5  -8   7    0.56    0.24
  -5   8   6   13.15    0.41
  -5   8   6   12.26    0.57
   5   8  -6   11.72    0.51
  -5  -8   6   12.34    0.54
  -5  -8   6   12.49    0.55
  -5  -8   6   12.81    0.51
  -5   8   5   27.24    0.63
   5   8  -5   26.58    0.76
  -5   8   5   28.12    0.89
  -5  -8   5   27.69    0.76
  -5  -8   5   26.74    0.81
  -5  -8   5   25.94    0.77
  -5   8   4   16.49    0.54
  -5   8   4   16.15    0.37
  -5   8   4   15.54    0.54
   5   8  -4   16.50    0.52
   5   8  -4   16.52    0.52
  -5  -8   4   16.79    0.52
  -5  -8   4   14.90    0.58
  -5  -8   4   16.15    0.53
  -5  -8   4   16.87    0.56
   5   8  -3    0.29    0.09
  -5   8   3    0.20    0.10
   5   8  -3    0.26    0.11
  -5   8   3    0.43    0.12
  -5  -8   3    0.30    0.11
  -5  -8   3    0.34    0.13
  -5  -8   3    0.24    0.11
  -5  -8   3    0.41    0.11
   5   8  -2    0.32    0.08
   5   8  -2    0.54    0.12
  -5   8   2    0.06    0.09
  -5   8   2    0.17    0.09
  -5  -8   2    0.31    0.12
  -5  -8   2    0.55    0.10
  -5  -8   2    0.32    0.14
  -5   8   1    1.48    0.11
   5   8  -1    1.50    0.17
  -5   8   1    1.57    0.17
   5   8  -1    1.90    0.19
   5   8  -1    1.43    0.14
  -5   8   1    1.33    0.15
  -5  -8   1    1.67    0.20
   5  -8  -1    1.51    0.16
  -5  -8   1    1.59    0.15
   5  -8  -1    1.64    0.17
  -5  -8   1    1.80    0.19
   5   8   0  131.07    2.65
  -5   8   0  132.30    2.68
   5   8   0  128.46    2.71
  -5   8   0  134.33    2.64
   5  -8   0  134.32    2.71
  -5  -8   0  134.82    2.72
   5  -8   0  128.87    2.65
   5   8   1    0.11    0.11
  -5   8  -1    0.01    0.10
   5   8   1   -0.01    0.09
  -5   8  -1    0.08    0.09
   5  -8   1    0.08    0.10
  -5  -8  -1    0.07    0.11
   5  -8   1   -0.02    0.07
   5  -8   1   -0.02    0.06
   5   8   2    2.88    0.29
   5   8   2    2.55    0.25
  -5   8  -2    2.85    0.27
  -5   8  -2    3.01    0.26
   5  -8   2    2.59    0.21
   5  -8   2    2.95    0.20
   5  -8   2    2.78    0.27
   5   8   3    0.05    0.16
  -5   8  -3    0.24    0.19
   5  -8   3    0.15    0.13
   5  -8   3   -0.01    0.12
   5  -8   3    0.14    0.16
  -5   8  -4    5.73    0.48
   5   8   4    6.46    0.45
   5  -8   4    6.49    0.39
  -5  -8  -4    5.95    0.45
   5   8   5    0.09    0.27
   5  -8   5    0.04    0.23
   5  -8   5    0.11    0.31
   5   9  -8   -0.07    0.35
  -5   9   8    0.04    0.22
  -5  -9   8    0.18    0.30
  -5  -9   8   -0.16    0.29
  -5   9   7    3.85    0.30
  -5  -9   7    4.80    0.44
  -5  -9   7    4.14    0.48
  -5   9   6    0.28    0.22
   5   9  -6    0.46    0.27
  -5   9   6    0.60    0.13
  -5  -9   6    0.56    0.19
  -5  -9   6    0.91    0.22
  -5  -9   6    0.27    0.21
  -5   9   5    2.57    0.31
  -5   9   5    2.67    0.17
  -5   9   5    3.12    0.32
   5   9  -5    3.01    0.29
  -5  -9   5    2.82    0.29
  -5  -9   5    2.18    0.27
  -5  -9   5    2.53    0.27
  -5   9   4    8.64    0.39
  -5   9   4    8.36    0.22
   5   9  -4    8.56    0.37
   5   9  -4    8.46    0.36
  -5   9   4    8.41    0.40
  -5  -9   4    8.85    0.41
  -5  -9   4    8.79    0.39
  -5  -9   4    8.79    0.38
  -5  -9   4    8.41    0.37
   5   9  -3   69.85    1.49
  -5   9   3   66.21    1.52
   5   9  -3   66.50    1.50
  -5   9   3   68.93    1.54
  -5  -9   3   68.02    1.52
  -5  -9   3   66.70    1.49
  -5  -9   3   70.02    1.57
  -5   9   2    0.49    0.11
  -5   9   2    0.56    0.07
  -5   9   2    0.52    0.06
   5   9  -2    0.44    0.10
  -5   9   2    0.79    0.14
   5   9  -2    0.55    0.13
  -5  -9   2    0.58    0.11
  -5  -9   2    0.70    0.14
  -5  -9   2    0.40    0.14
  -5   9   1   63.23    1.30
   5   9  -1   64.50    1.43
   5   9  -1   62.50    1.41
  -5   9   1   64.46    1.36
   5   9  -1   64.59    1.36
  -5   9   1   63.75    1.40
  -5  -9   1   63.27    1.37
   5  -9  -1   63.51    1.42
  -5  -9   1   63.71    1.42
   5  -9  -1   64.24    1.37
  -5  -9   1   61.72    1.46
   5   9   0    0.40    0.13
  -5   9   0    0.19    0.09
  -5   9   0    0.20    0.10
   5   9   0    0.14    0.09
   5  -9   0    0.23    0.11
   5  -9   0    0.24    0.08
  -5  -9   0    0.34    0.12
  -5   9  -1    1.01    0.15
  -5   9  -1    1.09    0.16
   5   9   1    0.87    0.14
   5   9   1    1.05    0.18
   5  -9   1    1.04    0.17
   5  -9   1    0.88    0.10
   5  -9   1    0.78    0.11
  -5  -9  -1    0.46    0.14
   5   9   2    0.19    0.13
   5   9   2    0.35    0.15
  -5   9  -2    0.03    0.14
  -5   9  -2    0.36    0.14
   5  -9   2    0.22    0.14
   5  -9   2    0.35    0.11
   5  -9   2    0.26    0.11
  -5   9  -3   10.40    0.50
   5   9   3   11.13    0.49
   5   9   3    9.99    0.50
   5  -9   3   10.88    0.38
   5  -9   3   10.93    0.42
   5  -9   3   10.82    0.53
  -5   9  -4    2.75    0.34
   5   9   4    2.97    0.35
  -5  -9  -4    2.02    0.31
   5  -9   4    2.89    0.26
   5  -9   4    2.94    0.34
   5   9   5    2.15    0.37
   5  -9   5    2.15    0.30
   5  10  -8    6.89    0.73
  -5  10   8    5.46    0.43
  -5 -10   8    5.46    0.56
  -5 -10   8    5.63    0.61
  -5  10   7    4.11    0.31
   5  10  -7    3.61    0.40
  -5 -10   7    3.80    0.40
  -5 -10   7    4.23    0.44
  -5 -10   7    3.36    0.39
  -5  10   6    4.08    0.42
   5  10  -6    3.90    0.40
  -5  10   6    4.17    0.42
  -5  10   6    3.77    0.25
  -5 -10   6    3.13    0.34
  -5 -10   6    3.30    0.39
  -5 -10   6    3.87    0.34
  -5  10   5   20.15    0.71
  -5  10   5   19.58    0.68
   5  10  -5   21.47    0.68
  -5  10   5   19.60    0.50
  -5 -10   5   20.94    0.71
  -5 -10   5   20.54    0.68
  -5 -10   5   19.53    0.66
  -5 -10   5   20.37    0.63
  -5  10   4   31.95    0.90
  -5  10   4   30.38    0.66
   5  10  -4   31.23    0.82
   5  10  -4   31.60    0.84
  -5  10   4   31.76    0.86
  -5 -10   4   31.95    0.82
  -5 -10   4   32.50    0.94
  -5 -10   4   31.90    0.90
  -5 -10   4   31.85    0.86
   5  10  -3    7.91    0.34
  -5  10   3    8.44    0.38
   5  10  -3    7.93    0.34
  -5 -10   3    8.69    0.38
  -5 -10   3    8.65    0.36
  -5 -10   3    8.12    0.40
  -5  10   2   26.45    0.71
   5  10  -2   25.08    0.66
  -5  10   2   25.43    0.66
  -5  10   2   24.98    0.54
  -5  10   2   25.17    0.55
   5  10  -2   25.79    0.69
  -5 -10   2   25.59    0.71
  -5 -10   2   25.60    0.68
  -5 -10   2   26.53    0.75
  -5  10   1   19.21    0.47
  -5  10   1   18.88    0.57
   5  10  -1   19.23    0.53
   5  10  -1   19.16    0.57
   5  10  -1   18.90    0.58
  -5  10   1   18.53    0.50
  -5 -10   1   18.90    0.54
  -5 -10   1   19.79    0.62
   5 -10  -1   19.07    0.58
  -5 -10   1   19.48    0.58
   5  10   0   50.70    1.16
   5  10   0   50.34    1.21
  -5  10   0   51.17    1.13
  -5  10   0   50.58    1.18
   5 -10   0   50.70    1.11
   5 -10   0   50.77    1.21
  -5 -10   0   53.27    1.21
   5  10   1    1.18    0.19
  -5  10  -1    1.23    0.17
   5  10   1    1.10    0.16
   5 -10   1    1.53    0.15
   5 -10   1    1.23    0.13
   5 -10   1    1.17    0.12
   5  10   2    2.76    0.30
  -5  10  -2    2.98    0.29
   5  10   2    2.79    0.28
  -5  10  -2    3.56    0.30
   5 -10   2    2.89    0.19
   5 -10   2    2.85    0.21
  -5 -10  -2    2.74    0.27
   5 -10   2    3.30    0.33
   5  10   3    0.50    0.20
   5  10   3    0.55    0.20
  -5  10  -3    0.58    0.23
  -5  10  -3    0.99    0.27
   5 -10   3    0.38    0.13
   5 -10   3    0.96    0.17
  -5 -10  -3    0.36    0.20
   5 -10   3    0.77    0.22
   5  10   4    8.23    0.52
   5  10   4    8.03    0.54
   5 -10   4    7.86    0.36
   5 -10   4    8.81    0.57
   5 -10   4    8.88    0.45
   5  10   5    5.23    0.55
   5 -10   5    4.52    0.47
   5 -10   5    3.81    0.35
  -5  11   8    0.33    0.23
  -5 -11   8    0.91    0.59
  -5 -11   8   -0.03    0.31
   5  11  -7    0.26    0.30
  -5  11   7    0.55    0.18
  -5  11   7    0.32    0.27
  -5 -11   7    0.29    0.28
  -5 -11   7    0.25    0.23
  -5  11   6    1.55    0.27
  -5  11   6    1.91    0.31
  -5  11   6    1.60    0.18
  -5 -11   6    1.72    0.24
  -5 -11   6    1.93    0.29
  -5 -11   6    1.62    0.29
   5  11  -5   18.65    0.65
  -5  11   5   18.59    0.70
  -5  11   5   18.28    0.66
   5  11  -5   18.26    0.65
  -5  11   5   18.25    0.47
  -5 -11   5   18.45    0.68
  -5 -11   5   19.63    0.70
  -5 -11   5   18.78    0.66
  -5 -11   5   18.68    0.60
  -5  11   4   10.81    0.45
  -5  11   4   10.84    0.49
  -5  11   4   10.32    0.28
   5  11  -4   10.67    0.45
   5  11  -4   11.34    0.42
  -5 -11   4   10.69    0.42
  -5 -11   4   10.57    0.51
  -5 -11   4   10.29    0.45
  -5 -11   4   10.97    0.46
   5  11  -3   49.59    1.16
   5  11  -3   50.60    1.17
  -5  11   3   48.95    1.01
  -5  11   3   49.32    1.18
  -5  11   3   48.64    1.00
  -5  11   3   50.93    1.23
  -5 -11   3   49.97    1.25
  -5 -11   3   49.58    1.19
  -5 -11   3   50.70    1.21
  -5  11   2   17.11    0.40
  -5  11   2   17.54    0.41
   5  11  -2   16.88    0.51
   5  11  -2   16.92    0.53
  -5  11   2   16.61    0.50
  -5  11   2   17.27    0.56
  -5 -11   2   17.24    0.53
  -5 -11   2   16.42    0.55
  -5 -11   2   16.32    0.58
  -5  11   1   24.20    0.58
  -5  11   1   24.26    0.68
   5  11  -1   24.06    0.65
   5  11  -1   23.99    0.68
   5  11  -1   24.13    0.69
  -5  11   1   23.47    0.60
  -5 -11   1   24.69    0.70
   5 -11  -1   24.37    0.70
  -5 -11   1   23.14    0.72
  -5 -11   1   23.31    0.65
   5  11   0    3.71    0.25
  -5  11   0    3.68    0.23
   5  11   0    3.91    0.28
  -5  11   0    3.76    0.26
  -5 -11   0    3.53    0.30
  -5 -11   0    3.46    0.27
   5 -11   0    3.78    0.20
  -5  11  -1    6.48    0.33
  -5  11  -1    5.60    0.33
   5  11   1    6.30    0.33
   5 -11   1    5.88    0.24
   5 -11   1    5.92    0.36
   5 -11   1    5.96    0.21
   5 -11   1    5.76    0.20
  -5 -11  -1    6.23    0.34
   5  11   2    0.47    0.17
  -5  11  -2    0.41    0.16
  -5  11  -2    0.13    0.21
   5  11   2    0.17    0.15
   5 -11   2    0.26    0.11
   5 -11   2    0.39    0.10
   5 -11   2    0.22    0.17
   5  11   3   24.81    0.81
   5  11   3   25.72    0.82
  -5  11  -3   23.91    0.80
  -5  11  -3   24.12    0.80
   5 -11   3   23.40    0.61
   5 -11   3   24.85    0.83
   5 -11   3   24.22    0.68
  -5 -11  -3   24.56    0.78
   5  11   4    0.27    0.26
   5  11   4    0.49    0.28
   5 -11   4    0.38    0.21
   5 -11   4    0.51    0.15
   5 -11   4    0.65    0.29
   5  11   5    0.77    0.36
   5  11   5    0.29    0.32
   5 -11   5    0.59    0.28
  -5  12   7    5.27    0.36
   5  12  -7    4.89    0.57
  -5  12   7    4.87    0.56
  -5 -12   7    5.56    0.46
  -5 -12   7    4.95    0.53
   5  12  -6    4.85    0.57
  -5  12   6    4.35    0.47
  -5  12   6    4.05    0.47
  -5  12   6    3.75    0.26
  -5 -12   6    4.25    0.36
  -5 -12   6    4.39    0.42
  -5 -12   6    4.39    0.43
  -5 -12   6    5.40    0.47
  -5  12   5   -0.21    0.17
  -5  12   5    0.14    0.20
   5  12  -5    0.11    0.21
  -5  12   5   -0.02    0.09
   5  12  -5    0.30    0.21
  -5 -12   5   -0.13    0.14
  -5 -12   5    0.23    0.20
  -5 -12   5   -0.14    0.20
  -5 -12   5   -0.08    0.18
  -5  12   4   79.19    1.58
   5  12  -4   79.01    1.78
  -5  12   4   82.45    1.85
   5  12  -4   80.57    1.73
  -5  12   4   82.02    1.78
  -5 -12   4   82.16    1.86
  -5 -12   4   78.85    1.80
  -5 -12   4   66.54    1.76
  -5  12   3    0.45    0.09
   5  12  -3    0.62    0.13
  -5  12   3    0.34    0.15
  -5  12   3    0.44    0.07
   5  12  -3    0.46    0.14
  -5  12   3    0.94    0.16
  -5 -12   3    0.66    0.17
  -5 -12   3    0.53    0.16
   5  12  -2   24.65    0.67
  -5  12   2   23.31    0.63
  -5  12   2   24.02    0.57
  -5  12   2   24.07    0.71
   5  12  -2   23.14    0.67
  -5 -12   2   25.68    0.81
  -5 -12   2   23.20    0.75
  -5 -12   2   23.89    0.69
   5  12  -1    2.71    0.23
   5  12  -1    2.86    0.25
  -5  12   1    2.76    0.25
  -5  12   1    3.11    0.20
  -5  12   1    2.60    0.18
   5  12  -1    3.01    0.27
  -5 -12   1    2.67    0.29
   5 -12  -1    2.82    0.28
  -5 -12   1    2.75    0.24
  -5 -12   1    3.06    0.30
   5  12   0    9.35    0.42
  -5  12   0    9.40    0.41
  -5  12   0    8.79    0.35
   5  12   0    8.77    0.38
   5 -12   0    8.56    0.42
  -5 -12   0    9.20    0.42
  -5 -12   0    8.13    0.51
   5  12   1    1.51    0.24
  -5  12  -1    1.65    0.21
   5  12   1    1.29    0.19
  -5  12  -1    1.32    0.20
   5 -12   1    1.47    0.22
  -5 -12  -1    1.35    0.21
   5 -12   1    1.70    0.14
   5 -12   1    1.53    0.12
   5 -12   1    1.50    0.13
  -5  12  -2   10.59    0.48
   5  12   2   10.61    0.48
   5  12   2   10.31    0.49
  -5  12  -2   10.59    0.48
   5 -12   2   10.71    0.36
   5 -12   2    9.87    0.31
   5 -12   2   10.25    0.38
  -5  12  -3    5.72    0.48
   5  12   3    6.80    0.46
   5  12   3    5.56    0.44
  -5  12  -3    6.78    0.46
  -5 -12  -3    7.07    0.47
   5 -12   3    6.16    0.33
   5 -12   3    6.10    0.26
   5  12   4   11.51    0.65
   5  12   4   11.21    0.61
   5 -12   4   10.56    0.50
   5 -12   4   10.73    0.38
   5 -12   4   11.48    0.66
   5  12   5   -0.23    0.36
   5 -12   5   -0.32    0.27
  -5  13   7    0.62    0.31
  -5  13   7    0.37    0.22
  -5 -13   7    0.89    0.32
  -5 -13   7    0.92    0.27
  -5  13   6   -0.23    0.24
  -5  13   6    0.16    0.13
   5  13  -6   -0.06    0.28
  -5  13   6   -0.59    0.24
  -5 -13   6    0.00    0.23
  -5 -13   6   -0.23    0.24
  -5 -13   6   -0.35    0.18
  -5  13   5    3.52    0.21
  -5  13   5    3.12    0.34
   5  13  -5    4.12    0.40
  -5  13   5    3.50    0.38
  -5 -13   5    3.58    0.31
  -5 -13   5    3.21    0.35
  -5 -13   5    4.00    0.39
  -5 -13   5    3.51    0.38
   5  13  -4   21.22    0.68
  -5  13   4   22.40    0.68
   5  13  -4   20.95    0.62
  -5  13   4   20.83    0.50
  -5  13   4   17.55    0.83
  -5 -13   4   20.36    0.70
  -5 -13   4   20.08    0.72
   5  13  -3   88.00    1.95
  -5  13   3   87.77    1.77
  -5  13   3   90.09    1.92
  -5  13   3   88.23    1.80
   5  13  -3   87.90    1.91
  -5  13   3   88.69    2.02
  -5 -13   3   89.65    1.99
  -5 -13   3   89.64    2.04
   5  13  -2    1.11    0.17
  -5  13   2    1.16    0.16
  -5  13   2    0.82    0.17
   5  13  -2    1.30    0.18
  -5  13   2    1.56    0.16
  -5 -13   2    1.06    0.19
  -5 -13   2    1.18    0.23
   5  13  -1   56.48    1.29
   5  13  -1   55.04    1.28
  -5  13   1   56.67    1.19
  -5  13   1   56.52    1.33
  -5  13   1   55.66    1.21
  -5 -13   1   50.80    1.39
  -5 -13   1   50.46    1.45
   5 -13  -1   55.47    1.35
   5  13   0    1.96    0.24
  -5  13   0    2.51    0.27
   5  13   0    2.22    0.26
  -5  13   0    2.05    0.23
  -5 -13   0    2.01    0.24
  -5 -13   0    2.36    0.29
   5 -13   0    2.40    0.28
  -5  13  -1   -0.17    0.16
   5  13   1    0.22    0.16
   5  13   1    0.39    0.18
  -5  13  -1    0.07    0.16
  -5 -13  -1   -0.07    0.20
   5 -13   1    0.07    0.18
   5 -13   1    0.15    0.07
   5 -13   1    0.15    0.07
   5  13   2    5.41    0.43
  -5  13  -2    5.89    0.42
  -5  13  -2    5.50    0.39
   5  13   2    5.81    0.40
   5 -13   2    5.71    0.27
   5 -13   2    5.68    0.29
  -5 -13  -2    5.62    0.40
   5 -13   2    6.11    0.22
   5 -13   2    6.01    0.45
   5  13   3   15.66    0.66
  -5  13  -3   16.92    0.67
   5  13   3   16.12    0.67
  -5  13  -3   14.06    0.67
  -5 -13  -3   15.74    0.65
   5 -13   3   15.53    0.72
   5 -13   3   15.94    0.41
   5 -13   3   16.60    0.53
   5  13   4    0.19    0.28
   5  13   4    0.72    0.30
   5 -13   4    0.24    0.22
  -5  14   7    0.50    0.36
  -5  14   7    0.43    0.21
  -5 -14   7    0.73    0.33
  -5 -14   7    0.97    0.33
  -5  14   6    8.45    0.37
   5  14  -6    8.31    0.60
  -5  14   6    8.93    0.62
  -5 -14   6    8.68    0.60
  -5 -14   6    9.40    0.59
  -5 -14   6    8.49    0.45
  -5  14   5    2.15    0.30
   5  14  -5    2.26    0.30
  -5  14   5    1.99    0.30
  -5  14   5    1.74    0.17
   5  14  -5    1.71    0.31
  -5 -14   5    1.65    0.32
  -5 -14   5    1.95    0.29
  -5 -14   5    1.38    0.27
  -5  14   4   27.42    1.06
  -5  14   4   23.53    0.58
   5  14  -4   23.81    0.88
  -5  14   4   23.60    0.82
   5  14  -4   24.41    0.69
  -5 -14   4   23.14    0.81
  -5 -14   4   24.34    0.84
  -5  14   3    3.01    0.17
  -5  14   3    3.13    0.27
   5  14  -3    3.02    0.30
  -5  14   3    2.78    0.33
   5  14  -3    2.51    0.24
  -5  14   3    2.57    0.20
  -5 -14   3    2.85    0.34
  -5 -14   3    3.32    0.33
  -5  14   2    1.26    0.14
   5  14  -2    1.40    0.19
  -5  14   2    1.01    0.15
   5  14  -2    1.13    0.18
  -5  14   2    0.93    0.19
  -5 -14   2    1.17    0.20
  -5 -14   2    1.32    0.24
   5  14  -1    0.62    0.16
  -5  14   1    0.72    0.19
  -5  14   1    0.37    0.13
   5  14  -1    0.75    0.19
  -5  14   1    0.74    0.12
   5  14  -1    0.68    0.16
  -5 -14   1    0.71    0.22
   5 -14  -1    0.70    0.18
  -5 -14   1    0.58    0.17
  -5  14   0   84.77    1.95
   5  14   0   85.75    1.95
   5  14   0   86.55    1.92
   5  14   0   85.47    1.93
  -5 -14   0   89.45    2.02
   5 -14   0   88.61    2.00
   5  14   1    0.41    0.21
   5  14   1    0.47    0.16
  -5  14  -1    0.89    0.20
   5 -14   1    0.40    0.20
  -5 -14  -1    0.27    0.21
   5 -14   1    0.57    0.07
  -5  14  -2   22.18    0.76
   5  14   2   19.30    1.05
  -5  14  -2   23.05    0.77
   5  14   2   22.32    0.77
   5 -14   2   22.62    0.60
   5 -14   2   23.63    0.59
  -5 -14  -2   23.51    0.82
  -5 -14  -2   22.22    0.74
  -5  14  -3    6.92    0.55
  -5  14  -3    8.54    0.53
   5  14   3    8.14    0.53
   5  14   3    7.96    0.55
   5 -14   3    7.60    0.38
   5 -14   3    7.93    0.60
   5 -14   3    9.07    0.44
   5  14   4    0.26    0.29
   5  14   4    0.66    0.31
  -5  14  -4   -0.36    0.26
   5 -14   4    0.11    0.21
  -5  15   7    4.08    0.40
  -5  15   7    3.31    0.45
   5  15  -6    0.39    0.28
  -5  15   6    0.59    0.32
  -5  15   6    0.82    0.18
  -5 -15   6    0.72    0.30
   5  15  -5    2.88    0.37
  -5  15   5    3.75    0.46
  -5  15   5    2.84    0.24
  -5  15   5    3.33    0.35
   5  15  -5    2.95    0.33
  -5 -15   5    4.38    0.46
  -5 -15   5    3.82    0.42
  -5  15   4   46.44    1.29
  -5  15   4   45.14    1.01
  -5  15   4   45.87    1.19
   5  15  -4   46.09    1.11
   5  15  -4   46.38    1.22
  -5 -15   4   46.67    1.28
  -5 -15   4   46.10    1.25
  -5  15   3    9.43    0.34
  -5  15   3    9.69    0.41
   5  15  -3    9.74    0.40
   5  15  -3    9.85    0.46
  -5  15   3    9.05    0.31
  -5  15   3    9.02    0.51
  -5 -15   3    9.56    0.52
  -5 -15   3    8.85    0.47
  -5  15   2   11.08    0.39
   5  15  -2   11.28    0.44
  -5  15   2   11.57    0.40
   5  15  -2   11.23    0.48
  -5 -15   2   11.69    0.51
  -5 -15   2   10.90    0.54
  -5  15   1   49.39    1.10
   5  15  -1   50.31    1.25
  -5  15   1   50.03    1.17
   5  15  -1   51.68    1.22
   5  15  -1   52.32    1.28
  -5  15   1   50.98    1.32
  -5 -15   1   49.72    1.32
  -5 -15   1   50.73    1.26
   5 -15  -1   48.12    1.44
  -5  15   0    0.31    0.26
  -5  15   0    0.55    0.18
   5  15   0    0.32    0.19
   5  15   0    0.33    0.17
  -5 -15   0    0.33    0.22
   5 -15   0    0.19    0.19
  -5  15  -1   33.85    1.02
   5  15   1   33.25    0.98
  -5  15  -1   32.21    0.95
   5  15   1   32.90    0.96
   5 -15   1   32.55    1.01
  -5 -15  -1   32.28    0.93
  -5 -15  -1   32.69    1.02
   5  15   2    1.55    0.28
   5  15   2    1.38    0.27
  -5  15  -2    1.53    0.28
  -5  15  -2    1.38    0.29
   5 -15   2    1.42    0.16
  -5 -15  -2    1.69    0.28
   5 -15   2    1.56    0.43
   5 -15   2    1.13    0.17
  -5 -15  -2    1.03    0.29
   5  15   3    1.38    0.30
  -5  15  -3    0.94    0.27
   5  15   3    1.06    0.30
   5 -15   3    0.97    0.31
  -5 -15  -3    1.17    0.34
   5 -15   3    0.79    0.23
   5 -15   3    1.16    0.20
   5  15   4    4.35    0.50
   5  15   4    6.01    0.62
  -5  15  -4    5.44    0.56
   5 -15   4    4.78    0.43
  -5  16   6    5.16    0.59
   5  16  -6    4.62    0.55
  -5  16   6    5.16    0.35
  -5 -16   6    4.66    0.55
  -5  16   5    3.03    0.35
  -5  16   5    2.79    0.25
   5  16  -5    2.83    0.37
  -5  16   5    3.82    0.47
  -5 -16   5    2.99    0.40
  -5 -16   5    3.86    0.50
   5  16  -4    5.97    0.35
  -5  16   4    5.85    0.29
  -5  16   4    6.60    0.42
   5  16  -4    6.53    0.47
  -5  16   4    6.04    0.49
  -5 -16   4    6.11    0.50
  -5 -16   4    5.85    0.47
  -5 -16   4    6.00    0.46
   5  16  -3   16.62    0.54
  -5  16   3   16.21    0.55
  -5  16   3   16.84    0.47
   5  16  -3   16.65    0.63
  -5  16   3   15.75    0.50
  -5  16   3   16.82    0.68
  -5 -16   3   16.85    0.70
  -5 -16   3   16.67    0.66
  -5  16   2   23.89    0.81
   5  16  -2   25.27    0.78
   5  16  -2   24.44    0.70
  -5  16   2   23.70    0.66
  -5  16   2   23.98    0.65
  -5 -16   2   23.87    0.82
  -5 -16   2   25.62    0.92
  -5 -16   2   24.09    0.83
  -5  16   1   18.36    0.69
  -5  16   1   19.14    0.60
   5  16  -1   18.75    0.66
   5  16  -1   19.28    0.68
  -5  16   1   19.23    0.50
   5  16  -1   18.26    0.61
   5 -16  -1   19.45    0.73
  -5 -16   1   19.40    0.68
  -5 -16   1   19.60    0.74
  -5 -16   1   18.42    0.69
   5  16   0   26.60    0.82
  -5  16   0   27.10    0.78
   5  16   0   26.11    0.79
  -5  16   0   25.82    0.84
   5  16   0   25.87    0.83
  -5 -16   0   27.05    0.90
  -5 -16   0   25.35    0.80
  -5  16  -1    0.47    0.22
  -5  16  -1    0.59    0.21
   5  16   1    0.18    0.23
   5  16   1    0.42    0.21
  -5 -16  -1    0.06    0.24
  -5 -16  -1    0.10    0.22
   5  16   2    9.18    0.55
  -5  16  -2    8.73    0.53
  -5  16  -2    8.35    0.56
   5  16   2    9.00    0.56
  -5 -16  -2    8.55    0.57
   5 -16   2    8.56    0.32
  -5 -16  -2   10.05    0.62
   5 -16   2    9.18    0.62
   5 -16   2    8.71    0.35
  -5  16  -3    5.40    0.52
   5  16   3    5.43    0.56
   5  16   3    5.65    0.54
   5 -16   3    5.77    0.42
   5 -16   3    5.14    0.35
  -5 -16  -3    5.48    0.63
  -5  17   6    0.84    0.37
  -5  17   6    1.15    0.23
   5  17  -6    0.86    0.32
  -5 -17   6    0.71    0.37
   5  17  -5    7.20    0.56
  -5  17   5    7.29    0.59
  -5  17   5    6.59    0.36
  -5  17   5    7.30    0.54
  -5 -17   5    7.12    0.60
  -5 -17   5    7.34    0.71
  -5  17   4    8.09    0.55
   5  17  -4    7.25    0.37
  -5  17   4    7.02    0.32
   5  17  -4    7.09    0.50
  -5  17   4    6.89    0.45
  -5 -17   4    6.64    0.54
  -5 -17   4    6.50    0.54
   5  17  -3   11.57    0.54
  -5  17   3   10.32    0.42
  -5  17   3   10.03    0.38
  -5  17   3   10.04    0.44
   5  17  -3   10.21    0.43
  -5  17   3   11.73    0.58
  -5 -17   3   11.35    0.61
  -5 -17   3    9.73    0.55
  -5 -17   3   10.18    0.56
  -5  17   2    2.38    0.31
   5  17  -2    2.49    0.25
  -5  17   2    1.95    0.24
   5  17  -2    1.91    0.27
  -5  17   2    2.61    0.29
  -5 -17   2    2.61    0.32
  -5 -17   2    1.67    0.28
  -5 -17   2    2.40    0.33
  -5  17   1   34.27    0.90
   5  17  -1   33.53    0.98
  -5  17   1   34.61    1.02
   5  17  -1   33.52    0.91
   5  17  -1   33.79    0.99
  -5  17   1   33.33    0.77
  -5 -17   1   33.77    0.98
  -5 -17   1   32.27    0.98
  -5 -17   1   33.79    1.04
   5  17   0    1.18    0.23
  -5  17   0    1.34    0.24
   5  17   0    1.30    0.25
  -5  17   0    1.60    0.28
   5  17   0    0.86    0.25
  -5 -17   0    1.30    0.30
  -5 -17   0    1.46    0.28
  -5  17  -1    7.48    0.49
   5  17   1    7.45    0.49
   5  17   1    8.07    0.50
  -5  17  -1    7.51    0.50
  -5 -17  -1    6.71    0.55
   5 -17   1    6.78    0.55
  -5 -17  -1    6.38    0.47
   5  17   2    1.43    0.31
  -5  17  -2    1.63    0.35
   5  17   2    1.81    0.34
  -5  17  -2    1.67    0.30
   5 -17   2    1.78    0.20
   5 -17   2    1.94    0.41
  -5 -17  -2    1.33    0.35
   5 -17   2    1.57    0.18
   5  17   3    5.84    0.63
  -5  17  -3    5.44    0.56
   5  17   3    6.03    0.58
  -5 -17  -3    5.67    0.65
   5 -17   3    6.18    0.37
  -5  18   6    9.42    0.51
  -5  18   5   -0.11    0.29
  -5  18   5    0.42    0.30
   5  18  -5    0.49    0.30
  -5  18   5    0.21    0.18
  -5 -18   5    0.10    0.33
  -5  18   4    4.59    0.51
   5  18  -4    5.33    0.34
   5  18  -4    5.43    0.50
  -5  18   4    4.90    0.42
  -5  18   4    5.21    0.31
  -5 -18   4    5.71    0.57
  -5 -18   4    4.48    0.47
  -5  18   3    0.15    0.22
  -5  18   3    0.36    0.14
  -5  18   3    0.47    0.22
  -5  18   3    0.13    0.17
   5  18  -3    0.24    0.15
   5  18  -3    0.25    0.22
  -5 -18   3    0.10    0.23
  -5 -18   3    0.58    0.28
   5  18  -2    3.10    0.31
  -5  18   2    3.19    0.33
  -5  18   2    4.14    0.43
  -5  18   2    3.07    0.26
   5  18  -2    3.14    0.34
  -5 -18   2    3.38    0.41
  -5 -18   2    3.19    0.39
  -5 -18   2    2.56    0.32
   5  18  -1    0.34    0.21
  -5  18   1    0.53    0.22
  -5  18   1    0.39    0.20
  -5  18   1    0.34    0.11
   5  18  -1    0.10    0.21
   5 -18  -1    0.33    0.27
  -5 -18   1    0.35    0.28
  -5 -18   1    0.20    0.23
  -5 -18   1    0.15    0.22
   5  18   0   17.06    0.69
  -5  18   0   17.78    0.72
  -5  18   0   18.79    0.73
   5  18   0   17.82    0.71
   5  18   0   18.57    0.66
   5 -18   0   17.48    0.79
  -5 -18   0   17.16    0.75
  -5 -18   0   17.80    0.70
   5  18   1   -0.02    0.25
   5  18   1    0.10    0.23
  -5  18  -1    0.02    0.25
  -5  18  -1    0.24    0.24
  -5 -18  -1    0.27    0.30
   5 -18   1   -0.13    0.27
   5  18   2    5.80    0.54
   5  18   2    4.24    0.54
  -5  18  -2    5.61    0.53
  -5 -18  -2    5.06    0.58
   5  18   3    3.45    0.45
  -5  18  -3    3.84    0.45
  -5 -18  -3    3.63    0.49
  -5  19   5    8.34    0.69
  -5  19   5    7.67    0.65
   5  19  -5    8.47    0.65
  -5  19   5    8.04    0.43
  -5 -19   5    8.00    0.70
  -5  19   4    0.78    0.19
  -5  19   4    1.00    0.34
  -5  19   4    1.09    0.26
   5  19  -4    1.34    0.32
   5  19  -4    0.63    0.18
  -5 -19   4    0.60    0.35
  -5  19   3   11.57    0.50
  -5  19   3   11.81    0.66
  -5  19   3   10.81    0.49
   5  19  -3   12.11    0.47
  -5  19   3   11.91    0.44
   5  19  -3   12.15    0.62
  -5 -19   3   11.43    0.67
  -5 -19   3   11.36    0.68
  -5  19   2    3.13    0.37
   5  19  -2    3.10    0.32
   5  19  -2    2.97    0.35
  -5  19   2    2.17    0.27
  -5  19   2    2.42    0.34
  -5 -19   2    2.87    0.36
  -5 -19   2    3.41    0.42
  -5  19   1    4.06    0.46
   5  19  -1    5.03    0.48
  -5  19   1    4.04    0.41
   5  19  -1    4.48    0.38
   5 -19  -1    4.49    0.53
  -5 -19   1    5.37    0.50
  -5 -19   1    4.45    0.54
   5  19   0    0.25    0.24
  -5  19   0   -0.34    0.25
  -5  19   0    0.16    0.23
   5  19   0    0.39    0.26
   5  19   0   -0.09    0.21
   5 -19   0    0.39    0.34
  -5 -19   0    0.23    0.29
  -5  19  -1    1.51    0.31
   5  19   1    1.10    0.33
   5  19   1    1.24    0.31
  -5  19  -1    0.64    0.32
  -5 -19  -1    1.44    0.36
  -5  19  -2    1.40    0.32
   5  19   2    2.03    0.38
   5  19   2    2.22    0.38
  -5 -19  -2    2.38    0.42
  -5  20   4    9.16    0.56
  -5  20   4    8.95    0.44
  -5  20   4    8.64    0.67
   5  20  -4    8.67    0.43
   5  20  -4    8.51    0.66
  -5 -20   4    8.27    0.75
  -5  20   3    0.55    0.22
   5  20  -3    0.22    0.27
   5  20  -3    0.04    0.18
  -5  20   3    0.34    0.18
  -5  20   3    0.12    0.29
  -5 -20   3    0.28    0.35
   5  20  -2    9.23    0.44
  -5  20   2    7.69    0.58
  -5  20   2    8.88    0.50
  -5  20   2    8.21    0.37
   5  20  -2    7.60    0.57
  -5 -20   2    7.73    0.64
  -5 -20   2    7.53    0.62
  -5  20   1    1.54    0.30
   5  20  -1    1.41    0.24
  -5  20   1    0.92    0.29
   5  20  -1    1.60    0.31
  -5 -20   1    1.52    0.38
   5  20   0    0.23    0.29
   5  20   0    0.20    0.22
  -5  20   0    0.03    0.28
  -5  20   0    0.36    0.27
   5  20   0    0.29    0.27
  -5 -20   0    0.26    0.35
  -5  20  -1    0.69    0.29
  -5  20  -1    0.18    0.34
   5  20   1   -0.26    0.29
   5  20   1    0.14    0.29
  -5 -20  -1   -0.19    0.34
  -5  20  -2    5.60    0.61
   5  20   2    5.25    0.65
  -5 -20  -2    6.00    0.72
   5  21  -4    3.98    0.49
  -5  21   4    4.45    0.53
  -5  21   4    3.43    0.47
  -5  21   4    3.99    0.40
  -5 -21   4    3.52    0.57
  -5  21   3    2.52    0.42
   5  21  -3    2.95    0.39
   5  21  -3    2.70    0.27
  -5 -21   3    3.42    0.48
   5  21  -2   -0.27    0.21
   5  21  -2   -0.27    0.28
  -5  21   2    0.25    0.28
  -5  21   2    0.20    0.26
  -5 -21   2   -0.24    0.35
  -5  21   1    4.10    0.42
  -5  21   1    4.51    0.47
   5  21  -1    4.38    0.41
   5  21  -1    3.37    0.41
  -5 -21   1    3.30    0.46
   5  21   0   -0.10    0.30
  -5  21   0    0.06    0.34
   5  21   0   -0.27    0.23
   5  21   0    0.27    0.31
  -5  21   0    0.02    0.30
  -5 -21   0    0.20    0.37
   5  21   1    3.39    0.38
  -5  21  -1    5.27    0.58
   5  21   1    3.67    0.45
  -5 -21  -1    3.93    0.51
  -5  22   2    2.15    0.41
  -5  22   2    1.48    0.38
   5  22  -2    1.82    0.38
   5  22  -2    1.44    0.32
  -5 -22   2    1.93    0.46
   5  22  -1   -0.07    0.24
  -5  22   1    0.75    0.34
  -5  22   1    0.58    0.36
   5  22  -1    0.64    0.33
  -5 -22   1    0.54    0.41
  -5  22   0    0.61    0.34
  -5  22   0    1.49    0.50
   5  22   0    1.30    0.40
  -6   0   9   -0.09    0.30
  -6   0   8    1.19    0.26
  -6   0   8    0.56    0.27
  -6   0   7   -0.08    0.18
  -6   0   7    0.23    0.18
  -6   0   7    0.02    0.23
  -6   0   6   29.93    0.78
  -6   0   6   27.58    0.86
  -6   0   6   30.09    0.84
  -6   0   5   -0.05    0.10
  -6   0   5    0.04    0.10
  -6   0   5   -0.01    0.13
   6   0  -4  292.88    5.93
  -6   0   4  304.68    5.82
  -6   0   4  303.33    5.82
  -6   0   4  296.52    5.92
   6   0  -3    0.04    0.09
  -6   0   3   -0.10    0.09
  -6   0   3    0.08    0.07
  -6   0   3   -0.01    0.06
   6   0  -2    6.70    0.31
  -6   0   2    6.81    0.24
  -6   0   2    6.82    0.30
   6   0  -1   -0.04    0.05
  -6   0   1    0.05    0.07
   6   0  -1   -0.09    0.07
  -6   0   0    5.76    0.25
   6   0   0    5.42    0.23
   6   0   0    5.93    0.29
   6   0   1    0.17    0.10
   6   0   1    0.11    0.10
  -6   0  -1   -0.12    0.10
  -6   0  -2    4.49    0.30
   6   0   2    3.93    0.27
   6   0   2    4.09    0.23
   6   0   3    0.11    0.17
  -6   0  -3   -0.10    0.17
   6   0   4   14.18    0.65
   6   0   4   13.73    0.59
   6   0   5   -0.35    0.26
   6   0   5   -0.14    0.25
  -6   1   9    0.07    0.31
  -6  -1   9    0.81    0.34
  -6   1   8    1.61    0.27
  -6   1   8    0.80    0.28
  -6  -1   8    1.47    0.28
  -6  -1   8    1.17    0.30
  -6   1   7   35.58    1.03
  -6   1   7   35.50    0.94
  -6   1   7   34.15    1.04
  -6  -1   7   35.56    1.04
  -6  -1   7   34.11    1.01
  -6   1   6    1.79    0.24
  -6   1   6    1.23    0.18
  -6  -1   6    1.30    0.20
  -6  -1   6    1.52    0.25
  -6  -1   6    1.51    0.22
  -6   1   5   25.82    0.67
  -6   1   5   27.45    0.78
  -6  -1   5   26.16    0.70
  -6  -1   5   25.81    0.71
  -6  -1   5   25.76    0.76
   6   1  -4   24.69    0.72
  -6   1   4   25.90    0.72
  -6   1   4   24.55    0.61
  -6  -1   4   24.71    0.64
  -6  -1   4   24.67    0.71
  -6  -1   4   24.84    0.62
   6  -1  -4   23.93    0.71
   6   1  -3  152.60    3.10
  -6   1   3  150.69    2.95
  -6   1   3  151.17    3.08
  -6  -1   3  148.91    2.98
  -6  -1   3  150.95    3.08
   6  -1  -3  150.96    3.09
  -6  -1   3  148.97    2.93
  -6   1   2    0.34    0.11
  -6   1   2    0.45    0.08
   6   1  -2    0.44    0.10
  -6  -1   2    0.32    0.13
  -6  -1   2    0.41    0.09
   6  -1  -2    0.35    0.11
   6   1  -1    5.43    0.28
   6   1  -1    5.62    0.20
  -6   1   1    5.50    0.22
  -6  -1   1    5.38    0.23
   6  -1  -1    5.51    0.28
  -6   1   0   15.19    0.43
   6   1   0   14.52    0.49
   6   1   0   14.95    0.42
   6  -1   0   15.15    0.48
  -6  -1   0   15.17    0.45
   6  -1   0   14.53    0.40
   6  -1   0   15.21    0.34
   6   1   1   68.71    1.50
   6   1   1   68.61    1.56
  -6   1  -1   70.86    1.52
   6   1   1   69.90    1.43
   6  -1   1   69.47    1.55
   6  -1   1   68.62    1.44
   6  -1   1   69.94    1.49
  -6  -1  -1   69.98    1.52
   6   1   2    1.66    0.18
   6   1   2    1.31    0.19
  -6   1  -2    1.16    0.19
   6  -1   2    1.58    0.19
   6  -1   2    1.45    0.18
   6   1   3    0.37    0.18
  -6   1  -3    0.42    0.18
  -6  -1  -3    0.78    0.21
   6  -1   3    0.60    0.17
   6   1   4    2.13    0.31
   6   1   4    2.08    0.29
   6  -1   4    1.95    0.28
   6   1   5   10.61    0.62
   6   1   5    9.72    0.59
   6  -1   5   10.18    0.62
   6  -1   5    9.87    0.61
  -6   2   8    1.61    0.34
  -6   2   8    2.28    0.29
  -6  -2   8    1.54    0.29
  -6  -2   8    0.77    0.28
  -6   2   7    0.50    0.23
  -6   2   7    0.82    0.27
  -6   2   7    0.70    0.19
  -6  -2   7    0.87    0.22
  -6  -2   7    0.46    0.24
  -6  -2   7    0.54    0.22
  -6   2   6   40.50    0.98
  -6  -2   6   41.96    1.07
  -6  -2   6   41.73    1.04
  -6  -2   6   40.79    1.10
  -6   2   5    0.16    0.10
  -6   2   5    0.37    0.16
  -6  -2   5   -0.01    0.13
  -6  -2   5    0.19    0.12
  -6  -2   5    0.07    0.11
   6   2  -4  110.68    2.39
  -6   2   4  113.08    2.39
  -6   2   4  111.56    2.24
  -6  -2   4  113.66    2.38
  -6  -2   4  113.78    2.32
  -6  -2   4  110.64    2.28
   6   2  -3   -0.04    0.10
  -6   2   3    0.05    0.06
  -6   2   3    0.10    0.11
  -6   2   3    0.08    0.06
  -6  -2   3    0.07    0.09
  -6  -2   3   -0.03    0.10
  -6  -2   3    0.02    0.05
   6  -2  -3    0.14    0.11
  -6  -2   3   -0.01    0.08
   6   2  -2   33.40    0.88
  -6   2   2   36.21    0.77
  -6   2   2   35.22    0.72
  -6   2   2   35.89    0.87
  -6  -2   2   34.88    0.81
   6  -2  -2   37.04    0.89
   6   2  -1   15.31    0.49
   6   2  -1   14.85    0.40
  -6   2   1   14.94    0.40
   6  -2  -1   14.78    0.47
  -6  -2   1   15.27    0.43
   6   2   0   21.65    0.63
  -6   2   0   22.42    0.57
   6   2   0   22.12    0.57
   6  -2   0   21.88    0.52
   6  -2   0   22.13    0.50
  -6  -2   0   22.77    0.60
   6  -2   0   22.46    0.63
  -6   2  -1    2.91    0.22
   6   2   1    2.36    0.21
   6   2   1    2.44    0.15
  -6  -2  -1    2.84    0.22
   6  -2   1    2.55    0.23
   6  -2   1    2.49    0.19
   6  -2   1    2.45    0.16
   6   2   2   26.03    0.74
  -6   2  -2   26.74    0.74
   6   2   2   26.63    0.67
   6  -2   2   26.18    0.71
   6  -2   2   27.17    0.69
  -6  -2  -2   26.25    0.87
  -6   2  -3    0.60    0.20
   6   2   3    0.84    0.20
   6  -2   3    0.92    0.17
  -6  -2  -3    0.47    0.20
   6  -2   3    0.77    0.19
   6   2   4    1.44    0.28
   6   2   4    1.12    0.27
   6  -2   4    0.83    0.24
   6  -2   4    1.36    0.30
   6   2   5    3.32    0.39
   6   2   5    3.82    0.49
   6  -2   5    3.84    0.41
   6  -2   5    3.52    0.40
  -6   3   8    2.97    0.31
  -6  -3   8    1.77    0.33
  -6  -3   8    2.36    0.35
  -6   3   7   28.49    0.96
  -6   3   7   30.11    0.81
  -6  -3   7   29.31    0.93
  -6  -3   7   29.79    0.88
  -6  -3   7   30.30    0.91
  -6   3   6    0.34    0.13
  -6  -3   6   -0.11    0.17
  -6  -3   6    0.24    0.15
  -6  -3   6    0.10    0.15
  -6   3   5    1.41    0.28
  -6   3   5    1.31    0.14
  -6  -3   5    1.06    0.19
  -6  -3   5    1.12    0.16
  -6  -3   5    1.30    0.18
  -6   3   4    2.92    0.15
   6   3  -4    2.53    0.24
  -6   3   4    2.75    0.26
  -6  -3   4    3.01    0.23
  -6  -3   4    2.80    0.19
  -6  -3   4    2.57    0.25
   6   3  -3  100.46    2.13
  -6   3   3  100.87    2.12
  -6   3   3   99.55    2.02
  -6  -3   3   99.70    2.12
  -6  -3   3   98.42    2.05
  -6  -3   3  101.18    2.08
   6  -3  -3  100.90    2.14
  -6  -3   3   97.81    1.98
  -6   3   2    1.10    0.09
  -6   3   2    1.09    0.10
   6   3  -2    1.06    0.16
  -6   3   2    1.45    0.17
  -6  -3   2    0.78    0.15
   6  -3  -2    1.38    0.16
  -6  -3   2    1.03    0.13
   6   3  -1   49.86    1.08
   6   3  -1   49.65    1.17
  -6   3   1   49.29    1.00
  -6   3   1   49.83    1.05
  -6  -3   1   48.88    1.11
   6  -3  -1   50.17    1.15
  -6   3   0    4.36    0.22
   6   3   0    4.20    0.23
   6   3   0    4.37    0.13
   6   3   0    3.94    0.26
   6  -3   0    4.38    0.17
   6  -3   0    3.77    0.24
  -6  -3   0    3.89    0.27
   6  -3   0    4.31    0.17
  -6   3  -1   20.61    0.60
   6   3   1   21.49    0.61
   6   3   1   20.91    0.52
   6  -3   1   20.79    0.55
   6  -3   1   22.92    0.63
  -6  -3  -1   22.37    0.62
   6  -3   1   21.28    0.55
  -6   3  -2    6.31    0.34
   6   3   2    6.15    0.33
   6   3   2    6.09    0.28
   6  -3   2    6.36    0.30
  -6  -3  -2    5.91    0.34
   6  -3   2    5.54    0.32
   6  -3   2    5.84    0.29
   6   3   3   22.45    0.77
  -6   3  -3   24.70    0.76
   6   3   3   23.99    0.75
   6  -3   3   24.41    0.70
   6  -3   3   24.27    0.71
   6   3   4    1.69    0.30
   6   3   4    2.39    0.46
   6  -3   4    1.96    0.28
   6  -3   4    1.77    0.27
   6   3   5    2.94    0.38
   6   3   5    2.94    0.40
   6  -3   5    2.89    0.37
   6  -3   5    3.81    0.47
  -6   4   8    6.87    0.46
  -6  -4   8    7.56    0.51
  -6  -4   8    8.37    0.82
  -6   4   7    1.94    0.32
  -6   4   7    2.75    0.28
  -6  -4   7    2.57    0.31
  -6  -4   7    1.73    0.28
  -6  -4   7    2.49    0.31
  -6   4   6   36.80    0.88
  -6  -4   6   36.93    0.99
  -6  -4   6   36.42    0.98
  -6  -4   6   37.44    1.02
  -6   4   5    0.09    0.08
  -6  -4   5    0.03    0.10
  -6  -4   5   -0.10    0.12
  -6  -4   5   -0.06    0.13
  -6   4   4   21.19    0.49
  -6   4   4   21.93    0.66
   6   4  -4   21.78    0.65
  -6  -4   4   21.84    0.57
  -6  -4   4   22.19    0.65
  -6  -4   4   21.27    0.62
  -6  -4   4   21.53    0.59
  -6   4   3    9.86    0.38
  -6   4   3    9.97    0.32
   6   4  -3    9.70    0.39
  -6  -4   3    9.56    0.28
   6  -4  -3    9.80    0.39
  -6  -4   3    9.89    0.34
  -6  -4   3    9.23    0.36
  -6  -4   3    9.11    0.38
  -6   4   2   29.48    0.62
   6   4  -2   29.24    0.77
  -6   4   2   28.88    0.65
  -6   4   2   29.10    0.75
   6  -4  -2   28.60    0.76
  -6  -4   2   28.83    0.72
   6   4  -1   74.95    1.59
  -6   4   1   75.98    1.54
   6   4  -1   77.22    1.67
  -6   4   1   73.75    1.51
  -6  -4   1   78.71    1.62
   6  -4  -1   73.84    1.64
   6   4   0   70.60    1.60
   6   4   0   71.47    1.55
  -6   4   0   71.56    1.47
  -6   4   0   72.38    1.51
   6   4   0   70.81    1.43
   6  -4   0   71.83    1.43
   6  -4   0   72.05    1.57
  -6  -4   0   73.79    1.57
   6  -4   0   72.38    1.48
  -6   4  -1   19.28    0.58
   6   4   1   20.15    0.52
   6   4   1   20.81    0.60
   6  -4   1   20.20    0.54
  -6  -4  -1   20.94    0.60
   6  -4   1   20.19    0.59
   6  -4   1   20.39    0.53
   6   4   2   13.33    0.50
  -6   4  -2   13.34    0.48
   6   4   2   13.27    0.43
   6  -4   2   12.62    0.47
  -6  -4  -2   13.24    0.49
   6  -4   2   13.36    0.44
   6  -4   2   13.52    0.45
  -6   4  -3    8.49    0.45
   6   4   3    8.39    0.41
   6   4   3    9.68    0.47
   6  -4   3    8.89    0.41
   6  -4   3    8.79    0.42
   6   4   4   16.27    0.66
   6   4   4   15.87    0.79
   6  -4   4   17.47    0.67
   6  -4   4   16.78    0.63
   6   4   5    3.26    0.42
   6   4   5    4.12    0.52
   6  -4   5    4.90    0.50
   6  -4   5    3.89    0.43
  -6   5   8    0.46    0.22
  -6  -5   8    0.44    0.28
  -6   5   7   39.16    1.14
  -6   5   7   38.47    0.96
  -6  -5   7   39.16    1.09
  -6  -5   7   39.08    1.13
  -6  -5   7   38.21    1.10
  -6   5   6    2.98    0.23
  -6  -5   6    3.81    0.32
  -6  -5   6    3.49    0.37
  -6  -5   6    3.35    0.35
  -6   5   5    0.33    0.09
  -6   5   5    0.32    0.15
  -6  -5   5    0.36    0.15
  -6  -5   5    0.49    0.17
  -6  -5   5    0.34    0.13
   6   5  -4    1.06    0.18
  -6   5   4    0.85    0.14
  -6   5   4    0.74    0.09
  -6   5   4    1.02    0.17
  -6  -5   4    0.88    0.13
  -6  -5   4    1.04    0.18
  -6  -5   4    0.66    0.15
  -6   5   3   34.32    0.86
  -6   5   3   33.93    0.80
   6   5  -3   34.10    0.87
  -6  -5   3   33.27    0.86
  -6  -5   3   33.65    0.75
   6  -5  -3   32.28    0.86
  -6  -5   3   32.98    0.82
  -6  -5   3   34.01    0.86
  -6   5   2   11.80    0.29
  -6   5   2   11.70    0.33
   6   5  -2   10.76    0.41
  -6   5   2   11.82    0.41
  -6  -5   2   11.23    0.29
   6  -5  -2   11.90    0.42
  -6  -5   2   11.94    0.39
  -6   5   1   75.72    1.58
  -6   5   1   76.18    1.57
   6   5  -1   79.67    1.65
   6   5  -1   78.61    1.72
   6   5  -1   76.69    1.54
  -6   5   1   79.12    1.67
  -6  -5   1   78.94    1.69
   6  -5  -1   77.67    1.59
   6  -5  -1   77.77    1.68
   6   5   0    1.39    0.16
   6   5   0    1.59    0.11
  -6   5   0    1.67    0.16
  -6   5   0    1.70    0.14
   6   5   0    1.43    0.18
   6  -5   0    1.58    0.09
  -6  -5   0    1.73    0.19
   6  -5   0    1.59    0.17
   6  -5   0    1.52    0.15
  -6   5  -1   73.65    1.66
   6   5   1   76.29    1.60
   6   5   1   75.23    1.68
  -6  -5  -1   77.30    1.68
   6  -5   1   78.81    1.63
   6  -5   1   76.06    1.66
   6  -5   1   77.71    1.58
  -6   5  -2   10.35    0.43
   6   5   2   10.74    0.46
   6  -5   2   11.06    0.39
   6  -5   2   10.85    0.42
   6  -5   2   10.68    0.42
  -6   5  -3    4.35    0.37
   6   5   3    4.52    0.38
   6  -5   3    4.42    0.34
   6  -5   3    4.14    0.31
   6   5   4    3.62    0.37
   6   5   4    2.95    0.39
   6  -5   4    3.87    0.43
   6  -5   4    4.13    0.39
   6   5   5    5.32    0.58
   6   5   5    4.00    0.43
   6  -5   5    4.74    0.48
   6  -5   5    5.62    0.56
  -6   6   8    6.75    0.44
  -6  -6   8    6.33    0.54
  -6   6   7    1.26    0.19
  -6  -6   7    1.51    0.27
  -6  -6   7    1.43    0.27
  -6  -6   7    1.05    0.25
  -6   6   6    2.79    0.22
  -6  -6   6    2.52    0.30
  -6  -6   6    2.72    0.33
  -6  -6   6    3.20    0.33
   6   6  -5    0.90    0.18
  -6   6   5    1.24    0.12
  -6   6   5    1.21    0.20
  -6  -6   5    1.15    0.18
  -6  -6   5    1.12    0.20
  -6  -6   5    1.08    0.19
   6   6  -4   42.76    1.06
  -6   6   4   42.78    1.06
  -6   6   4   42.54    1.03
  -6  -6   4   41.41    1.05
  -6  -6   4   44.42    1.06
  -6  -6   4   40.80    1.02
  -6  -6   4   41.28    0.98
  -6   6   3   17.39    0.54
  -6   6   3   17.10    0.50
   6   6  -3   17.79    0.56
  -6  -6   3   16.91    0.46
  -6  -6   3   17.11    0.55
  -6  -6   3   17.76    0.55
  -6   6   2  111.58    2.17
   6   6  -2  111.62    2.36
  -6   6   2  115.98    2.33
  -6   6   2  110.75    2.26
   6   6  -2  109.60    2.20
   6  -6  -2  112.19    2.34
  -6  -6   2  111.82    2.36
  -6  -6   2  111.71    2.21
  -6   6   1    9.89    0.31
  -6   6   1    9.62    0.29
   6   6  -1    9.92    0.40
   6   6  -1    9.32    0.25
   6   6  -1    9.31    0.35
  -6   6   1   10.16    0.36
   6  -6  -1    9.50    0.32
  -6  -6   1    9.81    0.37
   6  -6  -1   10.16    0.37
  -6   6   0   15.62    0.44
   6   6   0   16.57    0.51
  -6   6   0   16.00    0.45
   6   6   0   16.59    0.54
   6   6   0   16.62    0.41
   6  -6   0   15.95    0.46
  -6  -6   0   16.04    0.51
   6  -6   0   16.64    0.50
   6   6   1   16.92    0.55
  -6   6  -1   17.65    0.51
   6   6   1   17.58    0.49
  -6   6  -1   17.29    0.53
   6  -6   1   17.28    0.45
   6  -6   1   16.96    0.52
   6  -6   1   17.12    0.52
  -6  -6  -1   18.41    0.57
  -6   6  -2   12.34    0.49
   6   6   2   10.78    0.57
   6  -6   2   12.85    0.42
   6  -6   2   12.04    0.46
   6  -6   2   13.15    0.45
  -6   6  -3    0.19    0.20
   6   6   3    0.15    0.20
   6  -6   3   -0.02    0.15
   6  -6   3    0.10    0.17
   6  -6   3    0.24    0.15
   6   6   4   21.87    0.76
   6   6   4   22.50    0.82
   6  -6   4   21.58    0.73
   6   6   5    0.09    0.33
   6   6   5   -0.23    0.31
   6  -6   5    0.40    0.41
   6  -6   5    0.43    0.29
  -6   7   8    0.01    0.20
  -6  -7   8   -0.41    0.26
  -6   7   7    2.33    0.26
  -6  -7   7    2.96    0.34
  -6  -7   7    2.16    0.32
  -6  -7   7    1.93    0.31
  -6   7   6    9.52    0.51
  -6   7   6    9.99    0.34
  -6  -7   6    9.36    0.47
  -6  -7   6   10.72    0.51
  -6  -7   6    9.66    0.48
  -6   7   5   28.69    0.84
  -6   7   5   28.09    0.82
   6   7  -5   29.26    0.83
  -6   7   5   28.34    0.65
  -6  -7   5   28.56    0.80
  -6  -7   5   28.94    0.79
  -6  -7   5   29.02    0.84
  -6  -7   5   29.43    0.82
   6   7  -4    7.65    0.36
  -6   7   4    7.63    0.37
  -6   7   4    7.65    0.35
  -6  -7   4    7.40    0.37
  -6  -7   4    7.33    0.32
  -6  -7   4    7.07    0.37
  -6  -7   4    7.81    0.35
  -6   7   3   35.64    0.89
   6   7  -3   35.21    0.80
   6   7  -3   34.71    0.90
  -6   7   3   34.81    0.85
  -6  -7   3   33.47    0.87
  -6  -7   3   34.58    0.89
  -6  -7   3   34.98    0.91
  -6  -7   3   34.30    0.81
  -6   7   2    1.26    0.15
  -6   7   2    1.31    0.17
  -6   7   2    1.14    0.09
   6   7  -2    1.24    0.12
   6   7  -2    1.05    0.16
  -6  -7   2    1.02    0.17
  -6  -7   2    0.95    0.15
  -6  -7   2    1.40    0.13
   6  -7  -2    1.16    0.16
   6   7  -1   73.03    1.46
   6   7  -1   69.67    1.56
  -6   7   1   71.68    1.51
   6   7  -1   71.73    1.61
  -6   7   1   72.83    1.55
  -6   7   1   71.26    1.46
   6  -7  -1   71.85    1.56
   6  -7  -1   70.61    1.52
  -6  -7   1   73.30    1.58
  -6   7   0    4.31    0.22
  -6   7   0    4.32    0.22
   6   7   0    4.04    0.19
   6   7   0    3.84    0.28
   6   7   0    4.15    0.27
   6  -7   0    4.35    0.24
  -6  -7   0    3.98    0.26
   6  -7   0    4.44    0.24
   6   7   1    2.14    0.19
   6   7   1    2.09    0.23
  -6   7  -1    1.96    0.22
  -6   7  -1    1.76    0.21
   6  -7   1    1.94    0.20
   6  -7   1    1.86    0.21
   6  -7   1    2.14    0.16
  -6  -7  -1    2.33    0.35
   6   7   2   26.82    0.73
   6   7   2   26.36    0.78
   6  -7   2   26.21    0.70
   6  -7   2   23.12    0.82
   6  -7   2   26.41    0.67
  -6   7  -3   26.65    0.85
   6   7   3   28.00    0.87
   6  -7   3   27.06    0.83
   6  -7   3   27.52    0.76
   6  -7   3   27.96    0.77
   6   7   4    2.09    0.35
   6  -7   4    2.52    0.30
   6   7   5    4.61    0.59
   6   7   5    5.21    0.59
   6  -7   5    5.28    0.52
  -6   8   8    2.28    0.28
  -6  -8   8    2.79    0.38
  -6   8   7    2.33    0.27
  -6  -8   7    1.98    0.29
  -6  -8   7    1.55    0.28
  -6  -8   7    1.45    0.29
  -6   8   6    8.84    0.50
  -6   8   6    8.90    0.32
  -6  -8   6    8.84    0.49
  -6  -8   6    7.87    0.46
   6   8  -5    2.30    0.27
  -6   8   5    2.08    0.14
  -6   8   5    2.02    0.25
  -6   8   5    2.31    0.26
  -6  -8   5    2.02    0.23
  -6  -8   5    2.36    0.26
  -6  -8   5    1.86    0.23
  -6   8   4   24.86    0.72
   6   8  -4   24.65    0.72
  -6   8   4   25.12    0.73
  -6  -8   4   25.41    0.68
  -6  -8   4   24.36    0.71
  -6  -8   4   24.03    0.74
  -6  -8   4   24.97    0.72
  -6   8   3    0.80    0.15
  -6   8   3    0.75    0.15
   6   8  -3    0.59    0.15
   6   8  -3    0.91    0.13
  -6  -8   3    0.80    0.13
  -6  -8   3    0.79    0.15
  -6  -8   3    1.09    0.20
   6   8  -2   55.58    1.30
   6   8  -2   56.30    1.18
  -6   8   2   55.72    1.26
  -6   8   2   55.89    1.11
  -6   8   2   55.12    1.24
   6  -8  -2   56.19    1.28
  -6  -8   2   53.43    1.32
  -6  -8   2   56.17    1.28
  -6  -8   2   55.91    1.20
   6   8  -1    1.71    0.20
  -6   8   1    1.43    0.17
   6   8  -1    1.34    0.12
  -6   8   1    1.09    0.13
  -6   8   1    1.23    0.16
   6  -8  -1    1.26    0.16
  -6  -8   1    1.21    0.17
   6  -8  -1    1.57    0.18
   6   8   0    7.10    0.34
  -6   8   0    7.13    0.30
  -6   8   0    7.22    0.29
   6   8   0    7.34    0.36
   6   8   0    7.03    0.27
  -6  -8   0    6.99    0.34
   6  -8   0    7.17    0.31
   6  -8   0    7.03    0.32
  -6   8  -1   21.91    0.63
   6   8   1   22.36    0.61
   6   8   1   22.11    0.69
  -6   8  -1   22.74    0.64
   6  -8   1   22.16    0.61
   6  -8   1   22.19    0.65
   6  -8   1   22.38    0.53
  -6   8  -2   15.63    0.54
   6   8   2   14.90    0.57
  -6   8  -2   15.13    0.59
   6   8   2   14.64    0.52
   6  -8   2   15.49    0.55
   6  -8   2   15.27    0.49
   6  -8   2   14.89    0.46
  -6   8  -3   -0.06    0.20
   6   8   3    0.19    0.17
   6   8   3    0.28    0.22
  -6  -8  -3    0.34    0.23
   6  -8   3    0.12    0.15
   6  -8   3    0.21    0.15
   6   8   4   18.82    0.79
   6  -8   4   18.91    0.99
   6  -8   4   19.51    0.64
   6  -8   4   20.19    0.68
   6   8   5    0.03    0.44
   6  -8   5    0.26    0.29
   6  -8   5    0.52    0.24
  -6   9   8    0.32    0.22
   6   9  -8   -0.09    0.33
  -6  -9   8   -0.06    0.31
  -6   9   7    1.26    0.19
  -6  -9   7    1.10    0.29
  -6  -9   7    1.17    0.29
  -6  -9   7    1.15    0.28
  -6   9   6    5.24    0.25
  -6   9   6    4.51    0.42
  -6   9   6    5.21    0.42
  -6  -9   6    4.95    0.44
  -6  -9   6    5.76    0.40
  -6  -9   6    5.09    0.40
  -6   9   5   19.26    0.46
  -6   9   5   19.31    0.67
   6   9  -5   19.44    0.64
  -6   9   5   19.71    0.68
  -6  -9   5   19.89    0.69
  -6  -9   5   19.12    0.64
  -6  -9   5   19.80    0.64
  -6  -9   5   19.93    0.66
  -6   9   4   10.70    0.45
   6   9  -4   10.75    0.44
   6   9  -4   10.76    0.41
  -6   9   4   11.53    0.46
  -6  -9   4   11.20    0.52
  -6  -9   4   11.07    0.42
  -6  -9   4   10.26    0.48
  -6  -9   4   11.01    0.44
  -6   9   3   31.22    0.81
   6   9  -3   30.28    0.82
   6   9  -3   30.64    0.75
  -6   9   3   29.27    0.80
  -6  -9   3   30.60    0.82
  -6  -9   3   29.18    0.76
  -6  -9   3   29.84    0.85
  -6   9   2   11.65    0.40
   6   9  -2   10.86    0.35
  -6   9   2   10.82    0.40
   6   9  -2   10.66    0.43
  -6   9   2   10.97    0.27
  -6  -9   2   10.61    0.45
  -6  -9   2   11.58    0.43
  -6  -9   2   10.59    0.36
  -6   9   1    7.60    0.26
  -6   9   1    7.61    0.31
   6   9  -1    7.28    0.27
   6   9  -1    7.84    0.35
   6   9  -1    7.23    0.36
  -6   9   1    7.73    0.32
   6  -9  -1    7.58    0.33
  -6  -9   1    7.41    0.38
   6  -9  -1    7.26    0.32
  -6  -9   1    8.04    0.36
  -6   9   0   24.31    0.66
   6   9   0   24.36    0.63
   6   9   0   25.02    0.71
   6   9   0   23.40    0.72
  -6   9   0   24.53    0.63
   6  -9   0   24.24    0.68
   6  -9   0   25.07    0.65
   6   9   1   45.31    1.55
  -6   9  -1   52.26    1.22
   6   9   1   52.73    1.20
  -6   9  -1   50.90    1.21
   6  -9   1   53.46    1.08
   6  -9   1   54.41    1.26
   6  -9   1   53.59    1.18
   6  -9   1   51.39    1.07
   6   9   2    6.06    0.40
   6   9   2    6.28    0.35
  -6   9  -2    6.22    0.39
  -6   9  -2    5.89    0.36
   6  -9   2    6.00    0.30
   6  -9   2    6.20    0.29
   6  -9   2    5.60    0.37
  -6   9  -3    4.33    0.42
   6   9   3    4.10    0.41
   6   9   3    3.97    0.37
   6  -9   3    3.52    0.40
   6  -9   3    4.00    0.29
  -6  -9  -3    4.06    0.40
   6  -9   3    3.52    0.30
   6   9   4    4.35    0.49
   6   9   4    3.86    0.40
   6  -9   4    4.74    0.42
   6  -9   4    4.69    0.36
   6  -9   4    4.73    0.50
   6  10  -8    9.38    0.66
  -6  10   8    7.55    0.46
  -6 -10   8    7.79    0.65
  -6  10   7    1.21    0.18
  -6  10   7    1.82    0.33
  -6 -10   7    1.57    0.32
  -6 -10   7    1.55    0.33
  -6 -10   7    1.44    0.32
  -6  10   6    1.64    0.28
  -6  10   6    1.57    0.19
  -6  10   6    1.31    0.27
  -6 -10   6    2.23    0.33
  -6 -10   6    1.86    0.29
  -6 -10   6    1.49    0.25
  -6 -10   6    1.57    0.29
   6  10  -5    2.19    0.25
  -6  10   5    2.14    0.28
  -6  10   5    1.71    0.13
  -6  10   5    1.83    0.24
  -6 -10   5    2.09    0.25
  -6 -10   5    1.89    0.25
  -6 -10   5    1.37    0.26
  -6 -10   5    2.23    0.26
   6  10  -4   22.40    0.68
  -6  10   4   22.83    0.69
  -6  10   4   22.21    0.70
   6  10  -4   22.29    0.65
  -6 -10   4   21.65    0.68
  -6 -10   4   22.15    0.70
  -6 -10   4   23.18    0.75
  -6 -10   4   22.94    0.68
  -6  10   3   11.66    0.45
   6  10  -3   10.78    0.44
   6  10  -3   11.38    0.40
  -6  10   3   11.46    0.44
  -6 -10   3   10.94    0.41
  -6 -10   3   12.16    0.50
  -6 -10   3   10.85    0.51
   6  10  -2    0.18    0.09
  -6  10   2    0.11    0.06
  -6  10   2    0.19    0.11
   6  10  -2    0.03    0.12
  -6  10   2    0.05    0.10
  -6 -10   2    0.16    0.16
  -6 -10   2    0.22    0.10
  -6 -10   2    0.08    0.13
   6  10  -1    2.27    0.24
  -6  10   1    2.16    0.21
   6  10  -1    2.18    0.25
   6  10  -1    1.99    0.18
  -6  10   1    2.22    0.20
  -6  10   1    2.26    0.17
   6 -10  -1    2.44    0.21
  -6 -10   1    2.14    0.25
  -6 -10   1    2.03    0.25
   6 -10  -1    2.37    0.23
  -6  10   0   72.47    1.57
   6  10   0   70.42    1.54
   6  10   0   70.34    1.62
  -6  10   0   71.14    1.53
   6  10   0   72.35    1.65
   6 -10   0   71.83    1.61
   6 -10   0   70.15    1.53
  -6  10  -1    5.71    0.33
  -6  10  -1    6.05    0.33
   6  10   1    6.16    0.32
   6  10   1    5.85    0.38
   6 -10   1    5.87    0.20
   6 -10   1    5.84    0.36
   6 -10   1    6.02    0.29
   6 -10   1    5.63    0.20
  -6  10  -2    7.14    0.41
   6  10   2    7.01    0.38
  -6  10  -2    6.86    0.39
   6  10   2    6.46    0.43
   6 -10   2    7.16    0.32
   6 -10   2    7.11    0.44
   6 -10   2    6.72    0.30
   6  10   3    3.92    0.42
   6  10   3    4.03    0.38
  -6  10  -3    3.58    0.38
   6 -10   3    4.24    0.44
   6 -10   3    4.25    0.33
   6 -10   3    3.93    0.29
   6  10   4    7.61    0.57
   6  10   4    8.05    0.57
   6 -10   4    7.60    0.40
   6 -10   4    6.90    0.60
   6 -10   4    7.35    0.48
  -6  11   7    3.08    0.29
  -6  11   7    2.77    0.39
  -6 -11   7    3.25    0.41
  -6 -11   7    2.87    0.37
  -6 -11   7    2.69    0.38
  -6  11   6    2.53    0.35
  -6  11   6    2.36    0.21
  -6  11   6    2.55    0.34
  -6 -11   6    2.08    0.31
  -6 -11   6    1.75    0.28
  -6 -11   6    3.03    0.32
  -6 -11   6    2.88    0.35
  -6  11   5   20.68    0.72
  -6  11   5   20.09    0.75
  -6  11   5   20.01    0.48
   6  11  -5   20.14    0.66
  -6 -11   5   21.67    0.71
  -6 -11   5   21.04    0.67
  -6 -11   5   20.97    0.75
  -6 -11   5   20.62    0.71
  -6  11   4    0.03    0.14
   6  11  -4    0.10    0.14
  -6  11   4   -0.09    0.13
   6  11  -4    0.05    0.12
  -6 -11   4    0.07    0.14
  -6 -11   4    0.06    0.17
  -6 -11   4   -0.01    0.16
  -6  11   3    2.41    0.25
   6  11  -3    2.56    0.26
  -6  11   3    2.49    0.11
   6  11  -3    2.76    0.24
  -6  11   3    2.73    0.27
  -6 -11   3    2.72    0.26
  -6 -11   3    2.66    0.31
  -6 -11   3    2.54    0.29
  -6  11   2    0.83    0.15
  -6  11   2    0.77    0.09
   6  11  -2    0.85    0.14
  -6  11   2    0.65    0.15
   6  11  -2    0.84    0.17
  -6 -11   2    0.71    0.14
  -6 -11   2    0.78    0.17
   6  11  -1   12.71    0.49
  -6  11   1   13.15    0.42
   6  11  -1   13.08    0.50
   6  11  -1   13.06    0.43
  -6  11   1   12.85    0.46
  -6  11   1   13.00    0.39
  -6 -11   1   11.90    0.57
   6 -11  -1   13.08    0.48
  -6  11   0   40.02    1.00
   6  11   0   39.13    1.07
  -6  11   0   41.06    0.97
   6  11   0   41.98    0.98
   6  11   0   38.27    1.17
   6 -11   0   39.92    0.94
   6 -11   0   41.18    1.05
   6  11   1   39.10    1.06
  -6  11  -1   40.04    1.02
  -6  11  -1   39.74    1.01
   6  11   1   40.49    1.01
   6 -11   1   41.30    1.07
   6 -11   1   39.43    0.93
  -6  11  -2    1.77    0.26
  -6  11  -2    1.90    0.25
   6  11   2    1.69    0.23
   6  11   2    1.51    0.28
   6 -11   2    1.98    0.21
   6 -11   2    1.75    0.30
   6 -11   2    1.81    0.20
  -6 -11  -2    1.78    0.27
   6  11   3   13.61    0.64
  -6  11  -3   13.69    0.66
   6  11   3   12.96    0.70
   6 -11   3   13.62    0.45
   6 -11   3   14.16    0.50
   6  11   4    2.81    0.40
   6  11   4    3.09    0.39
   6 -11   4    2.73    0.40
   6 -11   4    2.64    0.30
   6 -11   4    3.13    0.32
  -6  12   7    0.48    0.17
  -6  12   7   -0.31    0.30
  -6 -12   7    0.56    0.31
  -6 -12   7    0.01    0.31
  -6  12   6    2.73    0.34
  -6  12   6    3.09    0.24
  -6  12   6    3.56    0.46
  -6 -12   6    2.78    0.38
  -6 -12   6    3.40    0.39
  -6 -12   6    3.77    0.43
   6  12  -5    0.14    0.16
  -6  12   5    0.10    0.08
  -6  12   5    0.18    0.19
   6  12  -5    0.02    0.17
  -6  12   5   -0.19    0.19
  -6 -12   5    0.07    0.20
  -6 -12   5    0.06    0.21
  -6 -12   5    0.49    0.25
   6  12  -4    0.47    0.17
  -6  12   4    0.50    0.18
   6  12  -4    0.63    0.17
  -6  12   4    0.52    0.07
  -6 -12   4    0.41    0.20
  -6 -12   4    0.36    0.19
  -6 -12   4    0.28    0.16
  -6  12   3    8.65    0.23
   6  12  -3    9.07    0.38
  -6  12   3    8.41    0.39
  -6  12   3    8.66    0.43
  -6  12   3    8.97    0.25
   6  12  -3    8.47    0.40
  -6 -12   3    8.41    0.43
  -6 -12   3    8.19    0.46
  -6 -12   3    8.04    0.46
   6  12  -2    2.31    0.23
   6  12  -2    2.13    0.26
  -6  12   2    2.33    0.25
  -6  12   2    2.35    0.16
  -6  12   2    2.42    0.23
  -6 -12   2    2.18    0.24
  -6 -12   2    2.30    0.29
   6  12  -1   18.39    0.74
  -6  12   1   20.34    0.55
   6  12  -1   20.33    0.65
   6  12  -1   20.01    0.59
  -6  12   1   20.37    0.63
  -6  12   1   19.64    0.53
   6 -12  -1   19.82    0.64
  -6 -12   1   20.06    0.70
  -6  12   0   39.33    0.96
   6  12   0   38.12    1.04
   6  12   0   38.84    0.97
  -6  12   0   38.90    1.00
   6  12   0   39.65    1.04
   6 -12   0   38.98    0.91
  -6 -12   0   39.04    1.09
   6 -12   0   40.81    1.05
   6  12   1    1.04    0.19
  -6  12  -1    0.51    0.19
  -6  12  -1    0.97    0.19
   6  12   1    0.57    0.22
   6 -12   1    0.73    0.13
   6 -12   1    0.77    0.22
  -6  12  -2   25.34    0.81
  -6  12  -2   24.71    0.81
   6  12   2   25.49    0.84
   6  12   2   25.18    0.78
   6 -12   2   25.99    0.63
   6 -12   2   24.63    0.64
  -6 -12  -2   25.30    0.80
   6 -12   2   25.34    0.64
   6 -12   2   25.63    0.84
   6  12   3    1.31    0.28
   6  12   3    1.43    0.33
  -6  12  -3    1.73    0.40
  -6  12  -3    1.28    0.28
   6 -12   3    0.96    0.30
   6 -12   3    1.63    0.21
   6 -12   3    1.06    0.18
   6  12   4    3.46    0.43
   6  12   4    3.44    0.46
   6 -12   4    3.33    0.33
  -6  13   7    2.74    0.43
  -6  13   7    2.54    0.30
  -6 -13   7    2.85    0.42
  -6 -13   7    1.64    0.38
  -6  13   6   -0.13    0.12
  -6  13   6    0.49    0.28
  -6 -13   6   -0.29    0.24
  -6 -13   6    0.50    0.22
  -6 -13   6   -0.36    0.27
  -6  13   5   10.57    0.32
   6  13  -5   10.57    0.48
  -6  13   5    9.57    0.52
   6  13  -5   10.75    0.52
  -6  13   5   10.66    0.56
  -6 -13   5   11.20    0.55
  -6 -13   5   10.30    0.58
  -6 -13   5    9.69    0.54
  -6  13   4   10.54    0.63
   6  13  -4   12.09    0.49
  -6  13   4   11.29    0.31
   6  13  -4   12.21    0.48
  -6  13   4   12.07    0.50
  -6 -13   4   11.65    0.52
  -6 -13   4   10.93    0.56
  -6 -13   4   10.69    0.52
  -6  13   3    5.69    0.34
  -6  13   3    5.83    0.20
  -6  13   3    5.86    0.23
  -6  13   3    6.09    0.39
   6  13  -3    6.18    0.35
   6  13  -3    6.07    0.36
  -6 -13   3    6.75    0.44
  -6 -13   3    5.78    0.36
   6  13  -2    0.44    0.15
   6  13  -2    0.54    0.14
  -6  13   2    0.51    0.11
  -6  13   2    0.56    0.16
  -6  13   2    0.38    0.14
  -6 -13   2    0.30    0.17
  -6 -13   2    0.54    0.21
  -6  13   1    9.35    0.43
   6  13  -1    8.95    0.39
   6  13  -1    8.27    0.50
  -6  13   1    9.81    0.36
  -6  13   1    9.94    0.35
   6  13  -1    9.38    0.46
  -6 -13   1    9.23    0.49
   6 -13  -1    9.69    0.46
  -6  13   0    0.47    0.15
   6  13   0    0.39    0.17
  -6  13   0    0.18    0.15
   6  13   0    0.45    0.15
   6  13   0    0.29    0.20
   6 -13   0    0.47    0.19
  -6 -13   0    0.41    0.23
  -6  13  -1   38.45    1.00
   6  13   1   37.80    1.06
   6  13   1   37.53    0.99
  -6  13  -1   35.81    1.00
  -6 -13  -1   35.75    1.02
   6 -13   1   36.76    0.85
  -6  13  -2    3.91    0.39
  -6  13  -2    3.47    0.36
   6  13   2    3.76    0.38
   6  13   2    3.77    0.42
   6 -13   2    3.86    0.27
   6 -13   2    4.58    0.24
   6 -13   2    4.06    0.23
  -6  13  -3    1.58    0.31
   6  13   3    1.20    0.31
   6  13   3    1.14    0.29
   6 -13   3    1.38    0.17
   6 -13   3    1.13    0.32
   6 -13   3    1.82    0.22
   6  13   4    0.05    0.32
   6 -13   4   -0.20    0.24
  -6  14   7    0.40    0.35
  -6  14   7    0.10    0.19
  -6 -14   7   -0.01    0.36
  -6  14   6    0.71    0.31
  -6  14   6    1.10    0.17
  -6 -14   6    0.98    0.32
  -6 -14   6    1.06    0.33
  -6  14   5    5.32    0.49
  -6  14   5    5.49    0.45
   6  14  -5    5.76    0.46
  -6  14   5    5.75    0.25
   6  14  -5    6.40    0.40
  -6 -14   5    5.56    0.47
  -6 -14   5    6.83    0.50
  -6  14   4    6.48    0.46
   6  14  -4    6.35    0.38
  -6  14   4    6.15    0.23
  -6  14   4    6.39    0.40
   6  14  -4    6.23    0.41
  -6 -14   4    6.61    0.47
  -6 -14   4    6.15    0.51
  -6 -14   4    6.89    0.49
  -6  14   3    2.58    0.19
  -6  14   3    2.57    0.16
  -6  14   3    3.12    0.39
   6  14  -3    2.39    0.29
  -6  14   3    2.94    0.29
   6  14  -3    3.15    0.29
  -6 -14   3    2.59    0.33
  -6 -14   3    2.61    0.32
  -6  14   2   11.86    0.53
   6  14  -2   14.40    0.53
  -6  14   2   14.06    0.43
  -6  14   2   13.94    0.56
   6  14  -2   13.83    0.51
  -6 -14   2   14.80    0.63
  -6 -14   2   14.19    0.53
   6  14  -1    1.71    0.21
   6  14  -1    1.79    0.25
  -6  14   1    1.95    0.24
  -6  14   1    1.37    0.22
   6  14  -1    1.68    0.25
  -6  14   1    1.67    0.20
  -6 -14   1    1.49    0.26
   6 -14  -1    1.97    0.27
   6  14   0   39.90    1.10
   6  14   0   39.80    1.08
  -6  14   0   38.63    1.01
  -6  14   0   40.76    1.08
   6  14   0   40.74    1.04
  -6 -14   0   39.78    1.15
   6 -14   0   41.03    1.50
  -6  14  -1    0.25    0.19
   6  14   1    0.28    0.22
  -6  14  -1   -0.26    0.19
   6  14   1    0.04    0.16
  -6 -14  -1   -0.02    0.22
  -6 -14  -1    0.10    0.19
   6 -14   1   -0.04    0.21
  -6  14  -2    0.41    0.22
  -6  14  -2    0.30    0.27
   6  14   2    0.56    0.26
   6  14   2    0.48    0.22
   6 -14   2    0.62    0.12
   6 -14   2    0.52    0.14
   6 -14   2    0.20    0.11
   6  14   3    1.99    0.35
   6  14   3    2.45    0.39
  -6  14  -3    2.37    0.35
   6 -14   3    1.98    0.37
   6 -14   3    2.62    0.30
   6 -14   3    2.38    0.32
  -6  15   6    0.86    0.18
  -6  15   6    0.81    0.34
  -6 -15   6    0.91    0.35
  -6 -15   6    0.95    0.45
  -6  15   5   20.30    0.76
   6  15  -5   21.17    0.78
  -6  15   5   20.20    0.54
  -6  15   5   21.55    0.82
   6  15  -5   20.27    0.71
  -6 -15   5   19.93    0.79
  -6 -15   5   21.14    0.84
  -6  15   4    1.00    0.22
  -6  15   4    0.78    0.23
   6  15  -4    0.90    0.20
  -6  15   4    0.84    0.11
   6  15  -4    0.84    0.23
  -6 -15   4    0.78    0.25
  -6 -15   4    0.64    0.28
  -6 -15   4    0.82    0.26
  -6  15   3    8.68    0.33
  -6  15   3    8.79    0.50
  -6  15   3    9.69    0.43
   6  15  -3    9.18    0.44
   6  15  -3    9.93    0.47
  -6  15   3    9.06    0.30
  -6 -15   3    9.16    0.56
  -6 -15   3   10.37    0.50
  -6  15   2    5.36    0.47
  -6  15   2    6.83    0.44
  -6  15   2    7.22    0.32
   6  15  -2    5.84    0.45
   6  15  -2    7.35    0.39
  -6 -15   2    6.93    0.42
  -6 -15   2    7.60    0.50
   6  15  -1   18.20    0.61
  -6  15   1   17.53    0.56
   6  15  -1   18.67    0.64
  -6  15   1   16.72    0.75
   6  15  -1   18.70    0.68
   6 -15  -1   18.11    0.69
  -6 -15   1   18.27    0.73
  -6  15   0    0.32    0.19
   6  15   0   -0.19    0.15
  -6  15   0    0.47    0.19
   6  15   0    0.19    0.22
   6  15   0    0.26    0.18
   6 -15   0    0.11    0.22
  -6 -15   0    0.37    0.23
  -6 -15   0    0.29    0.21
  -6  15  -1    6.96    0.47
   6  15   1    6.91    0.49
   6  15   1    6.34    0.43
  -6  15  -1    7.02    0.46
  -6 -15  -1    7.18    0.55
  -6  15  -2    0.04    0.24
   6  15   2    0.13    0.23
   6  15   2    0.22    0.26
  -6  15  -2    0.56    0.29
   6 -15   2   -0.09    0.11
  -6 -15  -2   -0.17    0.28
   6 -15   2   -0.01    0.13
   6 -15   2   -0.12    0.28
   6  15   3    4.19    0.47
  -6  15  -3    3.77    0.42
   6  15   3    5.09    0.57
   6 -15   3    4.76    0.38
   6  16  -6    2.43    0.38
  -6  16   6    2.84    0.43
  -6  16   6    2.79    0.29
  -6 -16   6    3.25    0.47
  -6  16   5    0.46    0.29
  -6  16   5    0.43    0.15
  -6  16   5    0.29    0.27
   6  16  -5    0.07    0.25
  -6 -16   5    0.83    0.31
  -6 -16   5   -0.12    0.30
   6  16  -4   24.21    0.74
   6  16  -4   23.00    0.80
  -6  16   4   23.81    0.76
  -6  16   4   23.30    0.59
  -6  16   4   22.95    0.86
  -6 -16   4   23.46    0.88
  -6 -16   4   23.94    0.85
  -6  16   3    0.41    0.18
   6  16  -3    0.21    0.17
  -6  16   3    0.45    0.21
  -6  16   3    0.30    0.15
  -6 -16   3    0.07    0.27
  -6 -16   3    0.40    0.25
  -6 -16   3   -0.36    0.18
   6  16  -2   28.62    0.84
  -6  16   2   29.98    0.91
   6  16  -2   28.59    0.86
  -6  16   2   28.08    0.75
  -6 -16   2   27.88    0.90
  -6 -16   2   28.29    0.96
  -6 -16   2   29.37    0.89
  -6  16   1    2.92    0.35
   6  16  -1    2.79    0.33
  -6  16   1    2.42    0.31
   6  16  -1    2.01    0.27
   6  16  -1    2.23    0.26
  -6 -16   1    2.05    0.32
  -6 -16   1    1.83    0.28
   6  16   0    7.17    0.45
   6  16   0    8.03    0.44
   6  16   0    7.25    0.47
  -6  16   0    7.21    0.47
  -6  16   0    6.11    0.43
  -6 -16   0    8.12    0.57
  -6 -16   0    7.11    0.53
  -6  16  -1    3.99    0.42
   6  16   1    3.37    0.38
  -6  16  -1    3.58    0.37
   6  16   1    3.69    0.42
  -6 -16  -1    3.73    0.43
   6 -16   1    3.63    0.42
   6  16   2    4.32    0.44
   6  16   2    4.33    0.42
  -6  16  -2    3.88    0.47
  -6  16  -2    3.95    0.41
  -6 -16  -2    3.50    0.44
   6 -16   2    4.56    0.58
  -6  16  -3    5.78    0.60
   6  16   3    7.34    0.64
  -6 -16  -3    6.25    0.72
   6  17  -6    0.03    0.30
  -6  17   6    0.12    0.33
  -6  17   5    8.77    0.64
  -6  17   5    7.59    0.58
   6  17  -5    9.51    0.60
  -6  17   5    8.16    0.36
  -6 -17   5    9.00    0.66
  -6 -17   5    8.96    0.65
  -6  17   4    3.58    0.39
   6  17  -4    3.39    0.36
   6  17  -4    3.04    0.35
  -6  17   4    3.37    0.25
  -6  17   4    2.91    0.38
  -6 -17   4    2.91    0.38
  -6 -17   4    3.34    0.39
  -6  17   3   48.02    1.13
   6  17  -3   49.68    1.29
  -6  17   3   50.55    1.21
  -6  17   3   49.88    1.36
  -6 -17   3   48.98    1.32
  -6 -17   3   49.58    1.40
   6  17  -2    2.32    0.29
   6  17  -2    2.26    0.27
  -6  17   2    2.30    0.24
  -6  17   2    1.94    0.30
  -6 -17   2    2.42    0.31
  -6 -17   2    1.92    0.33
  -6  17   1   13.21    0.52
   6  17  -1   12.88    0.56
  -6  17   1   13.42    0.62
   6  17  -1   12.60    0.58
   6  17  -1   13.08    0.61
   6 -17  -1   14.41    1.01
  -6 -17   1   12.71    0.69
  -6  17   0    2.30    0.50
   6  17   0    2.95    0.33
   6  17   0    2.65    0.33
   6  17   0    2.98    0.32
  -6 -17   0    2.80    0.40
   6 -17   0    2.68    0.38
  -6  17  -1    0.08    0.28
   6  17   1    0.38    0.27
   6  17   1    0.31    0.23
  -6  17  -1    0.19    0.24
  -6 -17  -1   -0.30    0.30
   6 -17   1   -0.33    0.29
   6  17   2    4.43    0.47
  -6  17  -2    4.69    0.51
   6  17   2    4.49    0.54
  -6 -17  -2    3.71    0.48
  -6  18   5    0.57    0.32
  -6  18   5    0.11    0.30
   6  18  -5    0.56    0.33
  -6  18   5    0.24    0.18
  -6 -18   5    0.05    0.38
   6  18  -4    4.14    0.49
  -6  18   4    3.69    0.42
  -6  18   4    4.99    0.54
  -6  18   4    4.10    0.29
  -6 -18   4    4.25    0.49
  -6 -18   4    3.54    0.43
  -6  18   3    2.05    0.25
   6  18  -3    3.08    0.34
   6  18  -3    2.65    0.33
  -6  18   3    3.56    0.46
  -6  18   3    2.18    0.26
  -6 -18   3    2.10    0.36
  -6 -18   3    1.92    0.33
  -6  18   2   15.00    0.56
   6  18  -2   15.54    0.60
   6  18  -2   15.42    0.64
  -6  18   2   15.15    0.70
  -6 -18   2   14.46    0.75
  -6 -18   2   13.62    0.66
   6  18  -1   -0.04    0.22
   6  18  -1    0.58    0.22
  -6  18   1    0.50    0.23
   6  18  -1    0.37    0.26
  -6  18   1    0.10    0.23
   6 -18  -1    0.54    0.28
  -6 -18   1    0.22    0.30
   6  18   0   12.48    0.65
  -6  18   0   12.36    0.60
   6  18   0   12.94    0.62
  -6  18   0   12.28    0.64
   6  18   0   12.01    0.60
   6 -18   0   11.87    0.72
  -6 -18   0   13.60    0.76
   6  18   1    0.22    0.26
   6  18   1    0.33    0.32
  -6  18  -1    0.40    0.27
  -6  18  -1    0.31    0.31
  -6 -18  -1   -0.06    0.32
  -6  18  -2    6.44    0.57
   6  18   2    6.95    0.61
  -6 -18  -2    6.34    0.72
  -6  19   5   11.19    0.76
   6  19  -5    9.92    0.71
   6  19  -4    1.65    0.35
  -6  19   4    0.66    0.18
  -6  19   4    1.48    0.29
   6  19  -4    1.00    0.28
  -6  19   4    1.07    0.33
  -6 -19   4    1.00    0.40
   6  19  -3    7.69    0.55
  -6  19   3    8.38    0.46
  -6  19   3    7.17    0.57
   6  19  -3    8.89    0.48
  -6  19   3    8.79    0.46
  -6 -19   3    7.71    0.65
  -6 -19   3    7.70    0.60
  -6  19   2    1.35    0.32
  -6  19   2    1.07    0.26
   6  19  -2    1.79    0.30
   6  19  -2    1.12    0.26
  -6  19   2    1.46    0.21
  -6 -19   2    1.73    0.32
  -6 -19   2    1.96    0.37
   6  19  -1    6.46    0.51
  -6  19   1    6.09    0.53
   6  19  -1    7.06    0.47
   6  19  -1    5.80    0.52
  -6 -19   1    6.73    0.62
  -6  19   0   -0.13    0.27
   6  19   0    0.18    0.25
  -6  19   0    0.28    0.29
   6  19   0    0.01    0.26
   6  19   0    0.14    0.30
  -6 -19   0   -0.03    0.33
   6  19   1    6.91    0.63
  -6  19  -1    6.58    0.58
  -6  19  -1    8.01    0.64
   6  19   1    7.16    0.59
   6  19   1    6.36    0.54
  -6 -19  -1    5.91    0.67
   6  20  -4    4.57    0.42
   6  20  -4    4.71    0.59
  -6  20   4    4.26    0.49
  -6  20   4    4.49    0.41
  -6  20   4    4.83    0.61
  -6  20   3    7.24    0.62
   6  20  -3    8.71    0.61
   6  20  -3    8.50    0.48
  -6  20   3    9.85    0.64
  -6 -20   3    9.17    0.72
  -6  20   2    7.62    0.62
  -6  20   2    7.56    0.52
   6  20  -2    9.42    0.60
   6  20  -2    8.07    0.50
  -6 -20   2    7.90    0.64
  -6 -20   2    7.69    0.68
  -6  20   1    2.07    0.35
  -6  20   1    2.06    0.33
   6  20  -1    2.15    0.35
   6  20  -1    1.46    0.30
  -6 -20   1    1.35    0.40
  -6  20   0    9.12    0.65
   6  20   0    9.55    0.60
   6  20   0    9.83    0.64
  -6  20   0    9.38    0.67
   6  20   0    9.61    0.69
  -6 -20   0    9.81    0.73
  -6  21   3    4.12    0.46
   6  21  -3    3.83    0.44
   6  21  -2    2.67    0.39
  -6  21   2    3.55    0.42
   6  21  -2    2.74    0.33
  -6 -21   2    2.68    0.49
  -6  21   1    7.18    0.68
   6  21  -1    8.58    0.55
   6  21  -1    7.22    0.61
  -6  21   1    8.08    0.64
  -6 -21   1    8.09    0.76
  -7   0   8   19.70    0.72
  -7   0   8   17.34    0.78
  -7   0   7   -0.04    0.20
  -7   0   7   -0.02    0.18
  -7   0   7   -0.04    0.21
  -7   0   6   72.18    1.62
  -7   0   6   73.36    1.65
  -7   0   5   -0.11    0.10
  -7   0   5    0.10    0.12
  -7   0   4   14.17    0.44
  -7   0   4   13.78    0.41
   7   0  -4   14.91    0.54
  -7   0   4   14.01    0.40
  -7   0   4   14.67    0.53
  -7   0   3    0.11    0.08
  -7   0   3   -0.05    0.04
  -7   0   3    0.02    0.12
   7   0  -3    0.23    0.13
  -7   0   2   15.60    0.44
   7   0  -2   15.42    0.53
  -7   0   2   15.68    0.52
   7   0  -1   -0.04    0.11
  -7   0   1    0.03    0.09
   7   0   0   10.45    0.43
   7   0   0   10.37    0.34
  -7   0   0   10.43    0.38
  -7   0  -1    0.08    0.13
   7   0   1   -0.02    0.07
   7   0   1   -0.02    0.14
   7   0   1    0.05    0.11
  -7   0  -2   31.24    0.88
   7   0   2   31.83    0.85
   7   0   2   31.00    0.78
   7   0   2   32.27    0.91
   7   0   3   -0.07    0.19
  -7   0  -3    0.11    0.20
   7   0   3    0.01    0.16
   7   0   4    1.53    0.28
   7   0   4    1.83    0.31
  -7   1   8   -0.49    0.22
  -7   1   8   -0.15    0.27
  -7  -1   8    0.04    0.29
  -7  -1   8    0.26    0.25
  -7   1   7   12.51    0.50
  -7   1   7   11.95    0.56
  -7   1   7   11.75    0.61
  -7  -1   7   12.29    0.55
  -7  -1   7   11.03    0.60
  -7   1   6    0.73    0.17
  -7   1   6    0.97    0.20
  -7  -1   6    0.79    0.19
  -7  -1   6    1.09    0.20
  -7   1   5   27.34    0.71
  -7   1   5   28.03    0.73
  -7  -1   5   28.00    0.73
  -7  -1   5   28.00    0.82
  -7  -1   5   27.98    0.74
  -7   1   4    1.93    0.16
  -7   1   4    1.78    0.15
  -7   1   4    2.40    0.25
  -7   1   4    2.09    0.17
   7   1  -4    1.46    0.20
  -7  -1   4    1.72    0.20
  -7  -1   4    2.13    0.21
   7  -1  -4    1.63    0.21
  -7  -1   4    1.61    0.18
  -7  -1   4    1.84    0.15
  -7   1   3   58.97    1.33
  -7   1   3   55.24    1.13
   7   1  -3   54.89    1.33
  -7   1   3   54.90    1.19
  -7   1   3   55.02    1.13
   7  -1  -3   57.47    1.34
  -7  -1   3   57.09    1.32
  -7  -1   3   56.50    1.22
  -7   1   2    5.24    0.30
   7   1  -2    5.34    0.31
  -7   1   2    5.08    0.23
  -7  -1   2    5.26    0.24
   7  -1  -2    5.35    0.31
  -7   1   1   35.80    0.83
   7   1  -1   34.33    0.92
   7   1  -1   35.00    0.79
   7  -1  -1   35.92    0.92
  -7  -1   1   36.17    0.85
  -7   1   0    0.07    0.10
   7   1   0    0.02    0.09
   7   1   0   -0.04    0.12
   7  -1   0    0.11    0.13
  -7  -1   0    0.06    0.11
   7  -1   0    0.14    0.08
   7   1   1   43.66    1.04
  -7   1  -1   42.93    1.06
   7   1   1   42.45    1.13
   7   1   1   43.66    0.93
   7  -1   1   43.17    1.10
   7  -1   1   43.75    1.01
  -7  -1  -1   45.45    1.08
   7  -1   1   43.53    0.95
  -7   1  -2   -0.06    0.17
   7   1   2    0.03    0.11
   7   1   2    0.07    0.15
   7  -1   2   -0.15    0.15
  -7  -1  -2    0.17    0.18
   7  -1   2   -0.12    0.14
   7  -1   2    0.17    0.12
   7   1   3    1.66    0.22
   7   1   3    2.06    0.28
  -7   1  -3    1.66    0.28
   7  -1   3    2.07    0.26
   7  -1   3    1.99    0.24
  -7  -1  -3    1.35    0.25
   7   1   4    0.37    0.26
   7   1   4    0.24    0.22
   7  -1   4   -0.15    0.25
   7  -1   4    0.04    0.22
  -7   2   8   10.47    0.53
  -7   2   8   10.62    0.64
  -7  -2   8    9.24    0.61
  -7  -2   8   10.11    0.57
  -7   2   7    0.27    0.17
  -7   2   7    0.03    0.19
  -7   2   7    0.15    0.27
  -7  -2   7    0.18    0.26
  -7  -2   7   -0.19    0.19
  -7  -2   7   -0.22    0.18
  -7   2   6   20.08    0.59
  -7   2   6   19.96    0.66
  -7  -2   6   20.02    0.64
  -7  -2   6   20.39    0.64
  -7   2   5   30.40    0.74
   7   2  -5   30.26    0.89
  -7  -2   5   31.56    0.88
  -7  -2   5   30.57    0.81
  -7  -2   5   29.95    0.77
  -7   2   4   18.64    0.49
   7   2  -4   18.36    0.62
  -7   2   4   18.95    0.61
  -7  -2   4   18.45    0.55
   7  -2  -4   18.10    0.62
  -7  -2   4   18.52    0.61
  -7  -2   4   18.38    0.52
  -7  -2   4   18.35    0.48
  -7   2   3    5.91    0.22
  -7   2   3    5.81    0.20
  -7   2   3    5.78    0.33
   7   2  -3    5.70    0.33
  -7  -2   3    6.10    0.27
  -7  -2   3    6.13    0.33
   7  -2  -3    5.53    0.32
  -7   2   2  124.80    2.49
   7   2  -2  120.41    2.63
  -7   2   2  126.54    2.61
   7  -2  -2  126.31    2.64
  -7  -2   2  127.03    2.55
   7   2  -1   11.78    0.35
   7   2  -1   11.34    0.45
  -7   2   1   11.98    0.37
   7  -2  -1   11.62    0.44
  -7  -2   1   11.35    0.40
   7   2   0   12.39    0.41
   7   2   0   13.14    0.49
   7  -2   0   12.81    0.31
   7  -2   0   12.97    0.47
  -7  -2   0   12.98    0.45
   7  -2   0   13.07    0.36
  -7   2  -1    2.43    0.26
   7   2   1    2.37    0.24
   7   2   1    2.40    0.16
   7  -2   1    2.61    0.18
   7  -2   1    2.19    0.21
   7  -2   1    2.25    0.27
  -7   2  -2   12.02    0.49
   7   2   2   10.80    0.38
   7   2   2   11.62    0.48
   7  -2   2   11.55    0.44
   7  -2   2   10.77    0.40
   7  -2   2   11.26    0.51
  -7  -2  -2   10.87    0.48
   7   2   3   -0.06    0.15
   7   2   3   -0.05    0.22
  -7   2  -3   -0.13    0.22
   7  -2   3    0.20    0.17
   7  -2   3    0.27    0.18
  -7  -2  -3    0.10    0.22
   7   2   4    0.22    0.22
   7   2   4    0.19    0.27
   7  -2   4    0.48    0.27
   7  -2   4    0.48    0.23
  -7   3   8    0.17    0.27
  -7   3   8    0.26    0.21
  -7  -3   8   -0.36    0.29
  -7  -3   8    0.02    0.26
  -7   3   7    7.14    0.38
  -7  -3   7    8.10    0.46
  -7  -3   7    6.47    0.50
  -7  -3   7    6.93    0.46
  -7   3   6   20.92    0.59
  -7  -3   6   20.76    0.66
  -7  -3   6   20.44    0.66
  -7   3   5   10.19    0.34
   7   3  -5   10.44    0.47
  -7  -3   5   10.22    0.42
  -7  -3   5   10.38    0.48
  -7  -3   5    9.94    0.38
  -7   3   4    3.33    0.29
  -7   3   4    3.89    0.18
  -7   3   4    3.18    0.21
   7   3  -4    3.42    0.29
  -7  -3   4    3.62    0.29
  -7  -3   4    3.34    0.19
   7  -3  -4    3.62    0.30
  -7  -3   4    3.33    0.23
  -7  -3   4    3.09    0.25
  -7   3   3  131.65    2.61
  -7   3   3  138.86    2.78
   7   3  -3  129.88    2.78
  -7   3   3  129.73    2.60
  -7  -3   3  132.11    2.77
  -7  -3   3  132.58    2.69
  -7  -3   3  130.70    2.72
  -7  -3   3  129.09    2.56
   7  -3  -3  135.37    2.79
  -7   3   2    0.07    0.07
  -7   3   2    0.08    0.11
   7   3  -2    0.31    0.13
  -7  -3   2    0.05    0.10
   7  -3  -2    0.12    0.12
   7   3  -1   21.91    0.67
  -7   3   1   21.99    0.56
   7   3  -1   22.62    0.57
  -7  -3   1   21.68    0.61
   7  -3  -1   21.35    0.65
   7   3   0    0.17    0.13
  -7   3   0    0.26    0.11
   7   3   0    0.09    0.11
   7  -3   0    0.18    0.07
  -7  -3   0    0.17    0.12
   7  -3   0    0.04    0.07
   7  -3   0    0.28    0.14
   7   3   1   11.83    0.45
   7   3   1   11.93    0.35
   7   3   1   13.35    0.53
   7   3   1   12.10    0.35
  -7   3  -1   13.32    0.47
   7  -3   1   13.78    0.42
   7  -3   1   12.73    0.39
  -7  -3  -1   13.08    0.48
   7  -3   1   12.62    0.49
   7   3   2    0.11    0.21
   7   3   2    0.08    0.11
  -7   3  -2   -0.17    0.16
   7  -3   2   -0.09    0.12
  -7  -3  -2    0.13    0.18
   7  -3   2    0.03    0.14
  -7   3  -3    0.85    0.26
   7   3   3    2.01    0.29
   7   3   3    2.07    0.23
   7  -3   3    1.55    0.24
   7  -3   3    1.74    0.26
  -7  -3  -3    2.27    0.37
   7  -3   3    2.09    0.26
   7   3   4    0.42    0.28
   7   3   4   -0.07    0.23
   7  -3   4    0.14    0.25
   7  -3   4    0.53    0.25
  -7   4   8    1.23    0.24
  -7   4   8    0.81    0.44
  -7  -4   8    0.79    0.29
  -7  -4   8    1.24    0.31
  -7   4   7    6.30    0.35
  -7  -4   7    7.12    0.46
  -7  -4   7    6.62    0.45
  -7  -4   7    6.23    0.51
  -7   4   6   20.52    0.57
  -7  -4   6   20.46    0.65
  -7  -4   6   20.41    0.68
  -7   4   5   36.75    1.01
  -7   4   5   36.88    0.84
   7   4  -5   37.94    1.02
  -7  -4   5   37.79    1.01
  -7  -4   5   35.82    0.96
  -7  -4   5   37.55    0.91
  -7  -4   5   36.93    0.93
  -7   4   4   26.31    0.60
  -7   4   4   26.13    0.68
   7   4  -4   25.59    0.77
  -7   4   4   27.17    0.78
  -7  -4   4   25.70    0.74
  -7  -4   4   26.19    0.64
  -7  -4   4   27.24    0.75
  -7  -4   4   28.23    0.80
  -7   4   3    0.44    0.09
   7   4  -3    0.21    0.14
  -7   4   3    0.38    0.08
  -7   4   3    0.35    0.14
  -7  -4   3    0.41    0.14
  -7  -4   3    0.30    0.07
  -7  -4   3    0.24    0.13
   7  -4  -3    0.29    0.14
  -7  -4   3    0.38    0.12
  -7   4   2   65.34    1.32
  -7   4   2   68.28    1.49
  -7   4   2   66.95    1.36
   7   4  -2   63.73    1.51
   7  -4  -2   65.11    1.50
   7   4  -1    2.07    0.24
  -7   4   1    2.49    0.17
  -7   4   1    2.46    0.12
   7   4  -1    2.65    0.20
  -7  -4   1    2.74    0.23
   7  -4  -1    2.45    0.24
   7   4   0    1.82    0.22
   7   4   0    1.97    0.21
  -7   4   0    1.64    0.17
   7  -4   0    2.05    0.22
   7  -4   0    1.94    0.15
   7  -4   0    2.07    0.12
  -7  -4   0    1.86    0.21
   7   4   1   28.69    0.79
   7   4   1   29.31    0.85
  -7   4  -1   30.44    0.79
   7   4   1   28.83    0.68
   7   4   1   29.62    0.68
   7  -4   1   29.37    0.82
   7  -4   1   29.77    0.71
   7  -4   1   29.32    0.72
  -7  -4  -1   30.10    0.82
   7   4   2   39.44    0.95
   7   4   2   40.62    1.06
  -7   4  -2   39.77    1.05
   7  -4   2   39.46    1.05
   7  -4   2   39.51    0.98
   7  -4   2   41.42    0.99
  -7  -4  -2   41.88    1.07
  -7   4  -3    2.69    0.32
   7   4   3    2.95    0.34
   7   4   3    2.60    0.31
   7  -4   3    2.33    0.28
   7  -4   3    2.89    0.30
   7  -4   3    2.72    0.29
   7   4   4    2.36    0.39
   7   4   4    3.00    0.34
   7  -4   4    2.62    0.33
  -7   5   8    3.03    0.30
  -7  -5   8    2.55    0.36
  -7  -5   8    2.94    0.37
  -7   5   7    4.07    0.31
  -7  -5   7    3.75    0.41
  -7  -5   7    3.64    0.39
  -7  -5   7    4.21    0.43
  -7   5   6   14.81    0.64
  -7   5   6   16.83    0.48
  -7  -5   6   16.79    0.63
  -7  -5   6   16.68    0.58
   7   5  -5    5.61    0.37
  -7   5   5    6.26    0.40
  -7   5   5    5.48    0.23
  -7  -5   5    5.80    0.30
  -7  -5   5    5.41    0.37
  -7  -5   5    5.56    0.35
  -7  -5   5    5.80    0.33
  -7   5   4    0.15    0.13
  -7   5   4    0.35    0.11
   7   5  -4    0.44    0.17
  -7  -5   4    0.22    0.10
  -7  -5   4    0.23    0.12
  -7  -5   4    0.16    0.18
  -7  -5   4    0.15    0.14
   7   5  -3   52.68    1.28
  -7   5   3   51.51    1.07
  -7   5   3   52.49    1.26
  -7   5   3   52.38    1.15
  -7  -5   3   52.47    1.09
  -7  -5   3   53.65    1.26
  -7  -5   3   53.70    1.22
  -7  -5   3   54.36    1.28
   7  -5  -3   53.16    1.28
  -7   5   2    3.76    0.17
   7   5  -2    3.62    0.28
  -7   5   2    4.53    0.18
  -7   5   2    4.19    0.27
  -7  -5   2    4.29    0.27
   7  -5  -2    3.98    0.28
   7   5  -1   74.35    1.71
  -7   5   1   75.82    1.56
   7   5  -1   74.82    1.62
  -7   5   1   76.19    1.53
  -7  -5   1   76.00    1.65
   7  -5  -1   74.85    1.68
   7   5   0    1.34    0.35
   7   5   0    1.76    0.19
   7   5   0    1.76    0.10
   7   5   0    1.63    0.10
  -7   5   0    1.84    0.20
   7  -5   0    1.77    0.16
  -7  -5   0    1.72    0.20
   7  -5   0    1.85    0.20
   7   5   1   17.55    0.45
  -7   5  -1   16.48    0.54
   7   5   1   17.19    0.57
   7   5   1   16.61    0.45
   7   5   1   16.94    0.61
   7  -5   1   16.47    0.46
   7  -5   1   16.92    0.56
   7  -5   1   16.22    0.49
  -7  -5  -1   16.31    0.56
   7   5   2   13.23    0.54
  -7   5  -2   12.43    0.52
   7   5   2   12.65    0.43
   7   5   2   12.87    0.45
   7  -5   2   12.83    0.44
   7  -5   2   13.16    0.51
   7  -5   2   12.50    0.47
  -7  -5  -2   12.80    0.54
  -7   5  -3    0.92    0.26
   7   5   3    1.13    0.27
   7   5   3    1.20    0.21
   7  -5   3    0.78    0.22
   7  -5   3    1.18    0.23
   7   5   4    1.83    0.30
   7   5   4    1.20    0.33
   7  -5   4    1.43    0.29
   7  -5   4    1.63    0.28
  -7   6   8    3.54    0.32
  -7  -6   8    3.49    0.40
  -7   6   7    3.23    0.28
  -7  -6   7    3.09    0.34
  -7  -6   7    3.17    0.35
  -7  -6   7    2.36    0.34
  -7   6   6   12.29    0.58
  -7   6   6   12.34    0.40
  -7  -6   6   12.72    0.51
  -7  -6   6   12.49    0.54
  -7   6   5    4.29    0.19
   7   6  -5    4.05    0.34
  -7   6   5    4.41    0.32
  -7   6   5    4.94    0.37
  -7  -6   5    5.29    0.37
  -7  -6   5    4.03    0.31
  -7  -6   5    4.39    0.28
  -7  -6   5    4.09    0.34
  -7   6   4   11.31    0.73
  -7   6   4   10.67    0.40
   7   6  -4   10.59    0.46
  -7  -6   4   10.65    0.36
  -7  -6   4   10.47    0.42
  -7  -6   4   10.82    0.45
  -7   6   3   40.44    0.82
   7   6  -3   38.96    1.03
  -7   6   3   40.40    1.02
  -7   6   3   40.07    0.93
  -7  -6   3   40.09    0.87
  -7  -6   3   40.30    0.99
   7  -6  -3   40.14    1.03
  -7  -6   3   40.62    1.03
  -7   6   2   30.05    0.71
   7   6  -2   29.48    0.84
  -7   6   2   31.76    0.82
  -7   6   2   30.95    0.68
   7  -6  -2   31.36    0.83
  -7  -6   2   31.53    0.81
  -7   6   1    2.65    0.18
   7   6  -1    2.86    0.28
  -7   6   1    2.72    0.16
   7   6  -1    2.57    0.22
   7  -6  -1    2.78    0.25
  -7  -6   1    2.35    0.24
   7   6   0   24.35    0.55
  -7   6   0   25.11    0.65
   7   6   0   24.43    0.69
  -7   6   0   24.60    0.61
   7   6   0   22.92    0.75
   7  -6   0   24.31    0.62
   7  -6   0   24.49    0.69
   7   6   1    9.09    0.46
   7   6   1    8.28    0.42
  -7   6  -1    8.31    0.39
   7   6   1    8.28    0.31
   7  -6   1    8.70    0.29
   7  -6   1    8.78    0.40
   7  -6   1    8.36    0.35
  -7  -6  -1    8.60    0.41
   7   6   2   23.59    0.75
  -7   6  -2   23.44    0.73
   7   6   2   23.63    0.67
   7  -6   2   22.75    0.70
   7  -6   2   22.05    0.63
  -7  -6  -2   22.83    0.75
   7   6   3   -0.10    0.19
  -7   6  -3    0.50    0.25
   7   6   3    0.07    0.23
   7  -6   3    0.10    0.21
   7  -6   3   -0.24    0.19
   7  -6   3   -0.23    0.20
   7   6   4    9.18    0.55
   7   6   4   10.47    0.65
   7  -6   4    9.11    0.54
   7  -6   4    9.33    0.56
  -7   7   8    0.29    0.25
  -7  -7   8   -0.12    0.29
  -7   7   7   15.86    0.50
  -7  -7   7   14.87    0.69
  -7  -7   7   15.31    0.65
  -7  -7   7   16.08    0.67
  -7   7   6   -0.07    0.22
  -7   7   6    0.14    0.11
  -7  -7   6    0.34    0.19
  -7  -7   6    0.23    0.18
  -7  -7   6    0.17    0.22
   7   7  -5    6.00    0.39
  -7   7   5    6.07    0.22
  -7   7   5    6.54    0.41
  -7   7   5    6.19    0.36
  -7  -7   5    6.30    0.34
  -7  -7   5    6.55    0.38
  -7  -7   5    5.85    0.60
  -7  -7   5    5.82    0.40
   7   7  -4    7.66    0.40
  -7   7   4    7.54    0.35
  -7  -7   4    7.23    0.37
  -7  -7   4    7.83    0.57
  -7  -7   4    7.96    0.40
  -7  -7   4    7.54    0.31
  -7   7   3   25.29    0.66
   7   7  -3   25.23    0.76
  -7   7   3   26.50    0.74
  -7   7   3   25.11    0.53
  -7  -7   3   25.39    0.72
  -7  -7   3   24.90    0.75
  -7  -7   3   25.29    0.61
   7  -7  -3   24.82    0.74
  -7   7   2   33.96    0.89
   7   7  -2   35.24    0.94
   7   7  -2   35.82    0.74
  -7   7   2   34.99    0.75
  -7   7   2   34.08    0.81
  -7  -7   2   35.02    0.94
  -7  -7   2   35.34    0.91
   7  -7  -2   35.39    0.92
  -7   7   1    0.56    0.10
   7   7  -1    0.69    0.07
   7   7  -1    0.42    0.14
   7   7  -1    0.62    0.17
  -7   7   1    0.71    0.11
   7  -7  -1    0.46    0.14
  -7  -7   1    0.60    0.16
   7  -7  -1    0.78    0.13
   7   7   0    0.15    0.14
  -7   7   0    0.03    0.11
   7   7   0    0.13    0.15
  -7   7   0    0.03    0.09
   7   7   0    0.02    0.07
   7  -7   0   -0.16    0.11
   7  -7   0   -0.19    0.10
  -7  -7   0    0.06    0.14
  -7   7  -1   46.73    1.13
   7   7   1   47.19    1.22
   7   7   1   45.05    1.19
   7   7   1   47.35    1.05
  -7  -7  -1   48.09    1.17
   7  -7   1   45.25    1.12
   7  -7   1   45.66    1.11
   7  -7   1   47.81    1.00
  -7   7  -2    4.94    0.40
   7   7   2    4.04    0.30
   7   7   2    4.62    0.41
  -7  -7  -2    4.32    0.40
   7  -7   2    3.98    0.27
   7  -7   2    4.53    0.36
   7  -7   2    4.65    0.34
  -7   7  -3   40.63    1.22
   7   7   3   36.12    1.08
   7   7   3   37.08    1.02
   7  -7   3   36.80    0.96
   7   7   4    0.33    0.32
   7   7   4    0.00    0.30
   7  -7   4    0.32    0.24
   7  -7   4    0.06    0.25
   7  -7   4   -0.36    0.28
  -7  -8   8    4.66    0.48
  -7   8   7    2.65    0.27
  -7  -8   7    2.66    0.36
  -7  -8   7    3.07    0.36
  -7  -8   7    3.92    0.44
  -7   8   6   35.78    0.80
  -7   8   6   35.14    1.05
  -7   8   6   34.04    1.04
  -7  -8   6   35.18    1.03
  -7  -8   6   34.51    0.99
  -7  -8   6   35.09    0.97
  -7   8   5    4.83    0.35
   7   8  -5    5.21    0.37
  -7   8   5    4.89    0.19
  -7   8   5    5.29    0.38
  -7  -8   5    5.35    0.39
  -7  -8   5    4.63    0.37
  -7  -8   5    4.98    0.40
  -7  -8   5    5.30    0.38
  -7   8   4    0.14    0.16
   7   8  -4   -0.08    0.17
  -7   8   4    0.20    0.13
  -7  -8   4    0.23    0.12
  -7  -8   4    0.29    0.18
  -7  -8   4    0.32    0.17
  -7   8   3    0.00    0.13
   7   8  -3    0.15    0.14
  -7   8   3   -0.01    0.11
  -7  -8   3    0.00    0.08
  -7  -8   3    0.09    0.13
  -7  -8   3    0.07    0.15
  -7   8   2   13.86    0.36
   7   8  -2   14.24    0.37
   7   8  -2   14.50    0.54
  -7   8   2   14.60    0.49
  -7   8   2   13.67    0.43
  -7  -8   2   14.61    0.52
  -7  -8   2   14.40    0.56
   7  -8  -2   13.54    0.50
   7   8  -1    9.28    0.40
  -7   8   1    9.20    0.33
  -7   8   1    9.29    0.32
   7   8  -1    9.84    0.28
   7  -8  -1    9.93    0.40
  -7  -8   1    8.95    0.62
   7  -8  -1    9.26    0.35
   7   8   0   32.26    0.93
  -7   8   0   31.93    0.83
   7   8   0   32.78    0.89
   7   8   0   33.20    0.75
  -7   8   0   33.74    0.81
   7  -8   0   33.00    0.85
  -7  -8   0   33.83    0.90
   7  -8   0   32.02    0.83
  -7   8  -1   10.78    0.42
   7   8   1   11.19    0.39
   7   8   1   10.29    0.48
  -7   8  -1   11.65    0.46
   7  -8   1   10.94    0.44
   7  -8   1   11.29    0.31
  -7  -8  -1   10.42    0.48
   7  -8   1   11.58    0.45
  -7   8  -2   33.14    0.95
   7   8   2   33.33    0.98
   7   8   2   33.86    0.89
   7  -8   2   33.04    0.88
  -7  -8  -2   33.01    0.96
   7  -8   2   33.25    0.81
   7  -8   2   33.43    0.92
   7   8   3    0.54    0.28
   7   8   3    0.42    0.21
   7  -8   3    0.20    0.19
   7  -8   3    0.40    0.18
   7  -8   3    0.24    0.23
   7   8   4    8.26    0.58
   7   8   4    8.00    0.63
   7  -8   4    7.77    0.61
   7  -8   4    8.12    0.51
   7  -8   4    8.04    0.52
  -7  -9   8    0.27    0.33
  -7   9   7   14.12    0.46
  -7   9   7   13.25    0.69
  -7  -9   7   13.69    0.67
  -7  -9   7   12.42    0.65
  -7  -9   7   12.93    0.66
  -7   9   6    1.04    0.13
  -7   9   6    0.78    0.27
  -7   9   6    0.73    0.24
  -7  -9   6    0.86    0.25
  -7  -9   6    0.74    0.24
  -7   9   5    8.01    0.24
  -7   9   5    9.15    0.47
  -7   9   5    8.98    0.46
   7   9  -5    8.79    0.46
  -7  -9   5    8.62    0.48
  -7  -9   5    8.46    0.41
  -7  -9   5    8.51    0.46
  -7  -9   5    7.53    0.45
  -7   9   4   18.56    0.64
  -7   9   4   18.70    0.61
  -7  -9   4   18.48    0.56
  -7  -9   4   18.95    0.68
  -7  -9   4   19.07    0.63
  -7   9   3    8.13    0.39
   7   9  -3    8.14    0.30
   7   9  -3    7.63    0.40
  -7   9   3    8.04    0.36
  -7  -9   3    8.33    0.32
  -7  -9   3    7.69    0.40
   7   9  -2    6.74    0.25
   7   9  -2    6.58    0.44
  -7   9   2    6.63    0.23
  -7   9   2    7.10    0.34
  -7   9   2    6.93    0.32
  -7  -9   2    7.10    0.38
   7  -9  -2    6.83    0.36
   7   9  -1   44.12    1.09
   7   9  -1   43.78    1.14
  -7   9   1   43.95    0.98
   7   9  -1   44.34    0.96
  -7   9   1   44.68    1.03
   7  -9  -1   43.15    1.04
   7  -9  -1   43.41    1.07
  -7  -9   1   44.37    1.11
  -7   9   0    0.03    0.11
   7   9   0    0.19    0.09
   7   9   0    0.21    0.18
  -7  -9   0    0.11    0.16
   7  -9   0    0.11    0.12
   7  -9   0    0.05    0.13
  -7   9  -1   30.49    0.82
  -7   9  -1   31.13    0.84
   7   9   1   31.03    0.90
   7   9   1   31.33    0.79
   7  -9   1   30.74    0.81
   7  -9   1   31.47    0.64
   7  -9   1   28.96    0.94
   7   9   2    0.14    0.15
   7   9   2   -0.14    0.23
  -7   9  -2    0.32    0.21
   7  -9   2   -0.23    0.14
  -7  -9  -2    0.24    0.30
   7  -9   2    0.16    0.13
   7  -9   2   -0.10    0.18
   7   9   3    4.52    0.42
   7   9   3    5.83    0.53
   7  -9   3    5.30    0.39
   7  -9   3    5.22    0.36
   7  -9   3    5.50    0.51
   7   9   4    0.14    0.30
   7   9   4   -0.23    0.34
   7  -9   4    0.10    0.24
   7  -9   4    0.11    0.32
   7  -9   4   -0.27    0.26
  -7  10   7    0.08    0.15
  -7  10   7    0.29    0.27
  -7 -10   7    0.17    0.30
  -7 -10   7    0.12    0.27
  -7 -10   7   -0.08    0.26
  -7  10   6    4.87    0.46
  -7  10   6    5.37    0.46
  -7  10   6    4.93    0.23
  -7 -10   6    5.41    0.44
  -7 -10   6    5.02    0.45
  -7 -10   6    5.40    0.48
  -7  10   5    0.92    0.09
  -7  10   5    0.91    0.22
   7  10  -5    0.68    0.19
  -7  10   5    0.93    0.22
  -7 -10   5    1.24    0.23
  -7 -10   5    1.00    0.25
  -7 -10   5    0.88    0.22
  -7 -10   5    0.95    0.20
  -7  10   4   53.32    1.30
  -7  10   4   55.22    1.32
   7  10  -4   52.06    1.34
  -7 -10   4   53.15    1.32
  -7 -10   4   53.78    1.38
  -7 -10   4   51.82    1.24
   7  10  -3    0.07    0.10
  -7  10   3    0.17    0.12
  -7  10   3    0.39    0.16
  -7 -10   3    0.20    0.11
  -7 -10   3    0.06    0.18
  -7 -10   3    0.09    0.16
   7  10  -2    1.13    0.13
   7  10  -2    0.78    0.24
  -7  10   2    0.57    0.14
  -7  10   2    0.81    0.10
  -7  10   2    0.75    0.16
  -7 -10   2    0.63    0.22
  -7 -10   2    0.74    0.19
   7  10  -1    9.95    0.33
   7  10  -1    9.76    0.44
  -7  10   1    9.65    0.38
   7  10  -1    9.98    0.48
  -7  10   1    9.98    0.35
   7 -10  -1    9.72    0.41
  -7 -10   1    9.67    0.45
  -7 -10   1    9.95    0.49
   7 -10  -1    9.90    0.41
   7  10   0   57.93    1.27
  -7  10   0   57.73    1.31
   7  10   0   59.05    1.40
   7  10   0   57.23    1.43
  -7  10   0   58.01    1.32
   7 -10   0   56.58    1.35
   7 -10   0   57.59    1.32
  -7  10  -1    1.48    0.20
   7  10   1    0.97    0.19
   7  10   1    1.67    0.27
  -7  10  -1    1.32    0.28
   7 -10   1    1.52    0.19
   7 -10   1    1.82    0.24
   7  10   2    7.82    0.42
   7  10   2    8.28    0.52
  -7  10  -2    7.98    0.50
   7 -10   2    7.80    0.33
   7 -10   2    7.22    0.38
   7 -10   2    8.27    0.48
   7  10   3    1.25    0.33
   7  10   3    0.90    0.31
   7 -10   3    1.29    0.21
   7 -10   3    1.09    0.21
  -7  11   7   11.66    0.43
  -7  11   7   11.52    0.70
  -7 -11   7   12.75    0.71
  -7 -11   7   13.20    0.67
  -7 -11   7   12.51    0.70
  -7  11   6   -0.22    0.21
  -7  11   6    0.03    0.10
  -7 -11   6   -0.46    0.24
  -7 -11   6   -0.08    0.22
  -7 -11   6    0.23    0.37
  -7  11   5    8.95    0.65
   7  11  -5    9.71    0.50
  -7  11   5   10.26    0.52
  -7 -11   5   10.24    0.56
  -7 -11   5    9.69    0.51
  -7 -11   5   10.15    0.48
  -7  11   4    1.86    0.25
   7  11  -4    2.27    0.28
   7  11  -4    2.38    0.24
  -7  11   4    2.23    0.27
  -7 -11   4    1.91    0.30
  -7 -11   4    1.89    0.26
  -7  11   3   30.90    0.86
   7  11  -3   33.26    0.81
   7  11  -3   32.33    0.91
  -7  11   3   31.77    0.66
  -7  11   3   32.11    0.87
  -7 -11   3   30.65    0.81
  -7 -11   3   30.18    0.89
  -7 -11   3   32.12    0.96
   7  11  -2   10.08    0.35
  -7  11   2    9.80    0.30
  -7  11   2   10.08    0.41
   7  11  -2    9.62    0.46
  -7  11   2   10.73    0.42
  -7 -11   2    9.44    0.37
  -7 -11   2    9.10    0.50
  -7 -11   2   10.01    0.46
   7  11  -1   19.67    0.69
   7  11  -1   20.84    0.68
  -7  11   1   21.08    0.62
  -7  11   1   20.73    0.56
   7  11  -1   21.21    0.57
  -7 -11   1   21.36    0.75
  -7 -11   1   21.96    0.70
   7 -11  -1   20.85    0.62
  -7  11   0    0.01    0.14
  -7  11   0    0.06    0.14
   7  11   0    0.05    0.19
   7  11   0    0.22    0.12
   7  11   0    0.25    0.19
   7 -11   0    0.22    0.13
   7 -11   0    0.13    0.16
  -7  11  -1    7.98    0.41
   7  11   1    7.54    0.38
   7  11   1    7.46    0.47
  -7  11  -1    6.89    0.44
   7 -11   1    7.56    0.35
   7 -11   1    7.65    0.45
  -7 -11  -1    7.50    0.64
  -7  11  -2    5.53    0.45
  -7  11  -2    5.18    0.49
   7  11   2    5.55    0.50
   7  11   2    5.72    0.38
   7 -11   2    5.21    0.28
   7 -11   2    5.44    0.27
   7 -11   2    5.42    0.32
   7 -11   2    5.50    0.46
   7  11   3    9.15    0.54
   7  11   3    9.59    0.64
   7 -11   3    9.43    0.43
   7 -11   3    9.77    0.44
   7 -11   3    9.77    0.62
  -7  12   7    2.14    0.21
  -7  12   7    2.05    0.39
  -7 -12   7    1.23    0.43
  -7 -12   7    1.27    0.33
  -7 -12   7    1.96    0.39
  -7  12   6    2.49    0.20
  -7  12   6    2.40    0.36
  -7 -12   6    2.52    0.33
  -7 -12   6    2.30    0.32
  -7 -12   6    2.92    0.40
  -7  12   5    2.55    0.31
  -7  12   5    2.47    0.14
  -7  12   5    2.68    0.32
   7  12  -5    2.39    0.30
  -7 -12   5    2.68    0.30
  -7 -12   5    2.64    0.35
  -7 -12   5    2.54    0.32
  -7  12   4   47.74    1.21
   7  12  -4   45.41    1.20
   7  12  -4   47.37    1.15
  -7  12   4   47.07    1.22
  -7 -12   4   45.32    1.27
  -7 -12   4   46.18    1.17
  -7 -12   4   46.61    1.23
  -7  12   3    0.52    0.17
   7  12  -3    0.67    0.16
  -7  12   3    0.54    0.18
  -7  12   3    0.70    0.09
   7  12  -3    0.71    0.19
  -7 -12   3    0.35    0.20
  -7 -12   3    0.63    0.16
  -7 -12   3    0.52    0.21
   7  12  -2   32.87    0.93
  -7  12   2   32.97    0.75
  -7  12   2   33.04    0.86
  -7  12   2   33.29    0.89
   7  12  -2   33.67    0.82
  -7 -12   2   32.11    0.99
  -7 -12   2   32.12    0.93
  -7 -12   2   32.26    0.84
   7  12  -1    7.14    0.43
  -7  12   1    6.10    0.31
  -7  12   1    6.90    0.37
   7  12  -1    6.49    0.31
   7  12  -1    6.61    0.42
  -7 -12   1    6.74    0.46
   7 -12  -1    6.69    0.39
   7  12   0   11.39    0.53
   7  12   0   11.42    0.54
  -7  12   0   11.20    0.45
   7  12   0   11.25    0.42
  -7  12   0   11.24    0.46
   7 -12   0   10.54    0.41
   7 -12   0   11.32    0.51
  -7 -12   0   10.22    0.57
   7  12   1    0.96    0.27
  -7  12  -1    1.33    0.24
  -7  12  -1    1.77    0.26
   7  12   1    1.43    0.22
   7 -12   1    1.55    0.27
   7 -12   1    1.70    0.20
   7  12   2    1.26    0.25
  -7  12  -2    1.08    0.30
  -7  12  -2    1.67    0.27
   7  12   2    1.50    0.32
   7 -12   2    1.28    0.19
   7 -12   2    1.47    0.29
   7 -12   2    1.10    0.16
   7 -12   2    1.50    0.15
   7  12   3   -0.25    0.32
   7  12   3    0.62    0.28
   7 -12   3    0.70    0.33
   7 -12   3    0.32    0.20
   7 -12   3    0.21    0.21
  -7  13   7    1.02    0.36
  -7 -13   7    1.16    0.40
  -7 -13   7    0.90    0.32
  -7  13   6    0.32    0.28
  -7  13   6    0.14    0.12
  -7 -13   6   -0.11    0.29
  -7 -13   6   -0.27    0.25
  -7  13   5   15.72    0.39
  -7  13   5   16.20    0.66
   7  13  -5   16.00    0.64
  -7  13   5   16.94    0.69
  -7 -13   5   15.44    0.73
  -7 -13   5   15.99    0.65
   7  13  -4    1.77    0.25
   7  13  -4    1.73    0.23
  -7  13   4    1.72    0.32
  -7  13   4    1.38    0.25
  -7 -13   4    1.86    0.26
  -7 -13   4    2.11    0.31
  -7 -13   4    1.22    0.28
  -7  13   3   52.48    1.30
   7  13  -3   52.58    1.23
   7  13  -3   50.80    1.29
  -7  13   3   51.07    1.08
  -7  13   3   53.27    1.26
  -7 -13   3   52.33    1.26
  -7 -13   3   49.79    1.39
  -7 -13   3   52.49    1.33
   7  13  -2    0.05    0.17
  -7  13   2   -0.38    0.14
  -7  13   2    0.15    0.11
  -7  13   2    0.21    0.15
   7  13  -2    0.09    0.12
  -7 -13   2   -0.02    0.20
  -7 -13   2    0.49    0.24
  -7 -13   2   -0.09    0.14
   7  13  -1    2.88    0.32
   7  13  -1    3.08    0.26
  -7  13   1    3.08    0.27
  -7  13   1    3.18    0.30
   7  13  -1    3.12    0.33
  -7 -13   1    3.23    0.37
   7 -13  -1    2.60    0.34
   7  13   0    4.84    0.42
  -7  13   0    4.56    0.35
   7  13   0    4.54    0.30
  -7  13   0    5.37    0.36
   7  13   0    4.48    0.40
  -7 -13   0    4.17    0.44
   7 -13   0    4.25    0.39
  -7 -13   0    3.95    0.43
   7  13   1    5.10    0.48
  -7  13  -1    5.78    0.41
  -7  13  -1    6.20    0.44
   7  13   1    5.47    0.44
   7  13   1    5.69    0.37
   7 -13   1    5.29    0.30
   7 -13   1    4.36    0.45
  -7  13  -2   -0.22    0.21
  -7  13  -2    0.33    0.29
   7  13   2    0.61    0.29
   7  13   2   -0.02    0.20
   7 -13   2   -0.15    0.15
   7  13   3    7.30    0.64
   7  13   3    4.99    0.55
   7 -13   3    6.61    0.64
  -7  14   6    6.19    0.28
  -7  14   6    6.16    0.57
  -7 -14   6    5.32    0.56
  -7 -14   6    6.36    0.61
  -7  14   5    0.38    0.25
  -7  14   5    0.45    0.11
   7  14  -5    0.43    0.23
  -7  14   5    0.48    0.26
   7  14  -5    0.67    0.22
  -7 -14   5    0.60    0.25
  -7 -14   5    0.47    0.29
  -7  14   4   24.03    0.77
  -7  14   4   22.46    0.53
  -7  14   4   22.20    0.54
   7  14  -4   23.74    0.74
  -7  14   4   23.45    0.81
   7  14  -4   23.05    0.76
  -7 -14   4   22.83    0.84
  -7 -14   4   23.80    0.77
   7  14  -3    0.22    0.18
   7  14  -3    0.50    0.17
  -7  14   3    0.76    0.20
  -7  14   3    0.68    0.12
  -7 -14   3    0.49    0.18
  -7 -14   3    0.74    0.24
  -7 -14   3    0.81    0.27
  -7  14   2    1.37    0.23
   7  14  -2    2.20    0.27
  -7  14   2    1.37    0.20
  -7  14   2    2.00    0.22
   7  14  -2    2.46    0.26
  -7 -14   2    1.83    0.31
  -7 -14   2    1.33    0.26
  -7 -14   2    1.57    0.23
  -7  14   1    0.12    0.17
   7  14  -1    0.19    0.14
   7  14  -1   -0.22    0.17
  -7  14   1    0.08    0.15
   7  14  -1   -0.01    0.21
  -7 -14   1    0.06    0.20
   7 -14  -1   -0.43    0.21
  -7 -14   1    0.38    0.25
   7  14   0   16.15    0.66
   7  14   0   15.68    0.56
  -7  14   0   15.71    0.58
   7  14   0   15.76    0.65
  -7 -14   0   16.42    0.72
   7 -14   0   16.40    0.67
  -7  14  -1    2.75    0.33
   7  14   1    3.38    0.39
  -7  14  -1    2.53    0.30
   7  14   1    2.77    0.29
   7  14   1    2.86    0.35
  -7 -14  -1    2.09    0.36
   7  14   2    1.02    0.26
   7  14   2    1.18    0.34
  -7  14  -2    1.64    0.55
  -7  14  -2    1.37    0.29
   7 -14   2    1.84    0.35
  -7  15   6    0.62    0.32
  -7 -15   6    0.78    0.31
  -7 -15   6    0.96    0.39
   7  15  -5   18.96    0.70
   7  15  -5   17.44    0.71
  -7  15   5   18.76    0.48
  -7  15   5   17.90    0.78
  -7  15   5   18.94    0.75
  -7 -15   5   19.04    0.82
  -7 -15   5   17.82    0.76
  -7  15   4    0.12    0.12
  -7  15   4   -0.12    0.10
   7  15  -4    0.03    0.20
  -7  15   4   -0.30    0.21
  -7  15   4    0.04    0.21
  -7 -15   4    0.01    0.22
  -7 -15   4   -0.13    0.26
  -7  15   3    0.74    0.15
   7  15  -3    0.61    0.21
   7  15  -3    0.69    0.19
  -7  15   3    0.73    0.22
  -7  15   3    0.24    0.21
  -7 -15   3    0.46    0.27
  -7 -15   3    0.87    0.22
  -7  15   2    0.99    0.19
   7  15  -2    1.21    0.24
  -7  15   2    1.16    0.18
   7  15  -2    1.22    0.21
  -7  15   2    1.10    0.24
  -7 -15   2    1.21    0.23
  -7 -15   2    1.01    0.30
  -7  15   1    1.09    0.23
  -7  15   1    1.55    0.22
   7  15  -1    1.11    0.20
   7  15  -1    0.79    0.26
   7  15  -1    0.98    0.23
   7 -15  -1    1.17    0.27
  -7 -15   1    1.40    0.32
   7  15   0    1.93    0.31
  -7  15   0    2.16    0.30
  -7  15   0    1.95    0.27
   7  15   0    1.65    0.24
   7  15   0    2.08    0.32
   7 -15   0    1.36    0.29
  -7 -15   0    2.12    0.36
   7  15   1    9.58    0.50
   7  15   1   10.47    0.61
  -7  15  -1    9.10    0.54
  -7  15  -1    7.84    0.56
   7  15   1    8.97    0.57
   7 -15   1    8.59    0.80
  -7 -15  -1    9.15    0.65
   7  15   2    0.10    0.25
   7  15   2    0.19    0.33
  -7  15  -2   -0.09    0.24
   7 -15   2   -0.14    0.33
  -7 -15  -2    0.06    0.36
  -7  16   6    5.11    0.61
  -7  16   5   -0.67    0.27
  -7  16   5    0.36    0.26
  -7  16   5    0.01    0.13
   7  16  -5   -0.46    0.22
   7  16  -5    0.17    0.24
  -7 -16   5    0.38    0.30
  -7 -16   5   -0.08    0.34
  -7  16   4   10.45    0.34
  -7  16   4   11.04    0.62
  -7  16   4   11.40    0.55
   7  16  -4   11.40    0.56
   7  16  -4   10.61    0.54
  -7 -16   4   10.79    0.59
  -7 -16   4   11.19    0.69
  -7  16   3    3.19    0.52
   7  16  -3    3.00    0.36
  -7  16   3    2.23    0.26
  -7  16   3    2.24    0.32
   7  16  -3    2.02    0.29
  -7 -16   3    2.24    0.39
  -7 -16   3    2.35    0.36
   7  16  -2    1.50    0.27
  -7  16   2    1.51    0.21
  -7  16   2    2.00    0.30
   7  16  -2    1.61    0.23
  -7  16   2    1.60    0.22
  -7 -16   2    1.56    0.26
  -7 -16   2    1.58    0.33
   7  16  -1    0.15    0.25
  -7  16   1    0.00    0.20
   7  16  -1    0.15    0.21
  -7  16   1    0.20    0.21
   7  16  -1    0.02    0.18
  -7 -16   1    0.00    0.30
   7  16   0    6.08    0.49
   7  16   0    4.68    0.41
  -7  16   0    5.27    0.45
  -7  16   0    5.96    0.46
   7  16   0    5.83    0.51
  -7 -16   0    5.18    0.58
   7  16   1    0.19    0.24
  -7  16  -1    0.83    0.26
   7  16   1    0.28    0.32
  -7  16  -1    0.57    0.31
   7  16   1    0.33    0.28
   7 -16   1    0.78    0.32
  -7 -16  -1    1.04    0.37
  -7  16  -2    3.23    0.40
   7  16   2    2.85    0.38
   7  16   2    3.66    0.70
  -7 -16  -2    2.87    0.49
   7  17  -5    3.27    0.40
   7  17  -5    3.71    0.44
  -7  17   5    3.49    0.45
  -7 -17   5    2.76    0.49
  -7 -17   5    3.00    0.44
  -7  17   4    1.61    0.32
   7  17  -4    2.31    0.32
  -7  17   4    1.68    0.30
   7  17  -4    2.25    0.32
  -7 -17   4    2.35    0.35
  -7 -17   4    1.23    0.36
   7  17  -3    0.13    0.21
  -7  17   3    0.22    0.24
  -7  17   3    0.81    0.29
   7  17  -3    0.18    0.21
  -7 -17   3    0.26    0.24
  -7 -17   3    1.00    0.32
  -7  17   2    0.11    0.17
  -7  17   2   -0.21    0.23
  -7  17   2    0.26    0.22
   7  17  -2   -0.17    0.22
   7  17  -2    0.01    0.20
  -7 -17   2    0.32    0.28
  -7  17   1    5.14    0.46
   7  17  -1    4.42    0.48
   7  17  -1    4.65    0.44
  -7  17   1    3.38    0.41
   7  17  -1    4.56    0.48
   7 -17  -1    4.53    0.52
  -7 -17   1    4.28    0.47
   7  17   0    2.00    0.35
   7  17   0    1.95    0.32
   7  17   0    2.07    0.31
  -7  17   0    2.08    0.32
  -7  17   0    1.92    0.32
  -7 -17   0    1.56    0.38
   7 -17   0    2.19    0.39
   7  17   1    4.37    0.48
   7  17   1    4.97    0.48
  -7  17  -1    4.57    0.50
   7  17   1    3.57    0.40
  -7  17  -1    4.53    0.47
  -7 -17  -1    4.95    0.53
  -7  18   4   -0.16    0.26
   7  18  -4    0.22    0.25
   7  18  -4    0.08    0.27
  -7  18   4    0.09    0.26
  -7 -18   4    0.35    0.40
  -7 -18   4    0.55    0.32
   7  18  -3    5.55    0.48
   7  18  -3    4.37    0.45
  -7  18   3    5.33    0.42
  -7  18   3    5.09    0.51
  -7 -18   3    5.23    0.53
  -7 -18   3    4.04    0.48
  -7  18   2    4.81    0.50
  -7  18   2    5.37    0.42
   7  18  -2    5.96    0.48
  -7  18   2    5.66    0.37
   7  18  -2    5.11    0.46
  -7 -18   2    5.10    0.60
  -7  18   1    1.21    0.30
   7  18  -1    1.20    0.26
   7  18  -1    0.83    0.31
   7  18  -1    0.76    0.26
  -7  18   1    1.17    0.33
   7 -18  -1    0.39    0.31
  -7 -18   1    1.09    0.36
  -7  18   0    2.31    0.38
  -7  18   0    2.93    0.37
   7  18   0    2.68    0.38
   7  18   0    2.86    0.34
   7  18   0    3.04    0.43
  -7 -18   0    2.58    0.46
  -7  19   4    0.54    0.32
  -7  19   4    0.22    0.30
   7  19  -4    0.01    0.27
   7  19  -4    0.28    0.30
  -7 -19   4    0.06    0.40
   7  19  -3    0.89    0.27
   7  19  -3    0.59    0.29
  -7  19   3    0.99    0.31
  -7 -19   3    0.53    0.40
  -7 -19   3    0.81    0.34
  -7  19   2    0.54    0.31
   7  19  -2    0.78    0.28
   7  19  -2    1.07    0.30
  -7 -19   2    0.58    0.39
  -7  19   1    6.64    0.56
   7  19  -1    8.62    0.57
  -7  19   1    7.10    0.58
   7  19  -1    6.27    0.53
  -7 -19   1    6.42    0.68
   7  19   0    0.20    0.29
   7  19   0    0.50    0.32
  -7  19   0    0.40    0.30
  -7  19   0    0.19    0.35
  -7 -19   0   -0.40    0.44
  -7  20   2   11.62    0.70
   7  20  -2   11.01    0.65
  -8   0   8   -0.04    0.28
  -8   0   8    0.21    0.27
  -8   0   7   -0.51    0.18
  -8   0   7    0.00    0.20
  -8   0   6   30.26    0.82
  -8   0   6   29.83    1.19
  -8   0   6   30.20    0.82
  -8   0   5   -0.13    0.13
  -8   0   5   -0.12    0.10
  -8   0   5   -0.06    0.12
   8   0  -5    0.09    0.17
  -8   0   4    2.41    0.22
  -8   0   4    3.10    0.21
  -8   0   4    2.38    0.15
   8   0  -4    2.12    0.25
  -8   0   4    2.50    0.15
  -8   0   3    0.03    0.10
  -8   0   3   -0.01    0.14
   8   0  -3   -0.11    0.19
   8   0  -2   11.77    0.58
  -8   0   2   12.21    0.40
  -8   0   1    0.08    0.11
   8   0   0   72.74    1.70
  -8   0   0   74.61    1.62
   8   0   0   71.62    1.54
[truncated: 67,718 more chars]
