# Supplementary material for: Synthesis and Structure Elucidation of Two Essential Metal Complexes: In-Vitro Studies of Their BSA/HSA-Binding Properties, Docking Simulations, and Anticancer Activities
Source: Molecules. 2022 Mar 14;27(6):1886. doi: 10.3390/molecules27061886 (PMC8948964; doi:10.3390/molecules27061886)
Supplement: Supplementary file 1 [file molecules-27-01886-s001.zip › molecules-1614277Supporting Information/cif-data and checkcif/2-cif.cif]

 
data_b
 
_audit_creation_method            'SHELXL-2018/3'
_shelx_SHELXL_version_number      '2018/3'
_chemical_name_systematic         ?
_chemical_name_common             ?
_chemical_melting_point           ?
_chemical_formula_moiety          
'C14 H14 Fe N12 O10, 2(H2 O)'
_chemical_formula_sum
 'C14 H18 Fe N12 O12' 
_chemical_formula_weight          602.25

loop_
 _atom_type_symbol
 _atom_type_description
 _atom_type_scat_dispersion_real
 _atom_type_scat_dispersion_imag
 _atom_type_scat_source
 'C'  'C'   0.0033   0.0016
 'International Tables Vol C Tables 4.2.6.8 and 6.1.1.4'
 'H'  'H'   0.0000   0.0000
 'International Tables Vol C Tables 4.2.6.8 and 6.1.1.4'
 'Fe'  'Fe'   0.3463   0.8444
 'International Tables Vol C Tables 4.2.6.8 and 6.1.1.4'
 'N'  'N'   0.0061   0.0033
 'International Tables Vol C Tables 4.2.6.8 and 6.1.1.4'
 'O'  'O'   0.0106   0.0060
 'International Tables Vol C Tables 4.2.6.8 and 6.1.1.4'
 
_space_group_crystal_system       monoclinic
_space_group_IT_number            14
_space_group_name_H-M_alt         'P 21/c'
_space_group_name_Hall            '-P 2ybc'
 
_shelx_space_group_comment
;
The symmetry employed for this shelxl refinement is uniquely defined
by the following loop, which should always be used as a source of
symmetry information in preference to the above space-group names.
They are only intended as comments.
;
 
loop_
 _space_group_symop_operation_xyz
 'x, y, z'
 '-x, y+1/2, -z+1/2'
 '-x, -y, -z'
 'x, -y-1/2, z-1/2'
 
_cell_length_a                    9.2443(3)
_cell_length_b                    18.8504(7)
_cell_length_c                    6.9777(3)
_cell_angle_alpha                 90
_cell_angle_beta                  111.5800(10)
_cell_angle_gamma                 90
_cell_volume                      1130.69(7)
_cell_formula_units_Z             2
_cell_measurement_temperature     298(2)
_cell_measurement_reflns_used     9986
_cell_measurement_theta_min       2.60
_cell_measurement_theta_max       27.53
 
_exptl_crystal_description        block
_exptl_crystal_colour             yellowish green
_exptl_crystal_density_meas       ?
_exptl_crystal_density_method     'not measured'
_exptl_crystal_density_diffrn     1.769          
_exptl_crystal_F_000              616
_exptl_transmission_factor_min    0.7185  
_exptl_transmission_factor_max    0.7456
_exptl_crystal_size_max           0.220
_exptl_crystal_size_mid           0.200
_exptl_crystal_size_min           0.17
_exptl_absorpt_coefficient_mu     0.758
_shelx_estimated_absorpt_T_min    0.851
_shelx_estimated_absorpt_T_max    0.987
_exptl_absorpt_correction_type    multi-scan
_exptl_absorpt_correction_T_min   ?
_exptl_absorpt_correction_T_max   ?
_exptl_absorpt_process_details    'SADABS(Bruker 2000)'
_exptl_absorpt_special_details    ?
_diffrn_ambient_temperature       298(2)
_diffrn_radiation_wavelength      0.71073
_diffrn_radiation_type            MoK\a
_diffrn_source                    'fine-focus sealed tube'
_diffrn_measurement_device_type   'Bruker D8 VENTURE PHOTON'
_diffrn_measurement_method        '\f and \w scans'
_diffrn_detector_area_resol_mean  ?
_diffrn_reflns_number             16235
_diffrn_reflns_av_unetI/netI      0.0158
_diffrn_reflns_av_R_equivalents   0.0234
_diffrn_reflns_limit_h_min        -9
_diffrn_reflns_limit_h_max        12
_diffrn_reflns_limit_k_min        -24
_diffrn_reflns_limit_k_max        24
_diffrn_reflns_limit_l_min        -9
_diffrn_reflns_limit_l_max        9
_diffrn_reflns_theta_min          3.207
_diffrn_reflns_theta_max          27.573
_diffrn_reflns_theta_full         25.242
_diffrn_measured_fraction_theta_max   0.993
_diffrn_measured_fraction_theta_full  0.999
_diffrn_reflns_Laue_measured_fraction_max    0.993
_diffrn_reflns_Laue_measured_fraction_full   0.999
_diffrn_reflns_point_group_measured_fraction_max   0.993
_diffrn_reflns_point_group_measured_fraction_full  0.999
_reflns_number_total              2596
_reflns_number_gt                 2321
_reflns_threshold_expression      'I > 2\s(I)'
_reflns_Friedel_coverage          0.000
_reflns_Friedel_fraction_max      .
_reflns_Friedel_fraction_full     .
 
_reflns_special_details
;
 Reflections were merged by SHELXL according to the crystal
 class for the calculation of statistics and refinement.
 
 _reflns_Friedel_fraction is defined as the number of unique
 Friedel pairs measured divided by the number that would be
 possible theoretically, ignoring centric projections and
 systematic absences.
;
 
_computing_data_collection       'Bruker APEX3' 
_computing_cell_refinement       'Bruker SAINT' 
_computing_data_reduction        'Bruker SAINT'
_computing_structure_solution    'SHELXL-2018/3 (Sheldrick, 2015)'
_computing_structure_refinement  'SHELXL-2018/3 (Sheldrick, 2015)'
_computing_molecular_graphics     ?
_computing_publication_material   ?
_refine_special_details           ?
_refine_ls_structure_factor_coef  Fsqd
_refine_ls_matrix_type            full
_refine_ls_weighting_scheme       calc
_refine_ls_weighting_details
'w=1/[\s^2^(Fo^2^)+(0.0344P)^2^+0.5169P] where P=(Fo^2^+2Fc^2^)/3'
_atom_sites_solution_primary      direct
_atom_sites_solution_secondary    difmap
_atom_sites_solution_hydrogens    mixed
_refine_ls_hydrogen_treatment     constr
_refine_ls_extinction_method      none
_refine_ls_extinction_coef        .
_refine_ls_number_reflns          2596
_refine_ls_number_parameters      178
_refine_ls_number_restraints      0
_refine_ls_R_factor_all           0.0339
_refine_ls_R_factor_gt            0.0288
_refine_ls_wR_factor_ref          0.0735
_refine_ls_wR_factor_gt           0.0712
_refine_ls_goodness_of_fit_ref    1.073
_refine_ls_restrained_S_all       1.073
_refine_ls_shift/su_max           0.000
_refine_ls_shift/su_mean          0.000
 
loop_
 _atom_site_label
 _atom_site_type_symbol
 _atom_site_fract_x
 _atom_site_fract_y
 _atom_site_fract_z
 _atom_site_U_iso_or_equiv
 _atom_site_adp_type
 _atom_site_occupancy
 _atom_site_site_symmetry_order  
 _atom_site_calc_flag
 _atom_site_refinement_flags_posn
 _atom_site_refinement_flags_adp
 _atom_site_refinement_flags_occupancy
 _atom_site_disorder_assembly
 _atom_site_disorder_group
Fe1 Fe 0.000000 0.000000 0.000000 0.02280(10) Uani 1 2 d S . P . .
O1 O 0.07385(12) -0.04085(6) -0.24242(17) 0.0296(2) Uani 1 1 d . . . . .
O2 O 0.25455(13) -0.02884(7) -0.38230(17) 0.0346(3) Uani 1 1 d . . . . .
O3 O 0.49142(13) 0.04421(6) -0.32262(18) 0.0336(3) Uani 1 1 d . . . . .
H3 H 0.413218 0.020344 -0.341592 0.050 Uiso 1 1 d R U . . .
O4 O 0.62380(13) 0.12781(7) -0.1075(2) 0.0383(3) Uani 1 1 d . . . . .
O5 O 0.13152(12) -0.07728(6) 0.20902(17) 0.0306(2) Uani 1 1 d . . . . .
H5A H 0.217425 -0.092311 0.206245 0.046 Uiso 1 1 d R U . . .
H5B H 0.158945 -0.066371 0.335645 0.046 Uiso 1 1 d R U . . .
N1 N 0.20559(13) 0.06048(6) 0.04291(18) 0.0218(2) Uani 1 1 d . . . . .
N2 N 0.41766(13) 0.12388(6) 0.10574(19) 0.0237(3) Uani 1 1 d . . . . .
H2A H 0.491033 0.153777 0.163728 0.028 Uiso 1 1 d R U . . .
N3 N 0.15582(15) 0.20560(7) 0.24689(19) 0.0273(3) Uani 1 1 d . . . . .
N4 N 0.20727(18) 0.27160(8) 0.2327(2) 0.0381(3) Uani 1 1 d . . . . .
N5 N 0.0847(2) 0.31048(8) 0.1512(3) 0.0442(4) Uani 1 1 d . . . . .
N6 N -0.04607(18) 0.27149(8) 0.1111(2) 0.0436(4) Uani 1 1 d . . . . .
C1 C 0.19302(16) -0.01287(8) -0.2528(2) 0.0245(3) Uani 1 1 d . . . . .
C2 C 0.27008(15) 0.04296(7) -0.0980(2) 0.0213(3) Uani 1 1 d . . . . .
C3 C 0.40277(16) 0.08250(8) -0.0613(2) 0.0224(3) Uani 1 1 d . . . . .
C4 C 0.51433(16) 0.08625(8) -0.1670(2) 0.0268(3) Uani 1 1 d . . . . .
C5 C 0.29695(16) 0.10942(7) 0.1631(2) 0.0225(3) Uani 1 1 d . . . . .
C6 C 0.26391(18) 0.14685(8) 0.3309(2) 0.0279(3) Uani 1 1 d . . . . .
H6C H 0.219329 0.113721 0.400259 0.033 Uiso 1 1 calc R U . . .
H6D H 0.360243 0.164886 0.431347 0.033 Uiso 1 1 calc R U . . .
C7 C 0.0013(2) 0.20687(9) 0.1719(3) 0.0375(4) Uani 1 1 d . . . . .
H7A H -0.062921 0.168121 0.163693 0.045 Uiso 1 1 calc R U . . .
O6 O 0.62334(18) 0.21548(8) 0.3674(3) 0.0731(5) Uani 1 1 d . . . . .
H6A H 0.720153 0.209099 0.432362 0.110 Uiso 1 1 d R U . . .
H6B H 0.611843 0.260239 0.358522 0.110 Uiso 1 1 d R U . . .
 
loop_
 _atom_site_aniso_label
 _atom_site_aniso_U_11
 _atom_site_aniso_U_22
 _atom_site_aniso_U_33
 _atom_site_aniso_U_23
 _atom_site_aniso_U_13
 _atom_site_aniso_U_12
Fe1 0.01751(15) 0.02720(17) 0.02587(16) -0.00337(11) 0.01056(11) -0.00339(11)
O1 0.0249(5) 0.0348(6) 0.0314(6) -0.0094(5) 0.0129(4) -0.0074(4)
O2 0.0300(6) 0.0483(7) 0.0303(6) -0.0131(5) 0.0166(5) -0.0042(5)
O3 0.0296(6) 0.0432(7) 0.0346(6) -0.0008(5) 0.0194(5) -0.0002(5)
O4 0.0295(6) 0.0371(6) 0.0572(8) -0.0021(6) 0.0265(6) -0.0057(5)
O5 0.0237(5) 0.0379(6) 0.0316(6) 0.0024(5) 0.0119(4) 0.0032(4)
N1 0.0181(5) 0.0250(6) 0.0236(6) -0.0019(5) 0.0092(5) -0.0001(5)
N2 0.0176(5) 0.0232(6) 0.0304(6) -0.0021(5) 0.0089(5) -0.0021(4)
N3 0.0309(6) 0.0259(6) 0.0263(6) -0.0041(5) 0.0120(5) 0.0013(5)
N4 0.0434(8) 0.0302(7) 0.0440(8) -0.0020(6) 0.0201(7) -0.0035(6)
N5 0.0552(10) 0.0325(8) 0.0474(9) 0.0032(7) 0.0219(8) 0.0060(7)
N6 0.0414(8) 0.0395(8) 0.0462(9) -0.0006(7) 0.0117(7) 0.0109(7)
C1 0.0210(7) 0.0287(7) 0.0231(7) -0.0015(6) 0.0075(6) 0.0021(6)
C2 0.0177(6) 0.0246(7) 0.0223(7) 0.0012(5) 0.0084(5) 0.0027(5)
C3 0.0185(6) 0.0236(7) 0.0263(7) 0.0025(5) 0.0096(5) 0.0030(5)
C4 0.0208(7) 0.0284(7) 0.0342(8) 0.0073(6) 0.0137(6) 0.0058(6)
C5 0.0182(6) 0.0235(7) 0.0249(7) -0.0004(5) 0.0068(5) 0.0012(5)
C6 0.0285(7) 0.0297(8) 0.0245(7) -0.0024(6) 0.0086(6) 0.0040(6)
C7 0.0305(8) 0.0352(9) 0.0448(10) -0.0054(7) 0.0116(7) 0.0018(7)
O6 0.0430(8) 0.0425(8) 0.1052(14) -0.0205(9) -0.0062(8) -0.0083(7)
 
_geom_special_details
;
 All esds (except the esd in the dihedral angle between two l.s. planes)
 are estimated using the full covariance matrix.  The cell esds are taken
 into account individually in the estimation of esds in distances, angles
 and torsion angles; correlations between esds in cell parameters are only
 used when they are defined by crystal symmetry.  An approximate (isotropic)
 treatment of cell esds is used for estimating esds involving l.s. planes.
;
 
loop_
 _geom_bond_atom_site_label_1
 _geom_bond_atom_site_label_2
 _geom_bond_distance
 _geom_bond_site_symmetry_2
 _geom_bond_publ_flag
Fe1 O5 2.1031(11) . ?
Fe1 O5 2.1032(11) 3 ?
Fe1 N1 2.1407(11) . ?
Fe1 N1 2.1408(11) 3 ?
Fe1 O1 2.1840(10) 3 ?
Fe1 O1 2.1840(10) . ?
O1 C1 1.2474(18) . ?
O2 C1 1.2681(18) . ?
O3 C4 1.2970(19) . ?
O3 H3 0.8199 . ?
O4 C4 1.2253(19) . ?
O5 H5A 0.8500 . ?
O5 H5B 0.8500 . ?
N1 C5 1.3218(18) . ?
N1 C2 1.3643(18) . ?
N2 C5 1.3448(18) . ?
N2 C3 1.3667(19) . ?
N2 H2A 0.8600 . ?
N3 C7 1.328(2) . ?
N3 N4 1.3485(19) . ?
N3 C6 1.4622(19) . ?
N4 N5 1.292(2) . ?
N5 N6 1.354(2) . ?
N6 C7 1.311(2) . ?
C1 C2 1.489(2) . ?
C2 C3 1.3765(19) . ?
C3 C4 1.474(2) . ?
C5 C6 1.491(2) . ?
C6 H6C 0.9700 . ?
C6 H6D 0.9700 . ?
C7 H7A 0.9300 . ?
O6 H6A 0.8500 . ?
O6 H6B 0.8498 . ?
 
loop_
 _geom_angle_atom_site_label_1
 _geom_angle_atom_site_label_2
 _geom_angle_atom_site_label_3
 _geom_angle
 _geom_angle_site_symmetry_1
 _geom_angle_site_symmetry_3
 _geom_angle_publ_flag
O5 Fe1 O5 180.0 . 3 ?
O5 Fe1 N1 90.85(4) . . ?
O5 Fe1 N1 89.15(4) 3 . ?
O5 Fe1 N1 89.15(4) . 3 ?
O5 Fe1 N1 90.85(4) 3 3 ?
N1 Fe1 N1 180.00(3) . 3 ?
O5 Fe1 O1 88.44(4) . 3 ?
O5 Fe1 O1 91.56(4) 3 3 ?
N1 Fe1 O1 102.61(4) . 3 ?
N1 Fe1 O1 77.39(4) 3 3 ?
O5 Fe1 O1 91.56(4) . . ?
O5 Fe1 O1 88.44(4) 3 . ?
N1 Fe1 O1 77.39(4) . . ?
N1 Fe1 O1 102.61(4) 3 . ?
O1 Fe1 O1 180.0 3 . ?
C1 O1 Fe1 115.50(9) . . ?
C4 O3 H3 109.5 . . ?
Fe1 O5 H5A 121.4 . . ?
Fe1 O5 H5B 115.4 . . ?
H5A O5 H5B 100.4 . . ?
C5 N1 C2 106.24(11) . . ?
C5 N1 Fe1 141.96(10) . . ?
C2 N1 Fe1 111.78(9) . . ?
C5 N2 C3 107.70(12) . . ?
C5 N2 H2A 126.1 . . ?
C3 N2 H2A 126.2 . . ?
C7 N3 N4 108.16(14) . . ?
C7 N3 C6 130.45(14) . . ?
N4 N3 C6 121.38(13) . . ?
N5 N4 N3 106.25(14) . . ?
N4 N5 N6 110.78(14) . . ?
C7 N6 N5 105.71(15) . . ?
O1 C1 O2 125.33(14) . . ?
O1 C1 C2 116.97(13) . . ?
O2 C1 C2 117.69(13) . . ?
N1 C2 C3 109.32(12) . . ?
N1 C2 C1 118.35(12) . . ?
C3 C2 C1 132.32(13) . . ?
N2 C3 C2 105.71(12) . . ?
N2 C3 C4 122.00(13) . . ?
C2 C3 C4 132.28(14) . . ?
O4 C4 O3 122.34(14) . . ?
O4 C4 C3 120.23(14) . . ?
O3 C4 C3 117.43(13) . . ?
N1 C5 N2 111.03(12) . . ?
N1 C5 C6 124.11(13) . . ?
N2 C5 C6 124.74(13) . . ?
N3 C6 C5 110.54(12) . . ?
N3 C6 H6C 109.5 . . ?
C5 C6 H6C 109.5 . . ?
N3 C6 H6D 109.5 . . ?
C5 C6 H6D 109.5 . . ?
H6C C6 H6D 108.1 . . ?
N6 C7 N3 109.11(16) . . ?
N6 C7 H7A 125.4 . . ?
N3 C7 H7A 125.4 . . ?
H6A O6 H6B 105.0 . . ?
 
loop_
 _geom_torsion_atom_site_label_1
 _geom_torsion_atom_site_label_2
 _geom_torsion_atom_site_label_3
 _geom_torsion_atom_site_label_4
 _geom_torsion
 _geom_torsion_site_symmetry_1
 _geom_torsion_site_symmetry_2
 _geom_torsion_site_symmetry_3
 _geom_torsion_site_symmetry_4
 _geom_torsion_publ_flag
C7 N3 N4 N5 0.09(18) . . . . ?
C6 N3 N4 N5 179.27(14) . . . . ?
N3 N4 N5 N6 -0.09(19) . . . . ?
N4 N5 N6 C7 0.1(2) . . . . ?
Fe1 O1 C1 O2 -179.88(12) . . . . ?
Fe1 O1 C1 C2 1.19(17) . . . . ?
C5 N1 C2 C3 -0.16(16) . . . . ?
Fe1 N1 C2 C3 -179.06(9) . . . . ?
C5 N1 C2 C1 178.70(12) . . . . ?
Fe1 N1 C2 C1 -0.20(15) . . . . ?
O1 C1 C2 N1 -0.7(2) . . . . ?
O2 C1 C2 N1 -179.70(13) . . . . ?
O1 C1 C2 C3 177.86(15) . . . . ?
O2 C1 C2 C3 -1.2(2) . . . . ?
C5 N2 C3 C2 -0.56(15) . . . . ?
C5 N2 C3 C4 178.52(13) . . . . ?
N1 C2 C3 N2 0.45(16) . . . . ?
C1 C2 C3 N2 -178.19(14) . . . . ?
N1 C2 C3 C4 -178.50(14) . . . . ?
C1 C2 C3 C4 2.9(3) . . . . ?
N2 C3 C4 O4 -0.7(2) . . . . ?
C2 C3 C4 O4 178.07(15) . . . . ?
N2 C3 C4 O3 179.16(13) . . . . ?
C2 C3 C4 O3 -2.0(2) . . . . ?
C2 N1 C5 N2 -0.21(16) . . . . ?
Fe1 N1 C5 N2 178.13(11) . . . . ?
C2 N1 C5 C6 175.99(13) . . . . ?
Fe1 N1 C5 C6 -5.7(2) . . . . ?
C3 N2 C5 N1 0.50(16) . . . . ?
C3 N2 C5 C6 -175.68(13) . . . . ?
C7 N3 C6 C5 87.8(2) . . . . ?
N4 N3 C6 C5 -91.19(16) . . . . ?
N1 C5 C6 N3 -82.19(18) . . . . ?
N2 C5 C6 N3 93.49(17) . . . . ?
N5 N6 C7 N3 0.0(2) . . . . ?
N4 N3 C7 N6 -0.1(2) . . . . ?
C6 N3 C7 N6 -179.13(15) . . . . ?
 
loop_
 _geom_hbond_atom_site_label_D 
 _geom_hbond_atom_site_label_H 
 _geom_hbond_atom_site_label_A 
 _geom_hbond_distance_DH 
 _geom_hbond_distance_HA 
 _geom_hbond_distance_DA 
 _geom_hbond_angle_DHA 
 _geom_hbond_site_symmetry_A 
 _geom_hbond_publ_flag
O3 H3 O2  0.82 1.67 2.4887(16) 179.3 . yes
N2 H2A O6  0.86 1.89 2.7159(18) 159.3 . yes
O5 H5A O4  0.85 1.95 2.7757(16) 162.0 3_655 yes
O5 H5B O2  0.85 1.97 2.8060(15) 168.2 1_556 yes
O6 H6A N6  0.85 2.09 2.910(2) 161.3 4_666 yes
O6 H6B O4  0.85 2.12 2.9592(19) 168.3 4_566 yes
 
_refine_diff_density_max    0.383
_refine_diff_density_min   -0.277
_refine_diff_density_rms    0.052

_shelx_res_file
;
TITL a in P2(1)/c                           New:P21/c
    b.res
    created by SHELXL-2018/3 at 11:48:28 on 31-Mar-2020
CELL  0.71073    9.2443   18.8504    6.9777    90.000   111.580    90.000
ZERR        2    0.0003    0.0007    0.0003     0.000     0.001     0.000
LATT   1
SYMM             - X ,    0.50000 + Y ,    0.50000 - Z
SFAC  C  H Fe  N  O
UNIT    28   36   2  24  24

L.S. 20
ACTA
BOND $H
FMAP 2
PLAN 10
HTAB
CONF
size 0.22 0.20 0.17
TEMP 25
OMIT 1 0 0
EQIV $2 -x+1, -y, -z
EQIV $3 x, y, z+1
EQIV $4 x+1, -y+1/2, z+1/2
EQIV $5 x, -y+1/2, z+1/2
HTAB O3 O2
HTAB N2 O6
HTAB O5 O4_$2
HTAB O5 O2_$3
HTAB O6 N6_$4
HTAB O6 O4_$5

WGHT    0.034400    0.516900
FVAR       0.21427
FE1   3    0.000000    0.000000    0.000000    10.50000    0.01751    0.02720 =
         0.02587   -0.00337    0.01056   -0.00339
O1    5    0.073853   -0.040846   -0.242421    11.00000    0.02486    0.03484 =
         0.03139   -0.00935    0.01290   -0.00737
O2    5    0.254554   -0.028844   -0.382297    11.00000    0.03001    0.04825 =
         0.03033   -0.01310    0.01660   -0.00422
O3    5    0.491418    0.044214   -0.322622    11.00000    0.02964    0.04321 =
         0.03455   -0.00077    0.01944   -0.00024
AFIX   3
H3    2    0.413218    0.020344   -0.341592    11.00000   -1.50000
AFIX   0
O4    5    0.623803    0.127812   -0.107460    11.00000    0.02950    0.03709 =
         0.05720   -0.00213    0.02654   -0.00569
O5    5    0.131525   -0.077281    0.209015    11.00000    0.02374    0.03791 =
         0.03163    0.00242    0.01188    0.00316
AFIX   3
H5A   2    0.217425   -0.092311    0.206245    11.00000   -1.50000
H5B   2    0.158945   -0.066371    0.335645    11.00000   -1.50000
AFIX   0
N1    4    0.205591    0.060477    0.042906    11.00000    0.01806    0.02495 =
         0.02362   -0.00189    0.00925   -0.00008
N2    4    0.417663    0.123877    0.105738    11.00000    0.01756    0.02322 =
         0.03044   -0.00214    0.00885   -0.00208
AFIX   3
H2A   2    0.491033    0.153777    0.163728    11.00000   -1.20000
AFIX   0
N3    4    0.155818    0.205604    0.246885    11.00000    0.03091    0.02588 =
         0.02630   -0.00408    0.01197    0.00132
N4    4    0.207274    0.271601    0.232718    11.00000    0.04342    0.03024 =
         0.04404   -0.00203    0.02013   -0.00354
N5    4    0.084741    0.310480    0.151154    11.00000    0.05522    0.03254 =
         0.04744    0.00322    0.02188    0.00596
N6    4   -0.046067    0.271486    0.111132    11.00000    0.04144    0.03954 =
         0.04615   -0.00059    0.01174    0.01091
C1    1    0.193016   -0.012866   -0.252849    11.00000    0.02102    0.02874 =
         0.02314   -0.00151    0.00745    0.00206
C2    1    0.270078    0.042964   -0.097954    11.00000    0.01771    0.02465 =
         0.02226    0.00122    0.00836    0.00273
C3    1    0.402774    0.082497   -0.061298    11.00000    0.01848    0.02360 =
         0.02631    0.00250    0.00960    0.00302
C4    1    0.514329    0.086252   -0.167048    11.00000    0.02084    0.02838 =
         0.03416    0.00729    0.01373    0.00575
C5    1    0.296950    0.109422    0.163131    11.00000    0.01817    0.02351 =
         0.02494   -0.00036    0.00682    0.00115
C6    1    0.263912    0.146845    0.330876    11.00000    0.02850    0.02973 =
         0.02452   -0.00240    0.00858    0.00395
AFIX  23
H6C   2    0.219329    0.113721    0.400259    11.00000   -1.20000
H6D   2    0.360243    0.164886    0.431347    11.00000   -1.20000
AFIX   0
C7    1    0.001340    0.206874    0.171851    11.00000    0.03053    0.03517 =
         0.04478   -0.00539    0.01156    0.00178
AFIX  43
H7A   2   -0.062921    0.168121    0.163693    11.00000   -1.20000
AFIX   0
O6    5    0.623343    0.215479    0.367362    11.00000    0.04302    0.04254 =
         0.10518   -0.02049   -0.00619   -0.00832
AFIX   3
H6A   2    0.720153    0.209099    0.432362    11.00000   -1.50000
H6B   2    0.611843    0.260239    0.358522    11.00000   -1.50000

AFIX   0
HKLF 4


REM  a in P2(1)/c                           New:P21/c
REM wR2 = 0.0735, GooF = S = 1.073, Restrained GooF = 1.073 for all data
REM R1 = 0.0288 for 2321 Fo > 4sig(Fo) and 0.0339 for all 2596 data
REM 178 parameters refined using 0 restraints

END

WGHT      0.0327      0.5253

REM Instructions for potential hydrogen bonds
HTAB O3 O2
HTAB O5 O4_$2
HTAB O5 O2_$3
HTAB N2 O6
EQIV $1 -x, -y, -z
HTAB C7 O1_$1
HTAB O6 N6_$4
HTAB O6 O4_$5

REM Highest difference peak  0.383,  deepest hole -0.277,  1-sigma level  0.052
Q1    1   0.0609  0.3598  0.1033  11.00000  0.05    0.38
Q2    1   0.3407 -0.0038 -0.3535  11.00000  0.05    0.27
Q3    1   0.4536  0.0808 -0.1096  11.00000  0.05    0.26
Q4    1   0.3226  0.0761 -0.1164  11.00000  0.05    0.23
Q5    1   0.2421  0.0907  0.1017  11.00000  0.05    0.21
Q6    1   0.2813  0.1256  0.2395  11.00000  0.05    0.20
Q7    1   0.2366  0.0204 -0.1734  11.00000  0.05    0.20
Q8    1   0.1318  0.0520  0.0404  11.00000  0.05    0.17
Q9    1   0.2344  0.0498 -0.0352  11.00000  0.05    0.16
Q10   1   0.3391  0.1265  0.1247  11.00000  0.05    0.14
;
_shelx_res_checksum   79568

_shelx_hkl_file
;
   0   0   1   -0.01    0.02
   0   0   1    0.02    0.02
   0   0   1    0.00    0.02
   0   0  -1    0.01    0.02
   0   0  -1    0.01    0.02
   0   0  -1   -0.01    0.02
   0   0   2  195.58    3.49
   0   0   2  192.61    3.47
   0   0  -2  189.80    3.47
   0   0  -2  193.84    3.49
   0   0   2  197.57    3.49
   0   0  -2  198.60    3.47
   0   0   3   -0.02    0.06
   0   0  -3    0.04    0.06
   0   0  -3    0.03    0.06
   0   0   3    0.05    0.06
   0   0  -3   -0.07    0.06
   0   0   4    0.49    0.12
   0   0  -4    0.48    0.13
   0   0  -4    0.38    0.11
   0   0  -4    0.35    0.11
   0   0   4    0.41    0.13
   0   0  -5    0.12    0.13
   0   0   5   -0.16    0.12
   0   0   5    0.09    0.15
   0   0  -5    0.10    0.15
   0   0  -5   -0.04    0.12
   0   0  -6    2.70    0.34
   0   0  -6    1.54    0.24
   0   0   6    1.68    0.29
   0   0  -7    0.01    0.28
   0   0  -7    0.21    0.25
   0   0   7   -0.10    0.27
   0   0   7    0.08    0.27
   0   0  -8    8.29    0.73
   0   0   8    8.23    0.80
   0   1   1  431.32    8.17
   0  -1   1  455.48    8.20
   0  -1  -1  451.81    8.19
   0   1  -2    2.98    0.14
   0   1   2    3.45    0.15
   0   1   2    3.20    0.15
   0   1   2    3.43    0.16
   0   1  -2    3.56    0.16
   0   1  -2    3.12    0.15
   0  -1   2    3.52    0.16
   0  -1  -2    3.08    0.15
   0  -1  -2    3.06    0.14
   0  -1   2    3.32    0.16
   0  -1  -2    3.51    0.15
   0   1  -3   87.44    1.73
   0   1   3   89.00    1.73
   0   1  -3   89.38    1.70
   0   1   3   88.23    1.72
   0   1  -3   87.97    1.73
   0   1   3   88.51    1.74
   0  -1   3   88.06    1.74
   0  -1  -3   86.85    1.71
   0  -1  -3   91.04    1.74
   0  -1  -3   89.57    1.71
   0  -1   3   90.05    1.74
   0   1  -4    4.89    0.27
   0   1   4    4.49    0.27
   0   1  -4    4.64    0.25
   0   1  -4    4.68    0.28
   0   1   4    4.49    0.28
   0  -1  -4    4.30    0.27
   0  -1   4    5.00    0.29
   0  -1  -4    4.02    0.25
   0  -1   4    4.50    0.28
   0  -1  -4    4.45    0.25
   0   1  -5   19.11    0.63
   0   1   5   20.18    0.66
   0   1   5   19.75    0.65
   0   1  -5   20.35    0.64
   0  -1  -5   20.05    0.63
   0  -1  -5   19.11    0.61
   0  -1   5   18.29    0.64
   0  -1   5   19.60    0.66
   0  -1  -5   19.19    0.64
   0   1  -6    0.00    0.17
   0   1  -6    0.17    0.20
   0   1   6    0.17    0.20
   0   1  -6    0.68    0.39
   0   1   6    0.33    0.21
   0  -1  -6   -0.08    0.16
   0  -1   6    0.10    0.21
   0  -1   6    0.17    0.22
   0   1   7    0.21    0.28
   0   1   7    0.09    0.27
   0   1  -7    0.03    0.28
   0   1  -7    0.07    0.27
   0  -1   7   -0.02    0.26
   0  -1  -7    0.39    0.27
   0  -1  -7    0.09    0.27
   0  -1   7   -0.29    0.28
   0  -1  -7    0.13    0.29
   0   1  -8    0.43    0.40
   0   1   8   -0.05    0.40
   0  -1   8    0.14    0.42
   0  -1  -8   -0.16    0.40
   0   2   1    1.15    0.07
   0   2  -1    1.09    0.07
   0   2   1    1.03    0.07
   0   2   1    1.15    0.06
   0   2  -1    1.17    0.08
   0  -2   1    1.17    0.07
   0  -2  -1    1.07    0.07
   0  -2  -1    1.14    0.07
   0  -2  -1    1.20    0.07
   0  -2   1    1.09    0.08
   0   2  -2   94.21    1.72
   0   2   2   94.25    1.77
   0   2   2   94.07    1.74
   0   2  -2   90.38    1.76
   0   2  -2   94.40    1.76
   0  -2  -2   96.20    1.75
   0  -2  -2   91.93    1.75
   0  -2   2   96.15    1.77
   0  -2   2   93.62    1.78
   0  -2  -2   94.28    1.77
   0   2   3    1.43    0.14
   0   2   3    1.59    0.16
   0   2  -3    1.35    0.13
   0   2  -3    1.55    0.15
   0   2   3    1.65    0.15
   0   2  -3    1.54    0.15
   0  -2   3    1.67    0.16
   0  -2   3    1.41    0.14
   0  -2  -3    1.56    0.14
   0  -2  -3    1.29    0.15
   0  -2  -3    1.59    0.14
   0   2   4   63.77    1.38
   0   2  -4   63.60    1.32
   0   2  -4   64.84    1.38
   0   2   4   63.83    1.37
   0   2  -4   64.06    1.38
   0   2   4   64.73    1.39
   0  -2  -4   66.41    1.36
   0  -2  -4   62.56    1.38
   0  -2  -4   64.95    1.36
   0  -2   4   61.30    1.39
   0  -2   4   63.82    1.39
   0   2   5    0.12    0.14
   0   2   5    0.15    0.15
   0   2  -5    0.18    0.13
   0   2  -5    0.51    0.17
   0   2  -5    0.55    0.14
   0  -2   5   -0.06    0.14
   0  -2   5    0.30    0.16
   0  -2  -5    0.34    0.16
   0  -2  -5    0.24    0.14
   0  -2  -5    0.40    0.14
   0   2  -6    4.39    0.39
   0   2  -6    4.79    0.36
   0   2   6    4.35    0.55
   0  -2   6    3.06    0.38
   0  -2  -6    4.58    0.38
   0  -2  -6    3.97    0.36
   0  -2  -6    3.89    0.44
   0  -2   6    3.73    0.42
   0   2  -7   -0.07    0.26
   0   2  -7    0.60    0.30
   0   2   7    0.04    0.30
   0   2   7    0.39    0.28
   0  -2  -7   -0.16    0.27
   0  -2  -7    0.09    0.28
   0  -2  -7    0.69    0.29
   0  -2   7    0.12    0.27
   0  -2   7    0.25    0.29
   0   2   8    2.72    0.51
   0   2  -8    2.72    0.48
   0  -2   8    2.89    0.54
   0  -2  -8    1.90    0.48
   0   3   0    0.01    0.02
   0   3   0    0.02    0.02
   0  -3   0    0.03    0.02
   0  -3   0    0.04    0.03
   0  -3   0    0.03    0.02
   0   3   1   78.92    1.42
   0   3   1   76.36    1.44
   0   3  -1   78.50    1.45
   0   3  -1   79.65    1.46
   0  -3  -1   79.33    1.45
   0  -3  -1   77.76    1.44
   0  -3   1   79.00    1.45
   0  -3   1   77.52    1.46
   0   3  -2   92.22    1.73
   0   3  -2   90.88    1.74
   0   3   2   91.01    1.71
   0   3   2   91.58    1.73
   0   3   2   93.40    1.74
   0  -3  -2   94.49    1.74
   0  -3   2   90.80    1.74
   0  -3  -2   92.18    1.73
   0  -3   2   92.69    1.76
   0  -3  -2   89.79    1.71
   0   3  -3  107.67    2.09
   0   3   3  106.30    2.06
   0   3  -3  112.49    2.11
   0   3   3  105.84    2.09
   0   3  -3  109.50    2.03
   0   3   3  109.73    2.11
   0  -3  -3  107.58    2.07
   0  -3   3  107.48    2.10
   0  -3  -3  108.06    2.06
   0  -3   3  111.53    2.12
   0  -3  -3  111.85    2.11
   0   3  -4    1.22    0.17
   0   3   4    1.18    0.16
   0   3   4    1.16    0.16
   0   3  -4    1.21    0.15
   0   3   4    1.07    0.16
   0   3  -4    1.16    0.16
   0  -3   4    1.13    0.18
   0  -3  -4    1.38    0.18
   0  -3   4    1.25    0.18
   0  -3  -4    1.15    0.15
   0  -3  -4    1.00    0.16
   0   3  -5   31.36    0.88
   0   3  -5   31.09    0.87
   0   3  -5   31.61    0.81
   0   3   5   32.65    0.87
   0  -3   5   32.58    0.92
   0  -3  -5   32.37    0.85
   0  -3  -5   32.58    0.86
   0  -3  -5   32.45    0.89
   0   3  -6    0.22    0.18
   0   3  -6    0.06    0.17
   0  -3   6    0.17    0.21
   0  -3   6    0.58    0.24
   0  -3  -6    0.16    0.19
   0  -3  -6    0.01    0.19
   0  -3  -6    0.07    0.18
   0   3  -7    3.46    0.41
   0   3   7    4.21    0.78
   0   3  -7    4.39    0.51
   0   3  -7    3.52    0.37
   0   3   7    4.69    0.54
   0  -3   7    3.23    0.51
   0  -3   7    4.08    0.49
   0  -3  -7    4.86    0.52
   0  -3  -7    5.05    0.50
   0  -3  -7    4.15    0.43
   0   3   8    3.19    0.54
   0   3  -8    3.18    0.48
   0   3  -8    2.85    0.43
   0  -3   8    2.51    0.52
   0  -3  -8    1.91    0.47
   0   4   0  267.98    4.66
   0  -4   0  262.42    4.66
   0   4  -1   94.50    1.78
   0   4   1   97.36    1.79
   0   4   1   95.39    1.77
   0   4  -1   98.84    1.80
   0  -4   1   99.29    1.81
   0  -4  -1   97.53    1.77
   0  -4   1   96.38    1.79
   0   4   2    0.87    0.11
   0   4  -2    0.52    0.09
   0   4   2    0.45    0.07
   0   4   2    0.38    0.08
   0   4  -2    0.59    0.09
   0  -4   2    0.45    0.08
   0  -4  -2    0.39    0.08
   0  -4   2    0.48    0.09
   0  -4  -2    0.43    0.07
   0  -4  -2    0.47    0.08
   0   4   3    2.61    0.20
   0   4   3    2.48    0.19
   0   4  -3    2.57    0.19
   0   4  -3    2.28    0.19
   0   4   3    2.49    0.17
   0   4  -3    3.13    0.17
   0  -4  -3    2.57    0.17
   0  -4  -3    2.92    0.19
   0  -4   3    2.70    0.22
   0  -4  -3    2.82    0.20
   0  -4   3    2.33    0.19
   0   4   4  117.89    2.30
   0   4  -4  116.03    2.27
   0   4  -4  113.26    2.19
   0   4  -4  117.80    2.29
   0   4   4  112.85    2.27
   0   4   4  116.32    2.25
   0  -4  -4  113.03    2.25
   0  -4   4  117.53    2.29
   0  -4  -4  112.63    2.24
   0  -4  -4  113.59    2.28
   0  -4   4  113.81    2.31
   0   4   5    3.09    0.30
   0   4   5    3.40    0.30
   0   4   5    3.06    0.32
   0   4  -5    3.52    0.27
   0   4  -5    3.85    0.31
   0   4  -5    2.77    0.29
   0  -4  -5    3.11    0.28
   0  -4   5    2.93    0.33
   0  -4   5    2.85    0.30
   0  -4  -5    2.94    0.30
   0  -4  -5    3.42    0.30
   0   4  -6   -0.02    0.16
   0   4  -6    0.07    0.21
   0   4  -6    0.15    0.20
   0  -4   6    0.12    0.23
   0  -4   6    0.05    0.19
   0  -4  -6    0.09    0.18
   0  -4  -6    0.07    0.22
   0  -4  -6    0.04    0.19
   0   4  -7    2.72    0.41
   0   4  -7    3.00    0.36
   0   4  -7    2.06    0.40
   0   4   7    2.58    0.41
   0  -4   7    3.52    0.49
   0  -4  -7    4.23    0.52
   0  -4  -7    3.61    0.42
   0  -4  -7    2.89    0.42
   0   4   8   18.39    0.96
   0   4  -8   18.32    0.82
   0   4  -8   16.04    0.90
   0  -4  -8   16.49    0.91
   0  -4   8   16.91    1.03
   0   5   0    0.17    0.03
   0  -5   0    0.23    0.06
   0  -5   0    0.22    0.05
   0   5  -1  161.58    2.92
   0   5  -1  163.32    2.98
   0   5   1  163.89    2.99
   0   5  -1  166.67    2.99
   0   5   1  164.12    2.96
   0  -5   1  167.83    3.00
   0  -5  -1  168.28    2.97
   0  -5  -1  166.68    2.98
   0  -5   1  165.28    2.98
   0   5  -2    0.58    0.10
   0   5   2    0.58    0.08
   0   5  -2    0.76    0.11
   0   5   2    0.80    0.11
   0   5   2    0.69    0.10
   0  -5   2    0.66    0.11
   0  -5   2    0.84    0.10
   0  -5  -2    0.62    0.09
   0  -5  -2    0.84    0.11
   0   5   3  271.36    5.00
   0   5  -3  278.50    5.00
   0   5   3  278.54    4.96
   0   5   3  284.38    5.02
   0   5  -3  279.20    5.02
   0  -5  -3  277.02    4.99
   0  -5   3  277.57    5.01
   0  -5  -3  278.87    5.01
   0  -5   3  273.65    5.05
   0  -5  -3  269.95    4.96
   0   5  -4    2.62    0.31
   0   5  -4    3.38    0.21
   0   5  -4    3.20    0.26
   0   5   4    2.95    0.26
   0   5   4    3.59    0.24
   0  -5   4    3.42    0.28
   0  -5  -4    3.13    0.27
   0  -5  -4    3.22    0.24
   0   5   5   34.94    0.91
   0   5  -5   35.38    0.85
   0   5   5   32.17    0.93
   0   5  -5   34.39    0.94
   0   5  -5   34.84    0.93
   0   5   5   33.11    0.93
   0  -5  -5   35.48    0.95
   0  -5   5   33.89    0.98
   0  -5   5   33.27    0.94
   0  -5  -5   32.46    0.89
   0  -5  -5   35.00    0.92
   0   5  -6    5.27    0.43
   0   5  -6    5.24    0.37
   0   5  -6    5.28    0.43
   0  -5  -6    5.78    0.43
   0  -5  -6    5.14    0.45
   0  -5   6    5.21    0.48
   0  -5   6    5.21    0.44
   0   5  -7    5.82    0.56
   0   5   7    6.62    0.59
   0   5  -7    6.21    0.49
   0  -5  -7    7.03    0.58
   0  -5   7    6.71    0.66
   0  -5  -7    6.43    0.56
   0  -5  -7    6.52    0.56
   0   5  -8    3.05    0.45
   0   5  -8    2.30    0.48
   0   5   8    2.45    0.50
   0  -5   8    2.33    0.57
   0  -5  -8    2.08    0.47
   0   6   0   12.56    0.31
   0  -6   0   13.21    0.35
   0  -6   0   12.31    0.31
   0  -6   0   12.75    0.35
   0   6  -1    3.43    0.17
   0   6  -1    3.38    0.13
   0   6   1    3.40    0.15
   0   6   1    3.46    0.17
   0   6  -1    3.31    0.17
   0  -6   1    3.89    0.18
   0  -6  -1    3.24    0.16
   0  -6  -1    3.30    0.15
   0   6  -2   54.30    1.13
   0   6   2   54.33    1.13
   0   6  -2   55.09    1.16
   0   6   2   53.60    1.14
   0   6   2   54.91    1.10
   0  -6   2   54.42    1.14
   0  -6  -2   56.48    1.15
   0  -6   2   56.64    1.18
   0  -6  -2   55.42    1.13
   0   6  -3    9.52    0.37
   0   6  -3   10.36    0.37
   0   6   3    9.21    0.37
   0   6   3    9.34    0.36
   0   6   3    9.40    0.33
   0  -6  -3    9.71    0.36
   0  -6   3    9.60    0.37
   0  -6  -3   10.22    0.38
   0  -6   3    9.45    0.39
   0   6  -4   18.67    0.60
   0   6  -4   18.66    0.59
   0   6  -4   19.11    0.52
   0   6   4   18.81    0.56
   0   6   4   18.85    0.60
   0   6   4   19.36    0.61
   0  -6   4   18.36    0.63
   0  -6  -4   19.38    0.57
   0  -6  -4   19.18    0.61
   0  -6   4   18.53    0.60
   0   6  -5   24.52    0.67
   0   6   5   24.39    0.77
   0   6  -5   23.63    0.75
   0   6   5   25.32    0.80
   0   6   5   25.67    0.74
   0   6  -5   24.54    0.77
   0  -6   5   24.16    0.82
   0  -6  -5   25.67    0.76
   0  -6  -5   23.86    0.76
   0  -6  -5   25.19    0.73
   0  -6   5   24.29    0.78
   0   6  -6    8.53    0.51
   0   6  -6    8.42    0.43
   0  -6  -6    7.90    0.48
   0  -6  -6    9.03    0.53
   0  -6   6    9.46    0.60
   0  -6   6    9.03    0.54
   0   6  -7    3.32    0.45
   0   6   7    4.57    0.55
   0   6  -7    3.78    0.45
   0  -6  -7    4.56    0.58
   0  -6  -7    4.42    0.51
   0  -6   7    3.09    0.46
   0   6  -8   10.99    0.71
   0   6   8   11.87    0.88
   0   6  -8    9.01    0.83
   0  -6   8   11.32    0.99
   0  -6  -8   13.53    0.87
   0   7   0    0.68    0.08
   0   7  -1   51.20    1.09
   0   7   1   53.91    1.10
   0   7  -1   51.60    1.07
   0   7  -1   53.03    1.01
   0   7   1   52.42    1.06
   0  -7   1   53.52    1.09
   0  -7  -1   52.79    1.09
   0  -7  -1   53.79    1.06
   0   7   2   -0.02    0.07
   0   7  -2   -0.06    0.06
   0   7  -2    0.00    0.06
   0   7   2    0.01    0.06
   0   7   2    0.02    0.07
   0  -7  -2    0.00    0.06
   0  -7  -2    0.07    0.08
   0  -7   2    0.06    0.08
   0  -7   2   -0.05    0.07
   0   7  -3   24.13    0.64
   0   7   3   22.57    0.63
   0   7   3   22.91    0.64
   0   7  -3   23.58    0.65
   0   7   3   23.16    0.59
   0  -7   3   22.71    0.64
   0  -7  -3   22.74    0.62
   0  -7  -3   22.75    0.64
   0  -7   3   22.47    0.67
   0   7   4   12.39    0.48
   0   7   4   12.71    0.49
   0   7  -4   12.06    0.47
   0   7  -4   12.55    0.49
   0   7   4   12.43    0.44
   0   7  -4   12.44    0.39
   0  -7  -4   11.60    0.46
   0  -7   4   12.09    0.48
   0  -7   4   11.74    0.51
   0  -7  -4   12.92    0.49
   0   7  -5    0.26    0.15
   0   7  -5    0.19    0.18
   0   7   5    0.10    0.21
   0   7   5   -0.18    0.14
   0   7   5    0.39    0.16
   0   7  -5   -0.02    0.12
   0  -7   5    0.41    0.23
   0  -7  -5    0.49    0.19
   0   7   6    7.87    0.57
   0   7  -6    8.19    0.44
   0   7   6    9.04    0.55
   0   7  -6    9.28    0.54
   0  -7   6    8.95    0.56
   0  -7  -6    9.28    0.55
   0  -7   6    8.47    0.60
   0   7   7   16.64    0.77
   0   7  -7   15.31    0.78
   0   7  -7   13.91    0.64
   0  -7  -7   14.98    0.77
   0  -7   7   15.17    0.86
   0   7  -8    1.68    0.48
   0   7   8    2.25    0.51
   0   7  -8    1.41    0.38
   0  -7   8    1.61    0.86
   0  -7  -8    2.13    0.52
   0   8   0    4.09    0.17
   0  -8   0    4.01    0.21
   0  -8   0    4.01    0.18
   0  -8   0    4.18    0.20
   0   8  -1   53.47    1.14
   0   8  -1   53.29    1.04
   0   8  -1   53.62    1.12
   0   8   1   56.55    1.15
   0   8   1   51.74    1.09
   0  -8   1   54.03    1.13
   0  -8  -1   55.21    1.10
   0  -8  -1   53.70    1.13
   0   8   2   79.94    1.58
   0   8  -2   77.70    1.62
   0   8  -2   79.30    1.51
   0   8  -2   82.41    1.61
   0   8   2   80.26    1.55
   0   8   2   78.40    1.61
   0  -8  -2   80.14    1.59
   0  -8  -2   80.24    1.61
   0  -8   2   79.56    1.61
   0  -8   2   77.29    1.64
   0   8  -3    4.86    0.29
   0   8  -3    4.54    0.27
   0   8   3    5.13    0.28
   0   8   3    4.24    0.27
   0   8   3    4.92    0.24
   0  -8  -3    4.82    0.28
   0  -8  -3    4.70    0.27
   0  -8   3    4.24    0.30
   0  -8   3    4.78    0.28
   0   8   4    0.73    0.14
   0   8   4    0.84    0.18
   0   8   4    1.16    0.22
   0   8  -4    0.95    0.18
   0   8  -4    0.82    0.18
   0  -8  -4    0.95    0.17
   0  -8   4    0.73    0.18
   0  -8   4    0.80    0.19
   0  -8  -4    0.74    0.18
   0   8   5    6.66    0.48
   0   8  -5    5.39    0.40
   0   8  -5    6.04    0.32
   0   8   5    6.33    0.37
   0  -8  -5    6.23    0.41
   0  -8   5    5.60    0.46
   0  -8   5    5.55    0.42
   0   8  -6    4.07    0.35
   0   8   6    4.07    0.46
   0   8  -6    3.78    0.44
   0   8   6    3.94    0.43
   0  -8  -6    3.31    0.39
   0  -8  -6    3.60    0.43
   0  -8   6    2.94    0.38
   0  -8   6    2.93    0.40
   0   8  -7    1.15    0.29
   0   8   7    1.37    0.35
   0   8  -7    0.83    0.38
   0  -8   7    0.89    0.40
   0  -8  -7    1.02    0.37
   0   9   0    0.29    0.07
   0  -9   0    0.12    0.06
   0  -9   0    0.05    0.07
   0  -9   0    0.16    0.07
   0   9   1   26.41    0.65
   0   9  -1   27.43    0.70
   0   9  -1   29.19    0.69
   0   9  -1   30.94    0.62
   0   9   1   27.62    0.71
   0  -9   1   28.31    0.70
   0  -9  -1   27.74    0.70
   0  -9  -1   27.61    0.66
   0   9  -2    3.75    0.24
   0   9  -2    4.02    0.25
   0   9   2    4.13    0.25
   0   9   2    3.84    0.22
   0   9  -2    4.01    0.18
   0  -9   2    3.74    0.24
   0  -9   2    4.17    0.27
   0  -9  -2    3.86    0.24
   0  -9  -2    4.08    0.23
   0   9   3    1.23    0.17
   0   9  -3    0.87    0.17
   0   9  -3    1.20    0.17
   0   9   3    0.97    0.14
   0  -9   3    0.91    0.16
   0  -9  -3    1.23    0.18
   0  -9  -3    0.84    0.17
   0  -9   3    1.42    0.22
   0   9  -4    0.55    0.18
   0   9   4    0.69    0.18
   0   9   4    0.47    0.17
   0   9   4    0.61    0.13
   0   9  -4    0.67    0.17
   0  -9  -4    0.74    0.18
   0  -9   4    0.56    0.18
   0  -9   4    0.79    0.19
   0  -9  -4    0.93    0.20
   0   9  -5   21.12    0.60
   0   9  -5   20.00    0.71
   0   9   5   21.09    0.75
   0   9   5   21.05    0.67
   0  -9   5   22.08    0.82
   0  -9   5   21.04    0.75
   0  -9  -5   19.97    0.75
   0   9   6    5.67    0.50
   0   9   6    6.46    0.48
   0   9  -6    6.17    0.53
   0   9  -6    6.05    0.39
   0  -9  -6    6.19    0.50
   0  -9   6    6.24    0.58
   0  -9  -6    6.49    0.52
   0  -9   6    5.21    0.52
   0   9  -7   20.17    0.87
   0   9   7   19.03    0.85
   0  -9  -7   20.26    0.90
   0  -9   7   18.58    0.99
   0  10   0   43.95    0.91
   0 -10   0   44.47    1.00
   0 -10   0   43.28    0.93
   0  10   1   92.12    1.80
   0  10   1   92.71    1.87
   0  10  -1   93.59    1.84
   0  10  -1   91.05    1.86
   0  10  -1   91.88    1.75
   0 -10  -1   92.22    1.86
   0 -10  -1   95.15    1.82
   0 -10   1   96.85    1.87
   0  10   2   11.19    0.39
   0  10  -2   11.07    0.33
   0  10   2   11.52    0.43
   0  10  -2   10.86    0.40
   0  10  -2   11.00    0.42
   0 -10   2   10.73    0.42
   0 -10  -2   11.19    0.41
   0 -10  -2   10.97    0.39
   0  10   3    3.73    0.27
   0  10   3    3.96    0.30
   0  10  -3    3.78    0.30
   0  10  -3    3.93    0.21
   0  10   3    3.91    0.24
   0  10  -3    3.78    0.27
   0 -10   3    3.37    0.31
   0 -10  -3    3.79    0.27
   0 -10   3    3.81    0.29
   0 -10  -3    3.43    0.28
   0  10  -4   18.59    0.63
   0  10   4   18.10    0.57
   0  10   4   17.80    0.63
   0  10  -4   18.53    0.65
   0  10   4   18.36    0.65
   0 -10   4   18.60    0.65
   0 -10  -4   18.30    0.64
   0 -10  -4   18.75    0.63
   0 -10   4   17.81    0.69
   0  10  -5    1.13    0.18
   0  10   5    1.69    0.45
   0  10   5    1.49    0.23
   0 -10  -5    1.15    0.28
   0 -10   5    0.91    0.27
   0 -10   5    1.22    0.26
   0  10   6    9.78    0.55
   0  10  -6    8.57    0.44
   0  10  -6    7.68    0.91
   0  10   6    9.08    0.61
   0  10  -6   10.16    0.60
   0 -10   6    9.91    0.68
   0 -10  -6    9.68    0.60
   0 -10   6    8.47    0.61
   0 -10  -6    9.19    0.58
   0  10   7    0.69    0.34
   0  10  -7    0.42    0.37
   0 -10  -7   -0.16    0.38
   0 -10   7    0.96    0.44
   0  11   0    0.33    0.08
   0 -11   0    0.33    0.09
   0 -11   0    0.39    0.11
   0 -11   0    0.40    0.12
   0  11  -1   53.95    1.10
   0  11   1   55.01    1.23
   0  11   1   53.45    1.15
   0  11  -1   54.25    1.22
   0 -11   1   54.49    1.23
   0 -11   1   56.63    1.22
   0 -11  -1   53.97    1.21
   0 -11  -1   55.66    1.17
   0 -11   1   54.44    1.12
   0  11   2    2.54    0.21
   0  11   2    2.11    0.27
   0  11  -2    2.24    0.22
   0  11  -2    2.44    0.25
   0  11  -2    2.42    0.16
   0 -11  -2    2.26    0.22
   0 -11   2    2.38    0.24
   0 -11  -2    2.18    0.21
   0  11  -3   -0.04    0.08
   0  11   3   -0.12    0.12
   0  11   3    0.06    0.13
   0  11  -3    0.14    0.13
   0  11  -3    0.03    0.14
   0  11   3    0.12    0.11
   0 -11   3    0.29    0.15
   0 -11   3    0.02    0.15
   0 -11  -3    0.21    0.13
   0 -11  -3    0.22    0.13
   0  11   4   24.26    0.69
   0  11  -4   25.90    0.82
   0  11  -4   25.10    0.76
   0  11   4   22.70    0.74
   0 -11  -4   23.93    0.78
   0 -11   4   23.42    0.83
   0  11   5   38.68    1.11
   0  11   5   39.76    1.02
   0  11  -5   40.20    1.09
   0  11  -5   37.37    0.91
   0 -11   5   37.66    1.11
   0 -11  -5   38.64    1.10
   0 -11   5   38.64    1.19
   0  11   6    0.28    0.24
   0  11  -6    0.78    0.22
   0  11   6    0.26    0.28
   0  11  -6    1.06    0.32
   0 -11   6    0.48    0.34
   0 -11   6    0.37    0.38
   0 -11  -6    0.94    0.57
   0 -11  -6    0.39    0.29
   0  11  -7    6.05    0.64
   0  11   7    6.11    0.66
   0  11  -7    5.77    0.49
   0 -11   7    5.38    0.65
   0 -11  -7    5.67    0.68
   0  12   0   49.02    1.02
   0 -12   0   48.28    1.05
   0 -12   0   47.84    1.12
   0 -12   0   46.84    1.10
   0  12  -1   25.48    0.71
   0  12   1   24.88    0.64
   0  12  -1   24.79    0.59
   0  12   1   25.52    0.72
   0 -12   1   24.05    0.71
   0 -12   1   26.10    0.73
   0 -12   1   24.88    0.62
   0 -12  -1   24.46    0.70
   0 -12  -1   22.54    0.73
   0 -12  -1   24.90    0.66
   0  12  -2   56.64    1.25
   0  12  -2   56.14    1.31
   0  12   2   54.56    1.22
   0  12  -2   54.43    1.12
   0  12   2   54.38    1.29
   0 -12  -2   55.82    1.24
   0 -12  -2   55.10    1.27
   0 -12   2   55.25    1.27
   0  12   3    5.33    0.29
   0  12   3    6.31    0.37
   0  12  -3    5.83    0.38
   0  12  -3    5.45    0.34
   0  12   3    5.27    0.34
   0  12  -3    5.26    0.26
   0 -12   3    5.73    0.35
   0 -12  -3    5.80    0.37
   0 -12  -3    5.77    0.35
   0  12   4   53.08    1.20
   0  12  -4   54.04    1.29
   0  12  -4   50.87    1.13
   0  12   4   49.60    1.37
   0  12  -4   52.46    1.31
   0 -12  -4   51.96    1.28
   0 -12   4   52.42    1.31
   0  12  -5    1.04    0.27
   0  12   5    1.76    0.32
   0  12   5    1.49    0.24
   0  12  -5    1.12    0.35
   0  12  -5    1.56    0.20
   0 -12   5    1.29    0.33
   0 -12   5    1.66    0.30
   0 -12  -5    1.59    0.31
   0  12  -6   15.50    0.75
   0  12   6   16.40    0.68
   0  12   6   14.15    0.74
   0  12  -6   14.28    0.56
   0 -12   6   15.42    0.85
   0 -12  -6   15.03    0.75
   0  12   7   10.32    0.75
   0  12  -7   10.38    0.75
   0 -12   7    7.76    0.89
   0 -12  -7    9.18    0.78
   0  13   0    0.33    0.10
   0 -13   0    0.34    0.13
   0 -13   0    0.39    0.15
   0 -13   0    0.46    0.12
   0  13   1   17.69    0.52
   0  13  -1   17.20    0.58
   0  13  -1   17.01    0.47
   0 -13   1   17.31    0.60
   0 -13   1   17.91    0.50
   0 -13  -1   17.21    0.58
   0 -13   1   17.28    0.57
   0 -13  -1   16.79    0.54
   0  13   2    4.17    0.28
   0  13  -2    3.56    0.31
   0  13   2    3.58    0.32
   0  13  -2    3.58    0.21
   0  13  -2    3.78    0.29
   0 -13  -2    3.75    0.29
   0 -13  -2    4.75    0.32
   0 -13   2    4.13    0.32
   0  13   3   21.97    0.70
   0  13  -3   23.22    0.75
   0  13   3   21.93    0.74
   0  13   3   22.29    0.64
   0  13  -3   21.90    0.70
   0  13  -3   21.63    0.57
   0 -13  -3   21.67    0.70
   0 -13  -3   21.93    0.72
   0 -13   3   22.58    0.73
   0  13   4    0.51    0.21
   0  13  -4    0.40    0.14
   0  13  -4    0.24    0.18
   0  13   4    0.40    0.16
   0  13  -4    0.50    0.23
   0 -13  -4    0.22    0.19
   0 -13   4    0.29    0.19
   0 -13  -4    0.52    0.21
   0  13  -5   23.03    0.83
   0  13   5   25.73    0.89
   0  13  -5   23.64    0.88
   0  13  -5   23.21    0.69
   0  13  -5   22.95    0.65
   0  13   5   25.22    0.78
   0 -13  -5   23.21    0.85
   0 -13   5   25.01    0.97
   0 -13  -5   24.30    0.88
   0 -13   5   22.97    0.88
   0  13   6    2.58    0.40
   0  13  -6    2.82    0.34
   0  13   6    2.46    0.35
   0  13  -6    2.22    0.41
   0 -13   6    2.50    0.47
   0 -13  -6    2.55    0.45
   0  13   7    3.31    0.49
   0  13  -7    2.78    0.51
   0 -13   7    3.82    0.86
   0 -13  -7    3.21    0.52
   0  14   0   61.32    1.27
   0  14   0   60.30    1.37
   0 -14   0   60.39    1.31
   0 -14   0   58.40    1.39
   0 -14   0   63.26    1.40
   0  14  -1    9.31    0.45
   0  14   1    9.62    0.46
   0  14  -1    9.95    0.34
   0  14   1    9.59    0.38
   0 -14   1    9.55    0.45
   0 -14  -1    9.07    0.42
   0 -14  -1    9.47    0.43
   0 -14  -1    9.25    0.40
   0 -14   1    9.61    0.46
   0  14  -2   14.81    0.57
   0  14  -2   14.50    0.54
   0  14  -2   14.59    0.43
   0  14   2   14.51    0.57
   0  14   2   14.35    0.52
   0 -14  -2   14.54    0.53
   0 -14  -2   14.57    0.57
   0 -14   2   14.09    0.55
   0  14   3    0.35    0.18
   0  14  -3    0.53    0.19
   0  14   3    0.24    0.13
   0  14  -3    0.39    0.20
   0  14  -3    0.27    0.11
   0  14   3    0.49    0.20
   0 -14   3    0.00    0.19
   0 -14  -3    0.46    0.19
   0  14   4   27.20    0.79
   0  14   4   27.97    0.88
   0  14  -4   28.10    0.88
   0  14  -4   26.98    0.70
   0 -14  -4   27.35    0.88
   0 -14  -4   28.40    0.91
   0  14  -5    5.43    0.56
   0  14   5    6.28    0.44
   0  14  -5    5.68    0.50
   0  14  -5    5.66    0.36
   0  14   5    5.87    0.56
   0  14   5    5.44    0.51
   0  14  -5    5.52    0.34
   0 -14   5    6.25    0.57
   0 -14   5    5.84    0.60
   0 -14  -5    4.90    0.53
   0 -14  -5    6.20    0.54
   0  14  -6    2.97    0.31
   0  14   6    2.95    0.38
   0  14   6    3.28    0.49
   0  14  -6    3.38    0.44
   0 -14   6    3.68    0.57
   0 -14  -6    3.45    0.50
   0  15   0    0.13    0.10
   0  15   0   -0.01    0.15
   0 -15   0    0.20    0.14
   0 -15   0    0.04    0.15
   0 -15   0    0.21    0.16
   0  15  -1   62.71    1.45
   0  15   1   62.22    1.36
   0  15  -1   63.78    1.30
   0 -15   1   63.57    1.49
   0 -15  -1   64.45    1.47
   0 -15   1   63.31    1.47
   0 -15  -1   62.23    1.47
   0  15   2   39.50    1.00
   0  15  -2   39.84    1.07
   0  15  -2   39.80    0.88
   0 -15  -2   38.83    1.07
   0 -15  -2   40.20    1.03
   0 -15   2   40.61    1.11
   0  15   3    6.61    0.37
   0  15  -3    5.99    0.49
   0  15  -3    6.46    0.47
   0  15   3    7.04    0.48
   0  15  -3    6.69    0.30
   0 -15  -3    6.48    0.44
   0 -15  -3    6.18    0.45
   0  15   4    5.18    0.39
   0  15   4    4.98    0.46
   0  15  -4    5.07    0.30
   0  15  -4    5.04    0.43
   0 -15  -4    5.02    0.46
   0 -15  -4    4.83    0.46
   0 -15   4    4.30    0.47
   0  15   5    4.41    0.49
   0  15  -5    4.12    0.50
   0  15   5    5.33    0.53
   0  15  -5    4.68    0.33
   0  15  -5    4.98    0.35
   0  15  -5    6.07    0.75
   0 -15  -5    5.16    0.54
   0  15   6    1.95    0.35
   0  15  -6    1.97    0.41
   0  15   6    2.14    0.42
   0  15  -6    1.83    0.27
   0 -15  -6    1.76    0.42
   0  16   0    2.71    0.33
   0  16   0    2.75    0.24
   0 -16   0    2.88    0.28
   0 -16   0    3.47    0.34
   0  16   1    4.03    0.30
   0  16  -1    4.12    0.26
   0  16  -1    3.02    0.35
   0 -16  -1    3.47    0.32
   0  16  -2   41.92    0.96
   0  16  -2   44.28    1.18
   0  16   2   44.79    1.21
   0  16   2   43.92    1.10
   0 -16  -2   44.37    1.19
   0 -16  -2   45.64    1.14
   0 -16   2   45.35    1.22
   0  16  -3    0.92    0.25
   0  16   3    0.55    0.21
   0  16   3    0.73    0.19
   0  16  -3    0.87    0.25
   0  16  -3    0.40    0.14
   0 -16  -3    0.50    0.21
   0 -16   3    0.37    0.23
   0 -16  -3    0.95    0.25
   0  16   4    7.82    0.44
   0  16   4    8.12    0.56
   0  16  -4    8.63    0.35
   0  16   4    7.32    0.60
   0  16  -4    7.36    0.52
   0  16  -4    8.44    0.61
   0 -16  -4    8.28    0.56
   0 -16   4    7.01    0.58
   0 -16  -4    7.66    0.56
   0  16  -5   -0.22    0.17
   0  16  -5    0.03    0.29
   0  16  -5    0.09    0.18
   0  16   5    0.01    0.28
   0  16   5    0.09    0.24
   0 -16  -5    0.30    0.33
   0  16   6    2.61    0.39
   0  16   6    2.73    0.48
   0  16  -6    3.39    0.49
   0 -16  -6    3.27    0.55
   0  17   0    0.28    0.13
   0  17   0    0.23    0.21
   0 -17   0    0.19    0.22
   0  17   1   26.50    0.76
   0  17  -1   27.96    0.87
   0  17  -1   26.94    0.71
   0 -17  -1   27.31    0.81
   0 -17  -1   27.39    0.87
   0 -17   1   27.98    0.88
   0  17  -2    1.72    0.31
   0  17   2    1.65    0.26
   0  17  -2    1.78    0.20
   0 -17  -2    1.72    0.30
   0 -17   2    1.51    0.29
   0  17   3    9.61    0.48
   0  17   3    9.89    0.54
   0  17  -3    9.70    0.37
   0  17   3    9.49    0.61
   0 -17  -3    9.76    0.57
   0 -17  -3    9.57    0.56
   0  17  -4    2.22    0.40
   0  17   4    2.67    0.36
   0  17  -4    3.16    0.28
   0  17   4    2.83    0.31
   0  17   4    2.17    0.43
   0  17  -4    2.47    0.36
   0 -17   4    2.89    0.66
   0 -17  -4    2.57    0.39
   0 -17  -4    1.97    0.39
   0  17  -5    0.77    0.21
   0  17   5    1.16    0.28
   0  17  -5    0.83    0.35
   0  17  -5    0.64    0.20
   0  17   5    0.37    0.34
   0 -17  -5    0.86    0.37
   0  17   6    3.64    0.44
   0  17  -6    4.20    0.55
   0 -17  -6    3.03    0.55
   0  18   0    4.49    0.32
   0  18   0    4.86    0.43
   0 -18   0    4.84    0.38
   0 -18   0    3.85    0.41
   0  18  -1   13.12    0.46
   0  18  -1   13.15    0.61
   0  18   1   12.48    0.52
   0 -18  -1   13.12    0.56
   0 -18   1   12.75    0.63
   0 -18  -1   12.39    0.61
   0  18  -2   14.09    0.46
   0  18  -2   13.06    0.66
   0  18   2   13.42    0.59
   0 -18   2   14.34    0.68
   0 -18  -2   14.06    0.61
   0 -18  -2   13.17    0.66
   0  18   3    4.72    0.46
   0  18   3    4.63    0.40
   0  18  -3    5.17    0.65
   0  18   3    3.27    0.42
   0  18  -3    4.28    0.29
   0 -18   3    4.30    0.54
   0 -18  -3    5.03    0.51
   0 -18   3    5.18    0.53
   0 -18  -3    4.94    0.51
   0 -18  -3    4.72    0.48
   0  18   4    7.64    0.59
   0  18  -4   10.29    0.91
   0  18  -4    7.47    0.59
   0  18   4    8.39    0.60
   0  18  -4    8.17    0.38
   0 -18  -4    7.90    0.63
   0  18  -5   -0.30    0.36
   0  18   5    0.39    0.38
   0  18  -5   -0.12    0.21
   0  18   5    0.46    0.28
   0 -18  -5    0.73    0.40
   0  19   0   -0.01    0.16
   0  19   0    0.06    0.23
   0 -19   0   -0.01    0.25
   0 -19   0    0.11    0.20
   0  19  -1    6.56    0.35
   0  19   1    6.41    0.42
   0  19  -1    7.22    0.52
   0 -19  -1    7.16    0.48
   0 -19  -1    7.03    0.53
   0 -19   1    6.92    0.52
   0  19   2    5.20    0.45
   0  19  -2    5.03    0.32
   0 -19   2    4.42    0.49
   0 -19  -2    4.15    0.47
   0 -19  -2    6.13    0.52
   0 -19  -2    5.38    0.49
   0 -19   2    5.11    0.52
   0  19   3    5.19    0.43
   0  19  -3    4.08    0.46
   0  19  -3    4.45    0.31
   0  19   3    5.47    0.52
   0 -19  -3    4.74    0.54
   0 -19  -3    4.66    0.50
   0 -19   3    5.46    0.56
   0  19   4    0.91    0.35
   0  19   4    1.35    0.29
   0  19  -4    0.90    0.20
   0 -19  -4    0.88    0.38
   0  19   5    4.80    0.54
   0  19  -5    3.75    0.51
   0  19   5    3.70    0.54
   0 -19  -5    5.61    0.70
   0  20   0    1.31    0.23
   0  20   0    1.52    0.33
   0 -20   0    1.26    0.33
   0 -20   0    1.91    0.29
   0  20  -1   25.32    0.70
   0  20  -1   22.03    0.87
   0  20   1   20.28    0.85
   0 -20  -1   25.35    0.85
   0 -20  -1   24.34    0.90
   0 -20   1   26.11    0.94
   0 -20  -1   23.06    0.91
   0  20   2    2.33    0.33
   0  20  -2    2.58    0.41
   0  20  -2    2.46    0.24
   0 -20   2    2.76    0.41
   0 -20  -2    2.73    0.37
   0 -20  -2    2.25    0.36
   0  20  -3    1.46    0.37
   0  20   3    2.19    0.33
   0  20  -3    1.82    0.22
   0  20   3    1.83    0.35
   0 -20  -3    0.70    0.36
   0 -20   3    1.55    0.39
   0 -20  -3    1.15    0.34
   0  20   4    7.41    0.56
   0  20  -4    7.84    0.41
   0  20   4    8.40    0.70
   0 -20  -4    8.49    0.74
   0 -20   4    7.09    0.76
   0  21   0   -0.10    0.19
   0  21   0    0.52    0.30
   0 -21   0   -0.46    0.26
   0 -21   0    0.26    0.31
   0  21   1    1.95    0.30
   0  21   1    2.34    0.41
   0  21  -1    2.11    0.25
   0 -21   1    1.99    0.38
   0 -21  -1    2.37    0.36
   0 -21  -1    1.73    0.38
   0  21  -2    5.83    0.66
   0  21   2    4.98    0.53
   0  21  -2    5.03    0.36
   0 -21   2    4.42    0.52
   0 -21  -2    4.56    0.55
   0 -21  -2    5.92    0.60
   0  21   3   12.86    0.75
   0  21  -3   12.78    0.49
   0  21   3   14.33    0.68
   0 -21  -3   12.35    0.80
   0 -21   3   14.08    0.84
   0  21   4    0.64    0.40
   0  21   4    0.44    0.32
   0 -21   4    0.02    0.44
   0 -21  -4    0.17    0.42
   0  22   0   10.96    0.56
   0 -22   0   11.84    0.67
   0 -22   0   10.69    0.72
   0  22  -1    0.41    0.37
   0  22   1    0.66    0.28
   0  22  -1    1.10    0.23
   0 -22  -1    1.05    0.38
   0 -22  -1    0.20    0.31
   0 -22   1    0.70    0.36
   0  22  -2    2.57    0.54
   0  22  -2    3.24    0.36
   0  22   2    2.98    0.42
   0 -22  -2    3.54    0.49
   0 -22  -2    3.83    0.51
   0 -22   2    2.95    0.47
   0  22   3    0.13    0.36
   0  22   3   -0.46    0.31
   0 -22   3    0.08    0.41
   0 -22  -3    0.23    0.39
   0  23   0    0.11    0.37
   0  23   0   -0.53    0.24
   0 -23   0    0.38    0.41
   0 -23   0    0.17    0.34
   0  23  -1   10.35    0.81
   0  23   1   10.27    0.77
   0  23  -1   10.01    0.53
   0  23   1   11.17    0.65
   0 -23  -1    8.25    0.74
   0 -23   1   10.44    0.80
   0 -23  -1   10.72    0.72
   0  23  -2    0.87    0.23
   0  23   2    1.16    0.37
   0 -23  -2    1.49    0.45
   0 -23   2    0.86    0.43
   0  24   0   11.67    0.85
   0  24   0   12.89    0.67
   0 -24   0   12.02    0.80
   0  24   1    0.79    0.36
   0  24  -1    0.40    0.28
   0  24   1   -0.04    0.45
   0 -24   1   -0.58    0.76
   0 -24  -1    0.51    0.51
   0 -24  -1   -0.19    0.43
   1   0  -8   16.80    0.88
  -1   0   8   17.76    0.94
   1   0  -7   -0.24    0.26
   1   0  -7    0.04    0.24
  -1   0   7    0.14    0.26
  -1   0   6    2.42    0.32
   1   0  -6    2.89    0.31
   1   0  -6    2.39    0.30
  -1   0   5   -0.10    0.11
  -1   0   5    0.00    0.11
   1   0  -5    0.01    0.12
   1   0  -5   -0.07    0.13
   1   0  -5   -0.14    0.12
   1   0  -4  175.90    3.31
  -1   0   4  178.18    3.30
   1   0  -4  176.87    3.26
  -1   0   4  176.64    3.29
   1   0  -4  170.23    3.25
   1   0  -3   -0.04    0.06
  -1   0   3    0.03    0.06
   1   0  -3    0.14    0.06
  -1   0   3   -0.02    0.05
   1   0  -3   -0.02    0.07
   1   0  -2  154.09    2.74
   1   0  -2  153.49    2.71
  -1   0   2  152.32    2.73
  -1   0   2  145.63    2.71
  -1   0   1    0.01    0.02
   1   0  -1    0.01    0.02
   1   0  -1    0.02    0.02
  -1   0   0    0.01    0.01
  -1   0  -1   -0.01    0.03
  -1   0  -1   -0.02    0.02
  -1   0  -1   -0.03    0.02
   1   0   1    0.03    0.03
   1   0   1    0.00    0.03
   1   0   1    0.01    0.02
   1   0   2  248.87    4.40
  -1   0  -2  249.67    4.37
  -1   0  -2  242.23    4.35
   1   0   2  238.51    4.36
   1   0   2  251.06    4.39
  -1   0  -2  247.68    4.40
   1   0   3    0.14    0.09
   1   0   3   -0.07    0.07
  -1   0  -3    0.19    0.08
   1   0   3   -0.03    0.06
  -1   0  -3    0.08    0.07
  -1   0  -3    0.03    0.07
  -1   0  -4  233.47    4.25
  -1   0  -4  222.41    4.40
   1   0   4  229.79    4.29
   1   0   4  232.80    4.24
   1   0   4  229.96    4.28
  -1   0  -4  234.68    4.21
   1   0   5    0.12    0.16
  -1   0  -5    0.21    0.15
  -1   0  -5   -0.13    0.15
   1   0   5    0.12    0.15
  -1   0  -5    0.11    0.15
   1   0   6    0.80    0.27
  -1   0  -6    0.81    0.28
   1   0   6    0.59    0.22
  -1   0  -6    1.12    0.26
  -1   0  -7    0.20    0.26
   1   0   7    0.24    0.33
  -1   0  -7   -0.01    0.27
   1   0   8   10.63    0.95
  -1   0  -8   10.23    0.77
  -1   1   8    0.31    0.39
   1   1  -8    0.80    0.37
   1  -1  -8   -0.08    0.37
  -1  -1   8   -0.18    0.40
   1   1  -7   35.69    1.11
   1   1  -7   35.58    1.06
  -1   1   7   36.41    1.12
  -1  -1   7   34.56    1.13
   1  -1  -7   35.60    1.12
   1  -1  -7   34.91    1.04
   1   1  -6    0.53    0.20
  -1   1   6    0.84    0.22
   1   1  -6    0.73    0.20
   1  -1  -6    1.03    0.25
  -1  -1   6    1.18    0.24
   1  -1  -6    0.70    0.19
   1   1  -5   72.95    1.58
   1   1  -5   73.97    1.62
  -1   1   5   73.35    1.62
  -1   1   5   73.41    1.60
  -1  -1   5   74.96    1.62
   1  -1  -5   75.22    1.58
   1  -1  -5   75.09    1.63
  -1  -1   5   72.73    1.62
  -1   1   4   13.37    0.46
   1   1  -4   13.20    0.44
  -1   1   4   13.77    0.44
   1   1  -4   13.59    0.44
   1   1  -4   12.71    0.46
  -1  -1   4   13.26    0.46
  -1  -1   4   13.43    0.46
   1  -1  -4   13.81    0.44
   1  -1  -4   13.36    0.43
   1  -1  -4   13.37    0.47
  -1   1   3   31.27    0.71
   1   1  -3   32.60    0.74
   1   1  -3   30.64    0.72
  -1   1   3   32.89    0.74
   1   1  -3   32.47    0.72
  -1  -1   3   31.10    0.73
   1  -1  -3   31.84    0.70
   1  -1  -3   30.53    0.73
  -1  -1   3   33.81    0.75
   1  -1  -3   31.28    0.72
  -1   1   2  410.79    7.98
  -1   1   2  412.58    7.98
   1   1  -2  404.99    7.96
  -1  -1   2  415.25    8.02
   1   1  -1   14.53    0.32
   1   1  -1   14.49    0.32
  -1   1   1   14.85    0.29
  -1  -1   1   14.80    0.33
   1  -1  -1   14.77    0.29
   1  -1  -1   14.85    0.31
   1   1   1   32.16    0.62
  -1   1  -1   29.54    0.63
  -1   1  -1   31.25    0.59
   1   1   1   29.92    0.62
   1   1   1   32.05    0.64
  -1   1  -1   31.19    0.61
   1  -1   1   30.98    0.59
  -1  -1  -1   31.79    0.62
  -1  -1  -1   31.49    0.61
  -1  -1  -1   31.60    0.64
   1  -1   1   31.36    0.64
   1  -1   1   32.05    0.62
   1   1   2   66.03    1.29
   1   1   2   67.82    1.31
  -1   1  -2   66.76    1.32
  -1   1  -2   66.75    1.29
  -1   1  -2   64.61    1.26
   1   1   2   67.22    1.32
   1  -1   2   68.83    1.33
  -1  -1  -2   67.40    1.29
   1  -1   2   68.26    1.31
   1  -1   2   66.51    1.27
  -1  -1  -2   66.75    1.32
  -1  -1  -2   68.17    1.30
  -1   1  -3   32.89    0.75
  -1   1  -3   32.95    0.78
  -1   1  -3   32.84    0.72
   1   1   3   30.29    0.76
   1   1   3   32.97    0.75
   1   1   3   31.37    0.76
   1  -1   3   33.02    0.78
   1  -1   3   30.63    0.76
  -1  -1  -3   32.74    0.77
  -1  -1  -3   32.34    0.74
  -1  -1  -3   33.10    0.76
   1  -1   3   32.14    0.73
  -1   1  -4    5.13    0.26
   1   1   4    4.79    0.28
  -1   1  -4    4.87    0.29
   1   1   4    4.23    0.29
   1   1   4    4.20    0.28
   1  -1   4    4.42    0.29
  -1  -1  -4    4.50    0.29
  -1  -1  -4    4.30    0.28
   1  -1   4    4.73    0.30
  -1  -1  -4    4.80    0.27
  -1   1  -5   85.93    1.81
   1   1   5   86.10    1.88
  -1   1  -5   89.70    1.89
   1   1   5   86.74    1.88
  -1   1  -5   87.02    1.85
   1  -1   5   85.21    1.87
   1  -1   5   86.35    1.90
  -1  -1  -5   87.58    1.85
  -1  -1  -5   86.34    1.81
  -1  -1  -5   87.07    1.87
   1   1   6    0.50    0.23
  -1   1  -6    0.47    0.25
  -1   1  -6    0.60    0.21
   1   1   6    0.57    0.22
  -1   1  -6    0.83    0.24
  -1  -1  -6    0.49    0.22
   1  -1   6    0.56    0.24
   1  -1   6    0.51    0.24
  -1  -1  -6    0.65    0.22
   1   1   7    1.88    0.36
  -1   1  -7    2.30    0.37
   1  -1   7    2.38    0.42
  -1  -1  -7    2.13    0.34
  -1  -1  -7    1.84    0.36
  -1   1  -8   -0.57    0.40
   1   1   8    0.23    0.45
   1  -1   8    0.75    0.48
  -1  -1  -8    0.70    0.42
  -1   2   8   14.91    0.88
   1   2  -8   15.82    0.86
   1   2  -8   17.12    0.94
   1  -2  -8   14.49    0.85
  -1  -2   8   17.23    0.96
   1   2  -7    0.69    0.31
  -1   2   7    0.72    0.28
   1   2  -7    0.86    0.28
   1  -2  -7    0.04    0.30
   1  -2  -7    1.05    0.26
  -1  -2   7    0.74    0.31
   1  -2  -7    0.63    0.27
   1   2  -6    1.44    0.23
  -1   2   6    1.29    0.23
   1   2  -6    1.28    0.29
  -1  -2   6    1.54    0.28
   1  -2  -6    2.01    0.25
   1  -2  -6    1.70    0.33
   1  -2  -6    2.00    0.42
   1   2  -5   18.93    0.68
  -1   2   5   22.49    0.68
   1   2  -5   21.79    0.68
   1   2  -5   22.12    0.65
  -1   2   5   19.95    0.63
   1  -2  -5   20.53    0.67
   1  -2  -5   20.96    0.64
  -1  -2   5   21.46    0.68
   1  -2  -5   20.52    0.63
  -1  -2   5   21.78    0.69
  -1   2   4  146.40    2.78
   1   2  -4  146.12    2.79
  -1   2   4  139.93    2.73
   1   2  -4  143.41    2.76
   1   2  -4  144.72    2.74
   1  -2  -4  145.69    2.79
  -1  -2   4  145.84    2.80
   1  -2  -4  147.54    2.76
  -1  -2   4  147.58    2.79
   1  -2  -4  145.37    2.72
   1   2  -3   29.80    0.71
  -1   2   3   32.04    0.73
   1   2  -3   29.82    0.72
  -1   2   3   30.10    0.69
   1  -2  -3   31.39    0.73
   1  -2  -3   31.72    0.69
  -1  -2   3   31.29    0.74
   1  -2  -3   31.85    0.72
  -1  -2   3   31.46    0.73
   1   2  -2  120.74    2.18
  -1   2   2  117.80    2.16
   1   2  -2  115.38    2.17
  -1   2   2  116.93    2.12
   1  -2  -2  118.02    2.17
   1  -2  -2  116.89    2.12
  -1  -2   2  119.83    2.19
  -1  -2   2  121.00    2.18
   1  -2  -2  115.56    2.16
   1   2  -1    3.55    0.12
  -1   2   1    3.55    0.08
  -1   2   1    3.30    0.12
   1  -2  -1    3.28    0.12
   1  -2  -1    3.36    0.12
  -1  -2   1    3.39    0.12
   1  -2  -1    3.41    0.08
   1   2   0    1.05    0.05
   1   2   0    1.03    0.06
  -1   2   0    0.99    0.05
   1   2   0    1.04    0.06
   1  -2   0    1.10    0.05
   1   2   1   77.29    1.43
  -1   2  -1   77.04    1.40
   1   2   1   77.40    1.42
  -1   2  -1   75.36    1.37
   1   2   1   77.60    1.44
  -1   2  -1   78.71    1.43
   1  -2   1   77.34    1.41
  -1  -2  -1   79.97    1.44
   1  -2   1   75.94    1.43
  -1  -2  -1   77.21    1.41
  -1  -2  -1   73.62    1.42
  -1   2  -2   56.73    1.12
   1   2   2   57.27    1.14
   1   2   2   55.95    1.13
   1   2   2   55.67    1.12
  -1   2  -2   57.00    1.07
  -1   2  -2   57.41    1.14
   1  -2   2   58.43    1.16
  -1  -2  -2   55.09    1.14
   1  -2   2   58.16    1.13
   1  -2   2   57.09    1.09
  -1  -2  -2   55.33    1.12
   1   2   3    4.13    0.22
   1   2   3    3.63    0.22
  -1   2  -3    3.84    0.21
  -1   2  -3    3.92    0.18
   1   2   3    3.63    0.21
  -1   2  -3    3.94    0.23
  -1  -2  -3    3.94    0.22
   1  -2   3    3.63    0.23
  -1  -2  -3    3.72    0.20
   1  -2   3    3.77    0.22
  -1  -2  -3    4.02    0.22
  -1   2  -4   90.41    1.96
  -1   2  -4   91.91    1.82
   1   2   4   91.53    1.89
   1   2   4   96.21    1.95
   1   2   4   96.80    1.93
  -1   2  -4   92.97    1.89
  -1  -2  -4   93.09    1.90
   1  -2   4   93.36    1.94
  -1  -2  -4   95.12    1.88
   1  -2   4   94.45    1.92
  -1  -2  -4   94.04    1.92
   1   2   5    0.95    0.21
  -1   2  -5    1.33    0.23
  -1   2  -5    1.38    0.21
   1   2   5    0.99    0.21
  -1   2  -5    1.38    0.24
   1   2   5    1.08    0.20
  -1  -2  -5    1.58    0.24
   1  -2   5    2.09    0.29
  -1  -2  -5    1.33    0.23
  -1  -2  -5    1.31    0.21
   1  -2   5    1.15    0.22
  -1   2  -6    0.93    0.27
   1   2   6    1.78    0.31
   1   2   6    0.50    0.23
  -1   2  -6    1.18    0.23
  -1   2  -6    1.57    0.29
   1  -2   6    1.16    0.27
  -1  -2  -6    1.08    0.25
   1  -2   6    0.73    0.26
  -1  -2  -6    1.43    0.32
  -1  -2  -6    1.29    0.26
   1   2   7    0.93    0.34
  -1   2  -7    1.51    0.34
  -1  -2  -7    1.30    0.32
   1  -2   7    1.12    0.36
  -1  -2  -7    1.10    0.34
   1   2   8    2.35    0.56
  -1   2  -8    2.97    0.50
  -1  -2  -8    3.23    0.52
   1  -2   8    2.04    0.53
  -1   3   8    6.27    0.69
   1   3  -8    5.35    0.62
   1   3  -8    5.60    0.66
  -1  -3   8    5.57    0.63
   1  -3  -8    5.39    0.67
  -1   3   7   34.13    1.06
   1   3  -7   33.18    1.07
   1   3  -7   32.85    1.02
  -1  -3   7   35.52    1.15
   1  -3  -7   33.03    0.99
   1  -3  -7   31.86    1.06
   1  -3  -7   32.87    1.02
   1   3  -6    0.97    0.28
  -1   3   6    1.29    0.24
   1   3  -6    1.66    0.24
   1   3  -6    1.15    0.22
   1  -3  -6    1.40    0.27
   1  -3  -6    1.56    0.27
  -1  -3   6    1.19    0.43
   1  -3  -6    1.05    0.21
   1   3  -5   17.30    0.58
   1   3  -5   16.19    0.54
   1   3  -5   17.36    0.60
  -1   3   5   16.04    0.55
  -1   3   5   16.96    0.60
   1  -3  -5   17.31    0.55
  -1  -3   5   17.13    0.62
  -1  -3   5   16.95    0.60
   1  -3  -5   16.87    0.56
   1  -3  -5   17.07    0.60
   1   3  -4  125.60    2.46
   1   3  -4  130.27    2.49
  -1   3   4  128.57    2.48
  -1   3   4  125.33    2.42
   1   3  -4  124.78    2.42
   1  -3  -4  126.90    2.45
   1  -3  -4  129.00    2.48
   1  -3  -4  123.76    2.40
  -1  -3   4  129.33    2.50
  -1  -3   4  127.40    2.48
   1   3  -3    0.57    0.10
   1   3  -3    0.63    0.11
  -1   3   3    0.58    0.09
  -1   3   3    0.66    0.12
   1  -3  -3    0.66    0.11
   1  -3  -3    0.59    0.10
  -1  -3   3    0.63    0.10
   1  -3  -3    0.67    0.09
  -1  -3   3    0.67    0.13
  -1   3   2  615.80   11.43
   1   3  -2  588.74   11.44
  -1  -3   2  605.82   11.50
   1  -3  -2  607.44   11.42
  -1   3   1    3.34    0.13
  -1   3   1    3.57    0.09
  -1   3   1    3.44    0.13
   1   3  -1    3.71    0.15
   1   3  -1    3.53    0.13
  -1  -3   1    3.49    0.13
   1  -3  -1    3.52    0.13
   1  -3  -1    3.50    0.13
   1   3   0    0.07    0.03
   1   3   0    0.11    0.03
   1   3   0    0.18    0.04
  -1   3   0    0.14    0.03
   1  -3   0    0.14    0.02
  -1  -3   0    0.15    0.03
  -1  -3   0    0.22    0.04
   1  -3   0    0.14    0.04
   1   3   1  887.02   16.00
  -1  -3  -1  895.44   16.01
   1  -3   1  878.51   15.99
  -1   3  -2   25.69    0.53
   1   3   2   26.13    0.60
  -1   3  -2   25.59    0.59
   1   3   2   26.41    0.61
   1   3   2   25.38    0.60
  -1   3  -2   25.68    0.61
   1  -3   2   25.31    0.62
  -1  -3  -2   27.51    0.61
   1  -3   2   26.10    0.60
  -1  -3  -2   26.75    0.61
  -1  -3  -2   25.27    0.60
   1   3   3   11.72    0.39
  -1   3  -3   12.17    0.34
  -1   3  -3   12.02    0.40
   1   3   3   11.93    0.39
  -1   3  -3   11.74    0.38
   1   3   3   11.26    0.39
   1  -3   3   12.57    0.40
  -1  -3  -3   12.53    0.40
  -1  -3  -3   11.87    0.39
  -1  -3  -3   11.94    0.40
   1  -3   3   12.42    0.42
  -1   3  -4    0.23    0.13
  -1   3  -4    0.37    0.12
  -1   3  -4    0.39    0.10
   1   3   4    0.61    0.13
   1   3   4    0.48    0.13
   1  -3   4    0.42    0.13
  -1  -3  -4    0.36    0.14
  -1  -3  -4    0.19    0.11
  -1  -3  -4    0.50    0.14
   1  -3   4    0.51    0.15
   1   3   5   10.52    0.49
  -1   3  -5   10.76    0.42
  -1   3  -5   10.24    0.46
  -1   3  -5   10.55    0.49
   1   3   5   10.91    0.50
   1   3   5   10.23    0.48
   1  -3   5   11.41    0.50
  -1  -3  -5   10.43    0.48
  -1  -3  -5   11.18    0.47
  -1  -3  -5   11.02    0.49
   1  -3   5   10.82    0.53
   1   3   6    4.89    0.47
   1   3   6    5.32    0.44
  -1   3  -6    5.79    0.45
  -1   3  -6    5.03    0.59
  -1   3  -6    5.14    0.38
  -1  -3  -6    6.18    0.45
  -1  -3  -6    5.53    0.45
   1  -3   6    5.53    0.50
  -1  -3  -6    5.74    0.44
   1  -3   6    5.41    0.47
  -1   3  -7   -0.33    0.29
   1   3   7    0.27    0.34
  -1   3  -7    0.28    0.28
  -1  -3  -7    0.39    0.32
   1  -3   7   -0.35    0.31
  -1  -3  -7    0.19    0.28
   1   3   8    1.99    0.52
  -1   3  -8    0.69    0.44
  -1  -3  -8    0.91    0.48
   1  -3   8    1.55    0.63
   1   4  -8   11.20    0.72
   1   4  -8   13.29    0.82
  -1   4   8   11.97    0.79
   1  -4  -8   12.30    0.81
  -1  -4   8   11.40    0.86
   1   4  -7    0.04    0.25
   1   4  -7   -0.23    0.27
   1   4  -7   -0.14    0.23
  -1   4   7    0.18    0.43
  -1   4   7   -0.12    0.25
   1  -4  -7    0.11    0.25
   1  -4  -7    0.12    0.24
   1  -4  -7   -0.20    0.26
  -1  -4   7    0.65    0.32
   1   4  -6    4.48    0.35
   1   4  -6    4.27    0.39
  -1   4   6    4.43    0.38
   1   4  -6    4.33    0.38
   1  -4  -6    5.16    0.36
  -1  -4   6    3.96    0.44
   1  -4  -6    4.24    0.38
   1  -4  -6    4.84    0.39
   1   4  -5    2.34    0.26
   1   4  -5    2.74    0.25
  -1   4   5    2.54    0.24
   1   4  -5    2.86    0.29
  -1   4   5    2.81    0.30
   1  -4  -5    2.71    0.25
   1  -4  -5    2.85    0.27
   1  -4  -5    2.34    0.28
  -1  -4   5    2.40    0.28
  -1  -4   5    2.76    0.31
  -1   4   4    7.86    0.32
   1   4  -4    7.78    0.35
  -1   4   4    8.08    0.35
   1   4  -4    8.40    0.36
   1  -4  -4    7.82    0.34
   1  -4  -4    7.78    0.36
  -1  -4   4    8.26    0.38
   1  -4  -4    7.71    0.31
  -1  -4   4    8.27    0.36
   1   4  -3   22.46    0.58
  -1   4   3   21.57    0.52
   1   4  -3   21.20    0.57
  -1   4   3   21.22    0.57
  -1   4   3   21.24    0.57
   1  -4  -3   21.76    0.51
   1  -4  -3   21.31    0.55
  -1  -4   3   21.36    0.57
   1  -4  -3   21.57    0.57
  -1  -4   3   20.61    0.59
   1   4  -2   43.83    0.94
  -1   4   2   43.15    0.91
  -1   4   2   44.31    0.85
   1   4  -2   43.75    0.92
  -1   4   2   44.00    0.92
   1  -4  -2   43.81    0.86
   1  -4  -2   45.18    0.93
  -1  -4   2   45.40    0.93
   1  -4  -2   44.15    0.91
  -1  -4   2   45.97    0.96
  -1   4   1    0.07    0.03
   1   4  -1    0.10    0.04
  -1   4   1    0.11    0.04
   1   4  -1    0.03    0.03
   1  -4  -1    0.05    0.04
   1  -4  -1    0.06    0.04
  -1  -4   1    0.04    0.04
   1   4   0  713.88   12.92
  -1  -4   0  699.84   12.87
   1   4   1  441.22    8.48
  -1  -4  -1  441.48    8.46
   1   4   2   48.04    1.00
  -1   4  -2   49.36    1.02
  -1   4  -2   49.40    0.99
   1   4   2   47.47    1.01
   1   4   2   49.31    1.00
  -1   4  -2   46.89    0.91
   1  -4   2   48.51    1.00
  -1  -4  -2   48.33    1.00
  -1  -4  -2   49.43    1.01
   1  -4   2   45.79    1.02
  -1   4  -3   16.06    0.41
  -1   4  -3   15.86    0.47
  -1   4  -3   16.69    0.50
   1   4   3   16.16    0.48
   1   4   3   16.73    0.48
   1   4   3   16.11    0.49
  -1  -4  -3   16.21    0.48
  -1  -4  -3   16.04    0.48
  -1  -4  -3   15.04    0.46
   1  -4   3   15.64    0.48
   1  -4   3   16.55    0.52
   1   4   4   19.63    0.59
   1   4   4   19.54    0.61
  -1   4  -4   19.27    0.51
  -1   4  -4   19.07    0.60
  -1   4  -4   19.83    0.59
   1   4   4   18.61    0.58
  -1  -4  -4   19.72    0.60
  -1  -4  -4   17.63    0.66
   1  -4   4   18.91    0.63
   1   4   5    6.78    0.41
  -1   4  -5    6.53    0.38
   1   4   5    6.41    0.39
  -1   4  -5    6.22    0.33
   1   4   5    6.75    0.41
  -1  -4  -5    6.06    0.39
  -1  -4  -5    6.18    0.39
   1  -4   5    6.30    0.43
   1  -4   5    6.15    0.40
  -1  -4  -5    5.99    0.37
   1   4   6   -0.10    0.22
  -1   4  -6    0.31    0.18
   1   4   6    0.42    0.25
  -1   4  -6   -0.17    0.22
  -1  -4  -6    0.31    0.21
  -1  -4  -6    0.38    0.23
   1  -4   6    0.04    0.26
   1  -4   6    0.22    0.24
  -1   4  -7    0.84    0.29
  -1   4  -7    0.49    0.31
   1   4   7    0.42    0.31
   1  -4   7    0.06    0.34
  -1  -4  -7    0.24    0.30
  -1  -4  -7    0.49    0.32
   1   4   8    5.63    0.65
  -1   4  -8    7.26    0.66
  -1   4  -8    6.15    0.76
  -1  -4  -8    5.27    0.61
   1   5  -8   -0.45    0.36
   1   5  -8   -0.17    0.35
  -1  -5   8    0.57    0.43
   1  -5  -8   -0.06    0.39
   1   5  -7   12.88    0.61
  -1   5   7   13.57    0.67
   1   5  -7   12.48    0.67
   1   5  -7   12.31    0.69
  -1   5   7   11.57    0.68
  -1  -5   7   11.98    0.68
   1  -5  -7   12.71    0.68
   1  -5  -7   12.78    0.70
  -1  -5   7   11.77    0.73
   1  -5  -7   12.96    0.63
   1   5  -6    1.84    0.24
   1   5  -6    1.63    0.28
  -1   5   6    1.55    0.24
   1   5  -6    1.29    0.22
  -1  -5   6    1.36    0.29
   1  -5  -6    1.30    0.25
   1  -5  -6    1.52    0.27
   1  -5  -6    1.77    0.25
  -1   5   5   31.84    0.82
  -1   5   5   30.54    0.87
   1   5  -5   30.94    0.87
   1   5  -5   31.58    0.81
   1   5  -5   31.34    0.88
   1  -5  -5   31.99    0.89
  -1  -5   5   31.62    0.92
   1  -5  -5   31.78    0.86
  -1  -5   5   30.90    0.88
   1  -5  -5   31.00    0.81
  -1   5   4    1.32    0.16
  -1   5   4    1.06    0.16
   1   5  -4    1.42    0.19
  -1   5   4    1.18    0.18
   1   5  -4    1.28    0.19
   1  -5  -4    1.39    0.16
   1  -5  -4    0.75    0.15
  -1  -5   4    0.97    0.17
   1  -5  -4    1.46    0.18
  -1  -5   4    0.95    0.15
  -1   5   3    0.92    0.11
   1   5  -3    0.64    0.11
   1   5  -3    1.09    0.15
  -1   5   3    0.99    0.14
  -1   5   3    0.97    0.13
  -1  -5   3    0.96    0.14
   1  -5  -3    0.95    0.13
  -1  -5   3    1.16    0.17
   1  -5  -3    0.67    0.12
   1  -5  -3    0.78    0.10
  -1   5   2   36.64    0.72
   1   5  -2   36.29    0.80
   1   5  -2   35.77    0.81
  -1   5   2   37.56    0.80
  -1   5   2   34.76    0.78
   1  -5  -2   34.86    0.79
  -1  -5   2   38.08    0.80
  -1  -5   2   36.05    0.83
   1  -5  -2   36.54    0.78
  -1   5   1    1.59    0.11
  -1   5   1    1.47    0.09
   1   5  -1    1.38    0.10
   1   5  -1    1.32    0.11
   1  -5  -1    1.46    0.09
   1  -5  -1    1.47    0.11
  -1  -5   1    1.39    0.11
  -1   5   0   28.36    0.54
  -1   5   0   28.99    0.59
   1   5   0   29.60    0.63
   1   5   0   26.86    0.60
  -1  -5   0   29.25    0.62
  -1  -5   0   28.82    0.61
  -1  -5   0   28.74    0.62
   1  -5   0   28.54    0.54
   1   5   1  979.46   18.05
  -1  -5  -1  988.81   18.03
   1  -5   1 1000.00   18.04
   1   5   2   91.45    1.73
  -1   5  -2   87.47    1.60
  -1   5  -2   88.31    1.69
  -1   5  -2   85.39    1.72
   1   5   2   89.16    1.72
   1   5   2   89.30    1.71
   1  -5   2   87.47    1.71
  -1  -5  -2   86.77    1.71
  -1  -5  -2   89.48    1.72
   1  -5   2   90.33    1.75
  -1   5  -3   28.03    0.69
  -1   5  -3   28.65    0.61
   1   5   3   27.37    0.71
   1   5   3   28.01    0.72
   1   5   3   27.23    0.69
  -1   5  -3   27.47    0.72
   1  -5   3   27.77    0.74
   1  -5   3   28.27    0.71
  -1  -5  -3   27.04    0.70
  -1  -5  -3   28.40    0.71
   1   5   4   25.55    0.72
   1   5   4   25.45    0.71
  -1   5  -4   25.01    0.73
   1   5   4   25.16    0.73
  -1   5  -4   25.87    0.62
  -1   5  -4   26.35    0.71
  -1  -5  -4   25.68    0.72
   1  -5   4   26.42    0.74
  -1  -5  -4   25.86    0.71
   1  -5   4   24.90    0.76
   1   5   5    1.61    0.23
  -1   5  -5    1.52    0.19
  -1   5  -5    1.75    0.24
   1   5   5    1.96    0.27
   1  -5   5    2.15    0.27
  -1  -5  -5    2.53    0.31
  -1  -5  -5    2.07    0.27
  -1  -5  -5    2.01    0.25
  -1   5  -6    5.18    0.57
   1   5   6    5.71    0.50
   1   5   6    5.63    0.49
   1   5   6    5.09    0.47
  -1   5  -6    5.89    0.38
   1  -5   6    5.83    0.53
  -1  -5  -6    6.63    0.47
  -1  -5  -6    5.78    0.47
   1  -5   6    5.89    0.50
  -1   5  -7    3.96    0.39
   1   5   7    4.14    0.50
  -1   5  -7    3.61    0.44
   1  -5   7    4.66    0.55
  -1  -5  -7    3.65    0.46
   1   6  -8    0.99    0.37
   1   6  -8    0.69    0.41
  -1   6   8    0.52    0.40
  -1  -6   8    0.78    0.47
   1  -6  -8    1.06    0.41
   1   6  -7    0.10    0.25
   1   6  -7   -0.19    0.30
   1   6  -7    0.13    0.25
  -1   6   7    0.08    0.25
  -1   6   7   -0.29    0.34
   1  -6  -7    0.07    0.24
  -1  -6   7    0.29    0.55
   1  -6  -7   -0.30    0.26
  -1  -6   7    0.36    0.31
   1  -6  -7   -0.29    0.28
  -1   6   6    3.69    0.36
   1   6  -6    4.15    0.39
   1   6  -6    3.48    0.39
   1   6  -6    3.50    0.34
   1  -6  -6    3.88    0.36
  -1  -6   6    4.53    0.46
   1  -6  -6    3.54    0.39
   1   6  -5   33.12    0.93
  -1   6   5   33.95    0.86
  -1   6   5   33.16    0.93
   1   6  -5   33.32    0.85
   1   6  -5   33.78    0.93
   1  -6  -5   34.54    0.91
  -1  -6   5   33.90    0.94
  -1  -6   5   32.59    0.97
   1  -6  -5   33.18    0.93
   1  -6  -5   33.30    0.85
   1   6  -4   69.75    1.47
   1   6  -4   56.77    1.74
  -1   6   4   66.16    1.46
  -1   6   4   68.26    1.38
   1  -6  -4   68.87    1.38
   1  -6  -4   67.48    1.46
  -1  -6   4   69.64    1.52
  -1   6   3   39.82    0.90
  -1   6   3   37.73    0.89
  -1   6   3   38.26    0.82
   1   6  -3   38.81    0.91
   1   6  -3   38.61    0.92
   1  -6  -3   37.51    0.88
   1  -6  -3   39.19    0.91
  -1  -6   3   39.62    0.91
  -1  -6   3   39.19    0.95
  -1   6   2   33.40    0.74
  -1   6   2   33.63    0.75
   1   6  -2   32.63    0.78
  -1   6   2   33.73    0.68
   1   6  -2   31.75    0.75
   1  -6  -2   33.92    0.74
  -1  -6   2   32.52    0.75
   1  -6  -2   33.24    0.76
  -1   6   1   14.19    0.35
  -1   6   1   14.06    0.38
   1   6  -1   13.72    0.38
   1   6  -1   14.10    0.36
   1  -6  -1   13.36    0.37
   1  -6  -1   14.13    0.35
  -1  -6   1   14.30    0.38
  -1   6   0  133.19    2.37
   1   6   0  131.96    2.44
   1   6   0  135.20    2.47
  -1   6   0  134.57    2.42
   1  -6   0  134.29    2.37
  -1  -6   0  133.61    2.46
  -1  -6   0  134.68    2.45
   1  -6   0  135.27    2.46
   1  -6   0  133.27    2.44
  -1  -6   0  135.47    2.46
   1   6   1  299.23    5.30
   1   6   1  289.63    5.28
  -1   6  -1  296.07    5.26
  -1   6  -1  303.67    5.29
   1  -6   1  296.11    5.30
   1  -6   1  297.17    5.28
  -1  -6  -1  300.18    5.29
  -1  -6  -1  301.74    5.30
  -1   6  -2   73.41    1.44
   1   6   2   72.75    1.45
   1   6   2   71.09    1.46
  -1   6  -2   72.40    1.47
   1   6   2   76.61    1.49
   1  -6   2   75.76    1.47
   1  -6   2   71.13    1.49
  -1  -6  -2   73.10    1.47
  -1  -6  -2   71.77    1.46
   1   6   3   40.31    0.95
  -1   6  -3   40.76    0.83
   1   6   3   39.98    0.96
  -1   6  -3   40.67    0.93
   1   6   3   41.33    0.94
  -1   6  -3   40.54    0.97
  -1  -6  -3   40.68    0.95
   1  -6   3   40.97    1.00
   1  -6   3   41.75    0.96
  -1  -6  -3   40.85    0.95
   1   6   4    0.37    0.16
  -1   6  -4    0.34    0.14
  -1   6  -4    0.49    0.11
   1   6   4    0.33    0.13
   1   6   4    0.49    0.14
  -1   6  -4    0.37    0.14
  -1  -6  -4    0.29    0.15
  -1  -6  -4    0.53    0.15
   1  -6   4    0.45    0.15
   1  -6   4    0.33    0.15
  -1   6  -5    2.87    0.25
  -1   6  -5    2.69    0.31
   1   6   5    2.67    0.33
   1   6   5    2.69    0.33
   1   6   5    2.75    0.31
  -1  -6  -5    2.53    0.31
  -1  -6  -5    2.26    0.32
  -1  -6  -5    2.57    0.32
   1  -6   5    2.84    0.36
  -1   6  -6   29.27    0.82
   1   6   6   30.68    0.98
  -1   6  -6   30.42    0.94
   1   6   6   30.95    1.00
   1   6   6   31.61    0.99
  -1  -6  -6   30.08    0.96
  -1  -6  -6   31.12    0.98
  -1  -6  -6   28.18    1.11
   1  -6   6   29.13    0.97
   1  -6   6   31.20    1.06
  -1   6  -7    0.32    0.25
  -1   6  -7    0.39    0.32
   1   6   7    0.19    0.33
  -1  -6  -7    0.62    0.34
   1  -6   7    0.29    0.36
   1   7  -8   -0.03    0.43
   1   7  -8    0.09    0.36
  -1   7   8    0.58    0.41
   1  -7  -8    1.03    0.42
  -1  -7   8    0.84    0.52
   1   7  -7   11.88    0.70
   1   7  -7   13.08    0.62
  -1   7   7   11.93    0.64
   1  -7  -7   12.31    0.69
  -1  -7   7   11.54    0.76
   1  -7  -7   12.17    0.63
   1   7  -6    0.66    0.23
   1   7  -6    0.51    0.23
  -1   7   6    0.19    0.18
   1   7  -6    0.66    0.20
   1  -7  -6    0.36    0.24
  -1  -7   6    0.66    0.26
   1  -7  -6    0.69    0.19
  -1   7   5    0.66    0.19
   1   7  -5    0.29    0.14
   1   7  -5    0.24    0.18
   1   7  -5    0.28    0.16
  -1   7   5    0.34    0.14
  -1   7   5   -0.03    0.17
   1  -7  -5    0.24    0.13
   1  -7  -5    0.65    0.19
   1  -7  -5    0.31    0.17
  -1  -7   5    0.06    0.19
  -1  -7   5    0.35    0.19
   1   7  -4    1.60    0.22
  -1   7   4    1.24    0.20
  -1   7   4    1.29    0.19
   1   7  -4    1.09    0.18
  -1   7   4    1.21    0.15
  -1  -7   4    1.14    0.19
  -1  -7   4    1.20    0.22
   1  -7  -4    1.21    0.18
   1  -7  -4    1.03    0.18
  -1   7   3  212.91    3.91
   1   7  -3  214.20    3.94
  -1   7   3  210.37    3.90
   1   7  -3  214.57    3.92
  -1   7   3  205.93    3.80
   1  -7  -3  216.78    3.89
   1  -7  -3  208.72    3.91
  -1  -7   3  206.61    3.91
  -1  -7   3  216.27    3.98
  -1   7   2   33.59    0.69
  -1   7   2   34.15    0.78
   1   7  -2   32.19    0.77
   1   7  -2   32.46    0.79
  -1   7   2   32.68    0.75
  -1  -7   2   32.85    0.77
   1  -7  -2   33.39    0.74
   1  -7  -2   33.46    0.77
   1   7  -1   43.21    0.89
   1   7  -1   42.46    0.91
  -1   7   1   43.45    0.87
  -1   7   1   41.68    0.91
   1  -7  -1   42.85    0.86
   1  -7  -1   42.59    0.91
  -1  -7   1   43.31    0.92
  -1   7   0    6.91    0.23
   1   7   0    6.79    0.26
   1   7   0    7.09    0.24
  -1   7   0    6.87    0.19
   1  -7   0    7.02    0.20
  -1  -7   0    6.68    0.25
  -1  -7   0    7.17    0.25
   1  -7   0    6.52    0.24
  -1  -7   0    7.01    0.26
   1  -7   0    6.73    0.25
  -1   7  -1   11.37    0.36
   1   7   1   12.51    0.36
   1   7   1   12.28    0.38
  -1   7  -1   12.41    0.35
  -1   7  -1   11.94    0.26
  -1  -7  -1   12.51    0.37
  -1  -7  -1   12.50    0.37
   1  -7   1   11.90    0.36
   1  -7   1   12.12    0.38
  -1   7  -2    7.03    0.27
  -1   7  -2    6.52    0.29
   1   7   2    7.25    0.30
   1   7   2    6.69    0.28
   1   7   2    6.71    0.27
  -1  -7  -2    6.79    0.29
   1  -7   2    6.77    0.28
  -1  -7  -2    6.77    0.29
   1  -7   2    6.77    0.31
  -1   7  -3   19.39    0.46
   1   7   3   19.93    0.60
  -1   7  -3   19.30    0.56
   1   7   3   19.82    0.58
   1   7   3   19.87    0.56
  -1   7  -3   18.94    0.58
   1  -7   3   20.14    0.59
   1  -7   3   19.69    0.62
  -1  -7  -3   19.12    0.58
  -1  -7  -3   18.95    0.57
   1   7   4   -0.05    0.11
  -1   7  -4    0.10    0.14
  -1   7  -4    0.07    0.12
   1   7   4    0.34    0.15
   1   7   4    0.11    0.15
  -1   7  -4    0.27    0.10
   1  -7   4    0.17    0.14
  -1  -7  -4    0.15    0.14
  -1  -7  -4    0.12    0.14
   1  -7   4    0.06    0.14
   1   7   5   34.02    0.94
  -1   7  -5   33.65    0.81
   1   7   5   34.84    0.99
   1   7   5   34.88    0.98
  -1   7  -5   33.99    0.94
   1  -7   5   33.69    0.98
   1  -7   5   34.13    1.04
  -1  -7  -5   33.80    0.96
  -1  -7  -5   34.11    0.96
   1   7   6    0.26    0.24
  -1   7  -6   -0.14    0.16
  -1   7  -6    0.13    0.25
   1   7   6    0.26    0.26
   1   7   6   -0.17    0.25
  -1  -7  -6    0.06    0.25
   1  -7   6    0.35    0.32
   1  -7   6    0.12    0.24
  -1  -7  -6    0.01    0.22
   1   7   7    4.57    0.50
  -1   7  -7    3.77    0.47
  -1   7  -7    3.65    0.45
   1  -7   7    3.33    0.51
  -1  -7  -7    5.52    0.62
  -1   8   8   -0.06    0.39
   1   8  -8   -0.77    0.40
   1   8  -8    0.71    0.36
   1  -8  -8   -0.32    0.40
  -1  -8   8    0.14    0.48
  -1   8   7    0.89    0.29
   1   8  -7    1.02    0.35
   1   8  -7    0.11    0.26
  -1  -8   7    0.76    0.36
   1  -8  -7    0.28    0.31
   1   8  -6    3.68    0.43
  -1   8   6    2.92    0.36
   1   8  -6    3.16    0.34
  -1  -8   6    2.40    0.37
   1  -8  -6    3.15    0.37
   1   8  -5    2.12    0.27
  -1   8   5    1.92    0.24
  -1   8   5    1.54    0.25
   1  -8  -5    1.63    0.24
  -1  -8   5    1.37    0.26
  -1   8   4   50.64    1.20
   1   8  -4   50.03    1.21
  -1   8   4   51.37    1.10
  -1   8   4   49.18    1.19
   1   8  -4   51.72    1.21
   1  -8  -4   51.43    1.21
  -1  -8   4   51.60    1.27
  -1  -8   4   51.53    1.21
   1  -8  -4   51.36    1.18
  -1   8   3    6.01    0.31
   1   8  -3    5.97    0.31
   1   8  -3    5.71    0.32
  -1   8   3    5.57    0.23
  -1   8   3    5.78    0.29
   1  -8  -3    5.71    0.29
  -1  -8   3    6.01    0.31
   1  -8  -3    5.59    0.30
  -1  -8   3    5.90    0.34
  -1   8   2  137.60    2.53
   1   8  -2  138.62    2.66
   1   8  -2  137.63    2.58
   1   8  -2  138.67    2.63
  -1   8   2  136.94    2.60
  -1   8   2  142.03    2.64
   1  -8  -2  141.15    2.60
   1  -8  -2  136.29    2.63
  -1  -8   2  143.42    2.64
  -1   8   1   63.15    1.24
   1   8  -1   63.73    1.30
  -1   8   1   63.42    1.30
   1   8  -1   64.45    1.26
   1  -8  -1   65.09    1.31
   1  -8  -1   63.43    1.24
  -1  -8   1   61.75    1.27
  -1  -8   1   65.61    1.32
  -1  -8   1   65.20    1.31
  -1   8   0    2.40    0.11
   1   8   0    2.33    0.17
   1   8   0    2.40    0.15
  -1   8   0    2.45    0.15
   1  -8   0    2.33    0.16
  -1  -8   0    2.90    0.17
  -1  -8   0    2.21    0.16
   1  -8   0    2.27    0.16
  -1  -8   0    2.29    0.16
   1  -8   0    2.38    0.12
  -1   8  -1   45.77    0.86
   1   8   1   45.11    0.97
   1   8   1   46.26    1.01
  -1   8  -1   44.46    0.98
  -1   8  -1   46.09    0.96
   1  -8   1   44.59    1.00
   1  -8   1   46.22    0.98
  -1  -8  -1   46.89    1.00
  -1  -8  -1   46.50    1.00
  -1   8  -2   44.51    1.01
  -1   8  -2   44.88    0.86
   1   8   2   45.10    1.00
  -1   8  -2   41.93    0.97
   1   8   2   45.94    0.99
   1   8   2   43.68    1.01
   1  -8   2   44.84    1.00
  -1  -8  -2   46.52    1.01
   1  -8   2   43.11    1.03
  -1  -8  -2   45.20    1.01
  -1   8  -3    1.43    0.20
   1   8   3    1.22    0.17
   1   8   3    1.20    0.17
  -1   8  -3    1.29    0.12
  -1   8  -3    1.42    0.17
  -1  -8  -3    1.04    0.17
   1  -8   3    1.47    0.19
   1  -8   3    1.76    0.23
   1   8   4   18.76    0.64
   1   8   4   18.18    0.59
   1   8   4   18.05    0.62
  -1   8  -4   18.31    0.60
  -1   8  -4   18.06    0.48
  -1   8  -4   19.47    0.64
  -1  -8  -4   17.93    0.62
  -1  -8  -4   19.37    0.63
   1  -8   4   18.14    0.67
   1  -8   4   17.03    0.61
  -1   8  -5    0.73    0.21
   1   8   5    0.99    0.26
   1   8   5    1.00    0.21
   1   8   5    1.66    0.28
  -1   8  -5    1.12    0.17
  -1  -8  -5    1.34    0.26
  -1  -8  -5    1.31    0.24
   1  -8   5    1.45    0.27
   1  -8   5    1.35    0.28
   1   8   6   20.49    0.85
   1   8   6   22.95    0.85
   1   8   6   22.52    0.83
  -1   8  -6   21.35    0.65
  -1   8  -6   21.55    0.80
  -1  -8  -6   20.16    0.82
   1  -8   6   20.35    0.84
   1  -8   6   21.92    0.92
  -1  -8  -6   21.57    0.84
  -1   8  -7    4.30    0.50
  -1   8  -7    4.02    0.47
   1   8   7    5.00    0.55
  -1  -8  -7    5.43    0.66
   1  -8   7    5.56    0.63
  -1   9   8   -0.51    0.40
   1   9  -8   -0.17    0.45
   1   9  -8    0.23    0.37
  -1  -9   8   -1.72    0.71
   1  -9  -8   -0.03    0.46
   1   9  -7    2.99    0.35
  -1   9   7    3.02    0.38
   1   9  -7    2.84    0.43
  -1  -9   7    2.95    0.50
   1  -9  -7    2.63    0.41
   1   9  -6    4.35    0.36
   1   9  -6    4.45    0.47
  -1   9   6    4.53    0.39
  -1  -9   6    4.37    0.53
   1  -9  -6    4.28    0.42
  -1   9   5    1.90    0.27
  -1   9   5    2.03    0.24
  -1   9   5    2.04    0.33
   1   9  -5    2.36    0.30
  -1  -9   5    2.22    0.33
   1   9  -4    2.72    0.29
  -1   9   4    2.63    0.26
  -1   9   4    2.49    0.21
  -1   9   4    2.49    0.28
   1   9  -4    2.35    0.25
  -1  -9   4    2.80    0.30
   1  -9  -4    2.56    0.26
  -1  -9   4    2.83    0.31
   1  -9  -4    2.42    0.26
   1   9  -3  124.02    2.44
  -1   9   3  124.24    2.32
  -1   9   3  125.27    2.44
  -1   9   3  122.21    2.41
   1   9  -3  125.18    2.47
   1  -9  -3  122.18    2.40
   1  -9  -3  124.89    2.45
  -1  -9   3  125.53    2.45
  -1   9   2   27.14    0.70
  -1   9   2   26.36    0.65
   1   9  -2   26.09    0.63
   1   9  -2   27.02    0.70
   1   9  -2   26.00    0.71
   1  -9  -2   26.61    0.65
   1  -9  -2   26.02    0.69
  -1  -9   2   27.07    0.70
   1   9  -1    4.46    0.21
  -1   9   1    4.38    0.19
  -1   9   1    4.28    0.23
   1   9  -1    4.90    0.23
  -1  -9   1    4.73    0.25
  -1  -9   1    4.75    0.22
   1  -9  -1    4.37    0.20
  -1  -9   1    4.02    0.23
   1  -9  -1    4.28    0.23
  -1   9   0   18.34    0.42
  -1   9   0   18.25    0.48
   1   9   0   18.02    0.52
   1   9   0   18.84    0.48
  -1  -9   0   18.00    0.50
   1  -9   0   18.20    0.43
   1  -9   0   18.41    0.51
  -1  -9   0   17.98    0.49
   1  -9   0   18.42    0.50
  -1  -9   0   18.08    0.51
  -1   9  -1    3.40    0.21
   1   9   1    3.78    0.21
  -1   9  -1    3.66    0.13
   1   9   1    3.37    0.22
  -1  -9  -1    3.48    0.22
   1  -9   1    3.65    0.21
  -1  -9  -1    3.46    0.21
   1   9   2   33.74    0.83
  -1   9  -2   34.44    0.84
   1   9   2   34.11    0.86
  -1   9  -2   35.80    0.82
  -1   9  -2   34.39    0.69
   1  -9   2   35.06    0.84
   1  -9   2   34.86    0.88
  -1  -9  -2   36.09    0.86
  -1  -9  -2   33.61    0.84
  -1   9  -3   23.35    0.52
   1   9   3   22.56    0.64
  -1   9  -3   22.51    0.64
  -1   9  -3   23.19    0.70
   1   9   3   24.21    0.68
   1   9   3   22.85    0.68
  -1  -9  -3   22.47    0.66
  -1  -9  -3   23.17    0.67
   1  -9   3   21.94    0.70
   1   9   4    0.28    0.17
   1   9   4    0.00    0.15
  -1   9  -4    0.39    0.15
  -1   9  -4    0.24    0.10
   1   9   4    0.02    0.12
  -1   9  -4    0.12    0.14
   1  -9   4   -0.18    0.15
  -1  -9  -4    0.16    0.16
  -1  -9  -4    0.07    0.15
   1  -9   4    0.25    0.17
   1   9   5   34.99    0.98
  -1   9  -5   34.48    0.82
   1   9   5   35.82    1.03
  -1   9  -5   35.34    0.98
   1  -9   5   33.94    1.02
   1  -9   5   35.32    1.10
  -1  -9  -5   36.47    1.03
   1   9   6    1.68    0.37
   1   9   6    2.70    0.36
  -1   9  -6    3.29    0.39
   1   9   6    2.31    0.34
  -1   9  -6    2.04    0.37
  -1  -9  -6    2.61    0.38
   1  -9   6    2.16    0.36
   1  -9   6    2.71    0.45
  -1  -9  -6    2.63    0.35
  -1   9  -7   11.00    0.57
   1   9   7   11.36    0.78
  -1   9  -7   11.06    0.75
  -1  -9  -7   11.71    0.80
   1  -9   7   10.57    0.88
   1  10  -7    0.65    0.37
  -1  10   7    1.04    0.31
   1  10  -7    0.98    0.29
  -1 -10   7    0.66    0.39
   1 -10  -7    0.42    0.35
   1  10  -6   10.18    0.49
   1  10  -6   10.70    0.60
  -1  10   6   10.25    0.53
  -1  10   6    9.79    0.61
   1 -10  -6   10.30    0.61
  -1 -10   6    9.25    0.66
   1  10  -5    1.62    0.34
  -1  10   5    1.80    0.23
  -1  10   5    1.96    0.30
  -1  10   5    2.06    0.30
  -1 -10   5    1.81    0.33
   1 -10  -5    1.79    0.28
  -1  10   4    0.54    0.14
   1  10  -4    0.20    0.16
  -1  10   4    0.57    0.17
  -1  10   4    0.50    0.18
   1  10  -4    0.52    0.17
  -1 -10   4    0.78    0.21
   1 -10  -4    0.38    0.17
   1 -10  -4    0.42    0.15
  -1 -10   4    0.33    0.17
  -1  10   3    0.74    0.25
   1  10  -3    0.65    0.16
   1  10  -3    0.59    0.12
   1  10  -3    0.54    0.15
  -1  10   3    0.69    0.11
  -1  10   3    0.87    0.17
  -1 -10   3    0.54    0.14
   1 -10  -3    0.71    0.13
   1 -10  -3    0.53    0.13
  -1  10   2   57.88    1.30
   1  10  -2   62.32    1.35
   1  10  -2   60.09    1.24
   1  10  -2   59.14    1.30
  -1  10   2   60.76    1.26
  -1 -10   2   59.77    1.31
   1 -10  -2   62.07    1.27
   1 -10  -2   59.56    1.31
  -1  10   1    0.81    0.11
  -1  10   1    0.69    0.13
   1  10  -1    0.97    0.12
   1  10  -1    0.66    0.11
  -1 -10   1    0.70    0.14
   1 -10  -1    0.77    0.14
  -1 -10   1    0.52    0.12
   1 -10  -1    0.71    0.10
  -1 -10   1    0.88    0.13
  -1  10   0   73.84    1.48
   1  10   0   73.82    1.47
  -1  10   0   74.57    1.40
   1 -10   0   75.00    1.51
  -1 -10   0   71.20    1.52
  -1 -10   0   74.29    1.50
   1 -10   0   75.09    1.42
   1 -10   0   73.55    1.53
  -1 -10   0   74.72    1.52
  -1  10  -1   13.25    0.32
   1  10   1   13.74    0.46
  -1  10  -1   13.45    0.43
   1  10   1   13.27    0.42
  -1 -10  -1   13.58    0.44
  -1 -10  -1   12.67    0.43
   1 -10   1   12.59    0.43
  -1 -10  -1   12.98    0.43
  -1  10  -2    1.88    0.11
  -1  10  -2    1.58    0.19
   1  10   2    2.05    0.23
  -1  10  -2    1.39    0.18
   1  10   2    1.87    0.20
  -1 -10  -2    1.89    0.21
  -1 -10  -2    1.82    0.21
   1 -10   2    1.76    0.21
   1 -10   2    1.92    0.23
  -1  10  -3   94.50    1.80
  -1  10  -3   99.79    2.02
   1  10   3   95.42    1.98
   1  10   3   98.38    2.03
   1  10   3   97.65    1.95
  -1  10  -3   97.11    1.96
   1 -10   3   97.23    2.00
   1 -10   3   93.14    2.05
  -1 -10  -3   98.20    2.01
  -1 -10  -3   94.29    2.00
  -1  10  -4   37.27    1.03
  -1  10  -4   37.59    0.96
   1  10   4   36.26    1.02
   1  10   4   36.83    0.95
  -1  10  -4   36.71    0.79
  -1 -10  -4   36.88    1.00
   1 -10   4   35.81    1.06
   1 -10   4   36.84    1.00
  -1  10  -5    0.11    0.20
   1  10   5   -0.10    0.22
   1  10   5    0.30    0.22
  -1  10  -5    0.19    0.13
   1 -10   5   -0.18    0.23
   1 -10   5   -0.06    0.24
  -1 -10  -5    0.05    0.22
  -1  10  -6   19.19    0.62
   1  10   6   18.39    0.78
   1  10   6   20.14    0.83
  -1  10  -6   19.36    0.79
  -1 -10  -6   19.27    0.82
   1 -10   6   18.50    0.90
   1 -10   6   20.47    0.97
   1  10   7    0.89    0.42
   1  10   7    0.20    0.39
  -1  10  -7    0.16    0.35
  -1 -10  -7    0.69    0.43
   1 -10   7    0.44    0.45
   1  11  -7    0.75    0.38
  -1  11   7    0.27    0.29
   1  11  -7    0.56    0.28
  -1 -11   7   -0.24    0.39
   1 -11  -7    0.70    0.39
   1  11  -6    1.26    0.24
   1  11  -6    0.36    0.42
  -1  11   6    0.92    0.30
  -1  11   6    1.45    0.26
   1  11  -6    1.11    0.34
  -1  11   6    1.29    0.33
  -1 -11   6    0.68    0.36
  -1 -11   6    0.90    0.34
   1 -11  -6    0.94    0.30
   1 -11  -6    1.29    0.32
  -1  11   5    0.48    0.16
  -1  11   5    0.07    0.22
   1  11  -5    0.38    0.24
  -1  11   5    0.59    0.22
  -1 -11   5    0.51    0.27
   1 -11  -5    0.70    0.24
   1 -11  -5    0.22    0.19
  -1  11   4    9.31    0.47
   1  11  -4    9.20    0.49
  -1  11   4    9.52    0.37
   1  11  -4    9.54    0.46
  -1  11   4   10.32    0.47
   1 -11  -4    9.63    0.45
   1 -11  -4    8.76    0.46
  -1 -11   4    9.07    0.47
  -1  11   3   19.00    0.52
   1  11  -3   18.52    0.60
   1  11  -3   19.15    0.54
  -1  11   3   19.04    0.59
  -1  11   3   18.59    0.61
   1  11  -3   19.32    0.64
   1 -11  -3   19.56    0.59
   1 -11  -3   19.39    0.63
  -1 -11   3   19.08    0.63
   1  11  -2   23.64    0.66
  -1  11   2   23.79    0.63
   1  11  -2   23.53    0.60
  -1  11   2   24.40    0.69
   1  11  -2   24.01    0.70
  -1 -11   2   23.11    0.67
   1 -11  -2   23.00    0.62
   1 -11  -2   22.72    0.67
   1  11  -1   53.14    1.12
   1  11  -1   54.89    1.19
  -1  11   1   54.33    1.20
   1  11  -1   51.65    1.21
  -1  11   1   54.49    1.11
   1 -11  -1   53.88    1.12
   1 -11  -1   52.34    1.19
  -1 -11   1   53.19    1.15
  -1 -11   1   54.84    1.20
  -1 -11   1   54.10    1.21
  -1  11   0    8.71    0.33
   1  11   0    8.38    0.32
  -1  11   0    8.53    0.27
  -1 -11   0    8.70    0.36
   1 -11   0    8.94    0.37
   1 -11   0    8.64    0.29
   1 -11   0    8.63    0.35
  -1 -11   0    8.98    0.37
  -1 -11   0    8.09    0.33
  -1  11  -1    7.12    0.22
   1  11   1    6.74    0.30
   1  11   1    6.85    0.34
  -1  11  -1    7.00    0.32
  -1 -11  -1    6.78    0.33
   1 -11   1    7.20    0.32
  -1 -11  -1    7.11    0.33
  -1 -11  -1    7.03    0.33
   1  11   2    8.25    0.36
   1  11   2    9.03    0.41
  -1  11  -2    9.42    0.40
  -1  11  -2    8.95    0.25
  -1  11  -2    8.14    0.35
   1 -11   2    7.31    0.52
   1 -11   2    8.24    0.41
  -1 -11  -2    8.10    0.37
   1  11   3   89.09    1.93
  -1  11  -3   90.46    1.87
   1  11   3   91.44    1.90
   1  11   3   88.29    1.85
  -1  11  -3   94.04    1.93
  -1  11  -3   88.25    1.69
   1 -11   3   88.64    1.97
  -1 -11  -3   93.08    1.92
   1 -11   3   88.33    1.91
  -1 -11  -3   92.81    1.92
   1  11   4    1.96    0.27
  -1  11  -4    1.84    0.24
  -1  11  -4    1.49    0.28
   1  11   4    1.64    0.23
  -1  11  -4    1.52    0.17
  -1 -11  -4    1.61    0.27
   1 -11   4    1.50    0.25
  -1  11  -5    0.08    0.13
   1  11   5    0.68    0.22
   1  11   5    0.21    0.24
  -1  11  -5    0.70    0.27
   1  11   5   -0.11    0.33
   1 -11   5    0.20    0.26
   1 -11   5    0.33    0.25
  -1 -11  -5    0.32    0.24
  -1  11  -6    0.38    0.19
  -1  11  -6    0.15    0.29
   1  11   6    0.50    0.27
   1  11   6    0.50    0.27
   1 -11   6    0.48    0.35
  -1 -11  -6    0.00    0.30
   1  11   7    6.50    0.75
   1  11   7    6.04    0.73
  -1  11  -7    5.72    0.70
  -1 -11  -7    5.87    0.74
   1 -11   7    5.20    0.69
   1  12  -7    2.26    0.46
   1  12  -7    1.92    0.34
  -1  12   7    2.01    0.38
   1 -12  -7    2.07    0.44
  -1 -12   7    1.92    0.49
  -1  12   6   17.09    0.65
  -1  12   6   14.29    0.74
   1  12  -6   16.18    0.76
   1  12  -6   15.71    0.61
   1 -12  -6   18.71    1.10
   1 -12  -6   16.79    0.78
  -1 -12   6   16.58    0.86
  -1  12   5   -0.14    0.15
  -1  12   5    0.03    0.20
   1  12  -5    0.16    0.22
   1 -12  -5    0.08    0.23
  -1 -12   5    0.21    0.25
   1 -12  -5   -0.11    0.19
   1  12  -4    0.38    0.25
   1  12  -4    0.29    0.14
   1  12  -4    0.15    0.17
  -1  12   4    0.18    0.17
  -1  12   4    0.20    0.12
   1 -12  -4    0.11    0.17
   1  12  -3    5.80    0.34
  -1  12   3    5.60    0.35
  -1  12   3    5.49    0.33
  -1  12   3    6.00    0.28
   1  12  -3    6.37    0.30
   1  12  -3    6.25    0.39
   1 -12  -3    6.51    0.38
   1 -12  -3    6.03    0.34
  -1 -12   3    5.90    0.38
  -1  12   2    7.43    0.33
  -1  12   2    5.56    0.50
   1  12  -2    7.02    0.30
   1  12  -2    7.25    0.36
   1 -12  -2    7.08    0.36
   1 -12  -2    7.15    0.32
  -1 -12   2    7.23    0.37
  -1  12   1    4.30    0.23
   1  12  -1    4.31    0.24
   1  12  -1    4.27    0.31
   1 -12  -1    4.51    0.24
  -1 -12   1    4.52    0.30
  -1 -12   1    4.20    0.29
  -1 -12   1    4.27    0.25
   1 -12  -1    4.64    0.29
  -1  12   0   41.15    0.95
   1  12   0   41.46    0.94
  -1  12   0   40.82    0.87
  -1 -12   0   41.37    0.97
  -1 -12   0   41.36    1.01
  -1 -12   0   41.74    1.00
   1 -12   0   42.52    1.02
   1 -12   0   42.32    0.99
   1 -12   0   41.65    0.89
  -1  12  -1    3.08    0.15
  -1  12  -1    3.20    0.25
   1  12   1    2.64    0.27
   1  12   1    3.09    0.23
  -1 -12  -1    2.89    0.24
  -1 -12  -1    3.01    0.24
   1 -12   1    3.11    0.25
  -1  12  -2   96.19    1.99
   1  12   2   98.14    1.96
   1  12   2   98.03    2.02
  -1  12  -2   95.61    1.76
  -1  12  -2   94.55    1.93
  -1 -12  -2   93.42    1.97
  -1 -12  -2   93.79    1.98
   1 -12   2   93.20    1.97
   1  12   3   22.71    0.70
  -1  12  -3   21.54    0.71
   1  12   3   22.13    0.74
   1  12   3   22.31    0.66
  -1  12  -3   21.57    0.51
  -1  12  -3   22.88    0.68
  -1 -12  -3   21.72    0.71
   1 -12   3   22.35    0.77
   1 -12   3   22.72    0.72
  -1 -12  -3   22.51    0.72
   1  12   4    3.55    0.36
  -1  12  -4    3.63    0.35
  -1  12  -4    3.20    0.35
  -1  12  -4    3.24    0.20
   1  12   4    3.38    0.32
  -1  12  -4    2.86    0.21
   1 -12   4    3.02    0.37
   1 -12   4    3.78    0.43
  -1 -12  -4    4.01    0.39
  -1  12  -5    1.55    0.18
   1  12   5    0.92    0.33
   1  12   5    1.62    0.32
   1  12   5    1.67    0.28
  -1  12  -5    1.43    0.30
  -1  12  -5    1.74    0.29
   1 -12   5    1.09    0.31
   1 -12   5    1.59    0.34
  -1 -12  -5    1.53    0.32
  -1  12  -6    2.73    0.33
   1  12   6    2.55    0.37
   1  12   6    2.57    0.39
  -1  12  -6    2.00    0.37
  -1 -12  -6    2.29    0.40
   1 -12   6    2.97    0.48
  -1  12  -7    0.91    0.40
   1  12   7    1.12    0.45
  -1 -12  -7    0.88    0.48
  -1  13   7    6.91    0.64
   1  13  -7    7.35    0.59
   1  13  -7    7.56    0.73
   1 -13  -7    8.00    0.74
  -1 -13   7    6.02    0.72
   1  13  -6    3.53    0.40
   1  13  -6    4.31    0.54
  -1  13   6    3.68    0.37
  -1  13   6    2.98    0.41
   1 -13  -6    3.66    0.45
  -1 -13   6    3.61    0.49
   1  13  -5    0.41    0.18
  -1  13   5    0.93    0.20
  -1  13   5    0.50    0.25
   1  13  -5    0.68    0.24
  -1  13   5    0.65    0.29
   1 -13  -5    0.69    0.25
   1 -13  -5    1.23    0.28
  -1  13   4    3.84    0.54
  -1  13   4    3.50    0.37
   1  13  -4    3.54    0.43
   1  13  -4    4.02    0.41
   1  13  -4    3.31    0.29
  -1  13   4    3.37    0.27
   1 -13  -4    3.54    0.37
   1 -13  -4    3.76    0.36
  -1  13   3   34.11    0.90
   1  13  -3   32.90    0.95
   1  13  -3   33.45    0.82
  -1  13   3   33.86    0.80
  -1  13   3   34.62    0.95
   1  13  -3   33.65    0.93
  -1 -13   3   33.74    0.94
   1 -13  -3   33.65    0.94
   1 -13  -3   33.73    0.89
   1  13  -2    5.42    0.27
  -1  13   2    5.28    0.34
   1  13  -2    5.30    0.37
   1  13  -2    5.09    0.33
  -1  13   2    4.84    0.29
   1 -13  -2    5.36    0.34
   1 -13  -2    5.39    0.30
  -1 -13   2    5.11    0.32
  -1 -13   2    5.18    0.35
   1  13  -1   28.13    0.70
   1  13  -1   29.06    0.82
  -1  13   1   27.79    0.69
   1 -13  -1   27.39    0.70
   1 -13  -1   28.04    0.79
  -1 -13   1   28.05    0.73
   1 -13  -1   28.74    0.78
  -1 -13   1   27.75    0.79
  -1 -13   1   28.36    0.80
  -1  13   0   16.34    0.44
  -1  13   0   17.05    0.53
   1  13   0   17.38    0.51
   1 -13   0   16.33    0.47
  -1 -13   0   15.68    0.55
  -1 -13   0   16.91    0.54
   1 -13   0   16.33    0.57
   1 -13   0   16.72    0.55
  -1 -13   0   16.87    0.56
   1  13   1   16.43    0.58
   1  13   1   15.80    0.51
  -1  13  -1   15.76    0.53
  -1  13  -1   17.03    0.41
  -1 -13  -1   15.60    0.55
  -1 -13  -1   16.37    0.56
  -1 -13  -1   15.76    0.55
   1 -13   1   15.50    0.54
   1 -13   1   16.54    0.58
  -1  13  -2    0.29    0.15
  -1  13  -2    0.10    0.07
   1  13   2   -0.02    0.14
   1  13   2    0.08    0.13
  -1 -13  -2    0.11    0.14
  -1 -13  -2    0.30    0.15
   1 -13   2    0.25    0.15
   1  13   3    7.91    0.43
   1  13   3    7.20    0.39
  -1  13  -3    7.14    0.25
  -1  13  -3    7.27    0.44
  -1  13  -3    7.54    0.39
   1 -13   3    7.24    0.46
  -1 -13  -3    7.34    0.43
   1 -13   3    7.43    0.47
  -1  13  -4    2.72    0.36
  -1  13  -4    2.76    0.34
   1  13   4    3.27    0.34
  -1  13  -4    3.08    0.20
  -1  13  -4    3.11    0.21
   1  13   4    3.22    0.36
   1 -13   4    3.21    0.39
  -1 -13  -4    3.25    0.38
   1 -13   4    3.32    0.41
  -1  13  -5   10.91    0.38
  -1  13  -5   10.43    0.40
   1  13   5   11.29    0.69
   1  13   5   11.24    0.57
  -1  13  -5   11.44    0.58
  -1  13  -5   11.32    0.66
   1  13   5   10.15    0.61
   1 -13   5   10.82    0.67
  -1 -13  -5   11.19    0.63
   1 -13   5   11.20    0.72
  -1 -13  -5   10.74    0.63
   1  13   6    0.63    0.35
  -1  13  -6    0.65    0.20
  -1  13  -6    0.57    0.32
   1  13   6    1.88    0.35
  -1 -13  -6    0.64    0.38
   1 -13   6    1.75    0.43
  -1  14   7    0.27    0.36
   1  14  -7    0.97    0.45
   1 -14  -7    0.05    0.44
   1  14  -6   18.64    0.68
   1  14  -6   19.31    0.71
   1  14  -6   19.77    0.85
  -1  14   6   17.28    0.87
   1 -14  -6   19.91    0.89
   1  14  -5    0.45    0.30
   1  14  -5    0.16    0.24
   1  14  -5    0.12    0.17
  -1  14   5   -0.31    0.24
  -1  14   5    0.23    0.29
  -1  14   5    0.01    0.17
   1 -14  -5   -0.06    0.24
   1 -14  -5    0.02    0.24
   1  14  -4   24.17    0.82
  -1  14   4   24.44    0.81
   1  14  -4   24.48    0.70
  -1  14   4   24.02    0.68
   1 -14  -4   24.23    0.79
   1 -14  -4   24.62    0.84
   1  14  -3    3.61    0.34
  -1  14   3    3.44    0.32
   1  14  -3    3.97    0.37
  -1  14   3    3.57    0.26
   1  14  -3    3.72    0.27
  -1  14   3    3.83    0.37
   1 -14  -3    3.97    0.41
   1 -14  -3    3.69    0.32
   1  14  -2    6.66    0.32
  -1  14   2    6.47    0.33
  -1  14   2    6.53    0.40
   1  14  -2    6.93    0.39
   1  14  -2    6.68    0.42
   1 -14  -2    6.08    0.40
  -1 -14   2    6.55    0.40
   1 -14  -2    6.64    0.39
  -1 -14   2    6.40    0.38
  -1  14   1    3.30    0.24
   1  14  -1    3.51    0.33
   1  14  -1    3.16    0.24
  -1 -14   1    3.14    0.26
   1 -14  -1    3.44    0.30
   1 -14  -1    2.92    0.26
  -1 -14   1    4.03    0.32
  -1 -14   1    2.98    0.28
   1 -14  -1    3.27    0.25
  -1  14   0   31.79    0.81
  -1  14   0   30.60    0.71
   1  14   0   30.31    0.77
  -1 -14   0   31.31    0.86
   1 -14   0   30.22    0.84
  -1 -14   0   30.60    0.82
   1 -14   0   30.17    0.74
  -1 -14   0   30.39    0.85
   1 -14   0   29.98    0.86
   1  14   1    7.35    0.42
   1  14   1    7.05    0.35
  -1  14  -1    7.13    0.37
  -1  14  -1    7.20    0.26
  -1 -14  -1    7.36    0.39
   1 -14   1    6.91    0.40
  -1 -14  -1    7.79    0.39
  -1 -14  -1    7.51    0.39
   1 -14   1    6.81    0.37
   1  14   2   14.11    0.53
  -1  14  -2   13.68    0.36
   1  14   2   13.99    0.58
  -1  14  -2   13.66    0.55
  -1 -14  -2   14.22    0.56
  -1 -14  -2   13.74    0.55
   1 -14   2   14.73    0.57
  -1 -14  -2   13.92    0.56
  -1  14  -3    1.45    0.31
  -1  14  -3    1.21    0.14
   1  14   3    1.45    0.25
   1  14   3    1.36    0.22
  -1  14  -3    1.41    0.24
  -1 -14  -3    1.42    0.25
   1 -14   3    1.12    0.25
  -1 -14  -3    1.55    0.33
   1  14   4    3.41    0.41
   1  14   4    3.47    0.37
  -1  14  -4    3.21    0.21
  -1  14  -4    3.65    0.21
  -1  14  -4    2.99    0.55
  -1 -14  -4    3.98    0.44
   1 -14   4    3.47    0.39
   1 -14   4    2.89    0.37
  -1 -14  -4    3.73    0.41
   1  14   5    3.13    0.42
  -1  14  -5    2.69    0.25
   1  14   5    2.70    0.34
  -1  14  -5    3.41    0.43
  -1  14  -5    2.05    0.36
  -1  14  -5    2.83    0.25
   1 -14   5    2.60    0.47
   1 -14   5    2.21    0.44
  -1 -14  -5    2.85    0.42
   1  14   6    2.32    0.40
  -1  14  -6    2.24    0.30
  -1  14  -6    2.05    0.41
   1  14   6    2.32    0.44
   1 -14   6    3.19    0.54
  -1 -14  -6    2.15    0.46
  -1  15   6    1.34    0.29
   1  15  -6    0.98    0.29
   1  15  -6    0.76    0.36
  -1  15   6    1.35    0.38
   1  15  -6    1.10    0.27
   1 -15  -6    0.99    0.35
  -1  15   5   27.30    0.79
   1  15  -5   26.62    0.94
  -1  15   5   26.19    0.98
   1  15  -5   26.25    0.96
  -1  15   5   26.53    0.95
   1  15  -5   27.18    0.78
   1 -15  -5   26.74    0.94
   1 -15  -5   25.19    0.93
  -1  15   4    3.47    0.38
   1  15  -4    3.26    0.30
   1  15  -4    3.58    0.41
  -1  15   4    3.30    0.30
   1 -15  -4    3.39    0.40
   1 -15  -4    3.77    0.42
   1  15  -3   13.56    0.63
  -1  15   3   14.93    0.58
   1  15  -3   14.91    0.61
  -1  15   3   15.07    0.50
   1  15  -3   14.81    0.50
  -1  15   3   15.30    0.65
   1 -15  -3   15.13    0.63
   1 -15  -3   15.14    0.58
  -1  15   2   13.47    0.57
   1  15  -2   13.44    0.58
   1  15  -2   13.34    0.55
   1  15  -2   13.79    0.46
  -1  15   2   12.40    0.49
   1 -15  -2   13.87    0.52
   1 -15  -2   13.06    0.56
  -1 -15   2   13.57    0.59
   1  15  -1   71.53    1.66
  -1  15   1   73.92    1.51
   1  15  -1   72.68    1.51
   1 -15  -1   71.97    1.64
  -1 -15   1   75.56    1.65
  -1 -15   1   70.46    1.64
   1 -15  -1   73.31    1.54
  -1 -15   1   73.63    1.57
   1  15   0   14.74    0.50
  -1  15   0   14.62    0.44
  -1  15   0   13.77    0.52
   1 -15   0   15.17    0.58
  -1 -15   0   15.09    0.58
  -1 -15   0   15.52    0.58
   1 -15   0   14.50    0.56
   1 -15   0   14.92    0.47
   1  15   1    0.23    0.13
  -1  15  -1    0.13    0.09
   1  15   1    0.18    0.17
  -1  15  -1    0.33    0.19
  -1 -15  -1    0.18    0.17
  -1 -15  -1    0.15    0.17
   1 -15   1    0.30    0.18
  -1 -15  -1   -0.01    0.15
   1 -15   1    0.16    0.17
  -1  15  -2    8.64    0.28
  -1  15  -2    8.99    0.47
   1  15   2    8.28    0.43
  -1 -15  -2    8.01    0.47
  -1 -15  -2    8.55    0.46
  -1 -15  -2    8.33    0.49
   1 -15   2    8.51    0.54
  -1  15  -3   10.80    0.31
  -1  15  -3   11.38    0.52
   1  15   3   10.61    0.50
   1  15   3   10.86    0.54
  -1  15  -3   11.34    0.57
  -1 -15  -3   11.45    0.57
  -1 -15  -3   10.63    0.56
   1 -15   3   10.69    0.57
  -1  15  -4    0.99    0.13
  -1  15  -4    0.98    0.34
   1  15   4    0.60    0.25
  -1  15  -4    1.04    0.13
  -1  15  -4    1.06    0.27
   1 -15   4    1.06    0.28
  -1 -15  -4    0.43    0.27
  -1 -15  -4    0.64    0.30
   1  15   5    1.85    0.34
  -1  15  -5    2.37    0.25
  -1  15  -5    2.70    0.24
   1  15   5    1.57    0.38
  -1  15  -5    1.60    0.35
   1 -15   5    2.61    0.46
  -1 -15  -5    2.23    0.40
  -1  15  -6   -0.19    0.36
   1  15   6    0.20    0.42
   1  15   6    0.40    0.34
   1 -15   6    0.92    0.50
  -1 -15  -6   -0.56    0.40
   1  16  -6   19.88    0.92
  -1  16   6   17.98    0.94
  -1  16   6   17.29    0.72
   1  16  -6   19.06    0.90
   1  16  -6   17.93    0.69
   1 -16  -6   17.04    0.92
  -1  16   5   -0.06    0.20
   1  16  -5    0.29    0.20
   1  16  -5    0.29    0.30
  -1  16   5    0.34    0.29
   1 -16  -5   -0.17    0.29
  -1  16   4   17.19    0.77
   1  16  -4   16.61    0.56
   1  16  -4   16.93    0.71
  -1  16   4   16.38    0.71
  -1  16   4   16.78    0.57
   1  16  -4   17.34    0.78
   1 -16  -4   17.04    0.70
   1 -16  -4   17.31    0.74
  -1  16   3    0.96    0.28
   1  16  -3    0.75    0.26
  -1  16   3    1.31    0.19
   1  16  -3    1.16    0.19
   1  16  -3    1.16    0.25
   1 -16  -3    1.30    0.26
   1 -16  -3    0.74    0.21
   1  16  -2   30.83    0.95
  -1  16   2   29.66    0.82
   1  16  -2   29.38    0.76
  -1  16   2   26.71    0.93
   1 -16  -2   29.44    0.83
  -1 -16   2   29.43    0.93
   1 -16  -2   29.29    0.90
  -1  16   1    4.27    0.34
  -1  16   1    4.34    0.29
   1  16  -1    3.50    0.38
   1  16  -1    4.16    0.28
  -1 -16   1    4.85    0.39
   1 -16  -1    4.28    0.43
   1 -16  -1    4.56    0.32
  -1 -16   1    4.09    0.33
  -1 -16   1    3.51    0.43
   1 -16  -1    3.79    0.33
  -1  16   0   14.21    0.54
  -1  16   0   14.71    0.46
   1  16   0   14.47    0.51
   1 -16   0   13.69    0.58
   1 -16   0   14.57    0.49
  -1 -16   0   15.06    0.60
  -1 -16   0   15.15    0.56
  -1  16  -1    0.74    0.12
  -1  16  -1    0.81    0.21
   1  16   1    1.19    0.21
  -1 -16  -1    0.51    0.20
  -1 -16  -1    0.74    0.20
   1 -16   1    0.68    0.22
  -1  16  -2    4.13    0.40
  -1  16  -2    4.47    0.22
  -1 -16  -2    4.66    0.40
  -1 -16  -2    5.43    0.43
   1 -16   2    4.59    0.42
   1 -16   2    4.59    0.42
  -1 -16  -2    4.72    0.41
   1  16   3    9.10    0.49
  -1  16  -3    9.33    0.29
   1  16   3    8.98    0.53
  -1  16  -3    9.05    0.57
   1 -16   3    8.67    0.56
  -1 -16  -3    9.99    0.56
  -1 -16  -3   10.01    0.56
  -1  16  -4    1.16    0.31
  -1  16  -4    1.66    0.15
  -1  16  -4    1.11    0.29
   1  16   4    1.57    0.38
   1  16   4    1.54    0.33
  -1  16  -4    1.53    0.15
   1  16   4    1.84    0.29
  -1 -16  -4    1.81    0.36
  -1 -16  -4    1.06    0.29
   1 -16   4    2.20    0.38
  -1  16  -5    0.66    0.32
  -1  16  -5    0.39    0.22
   1  16   5    0.12    0.32
   1  16   5    0.32    0.28
  -1 -16  -5    0.42    0.36
  -1  16  -6    8.42    0.72
   1  16   6    7.03    0.69
   1 -16   6    7.95    0.88
  -1 -16  -6    6.76    0.81
   1  17  -6    1.00    0.29
   1  17  -6    1.46    0.47
  -1  17   6    1.61    0.47
  -1  17   6    1.32    0.31
   1 -17  -6    1.25    0.47
  -1  17   5    7.60    0.63
   1  17  -5    6.17    0.61
   1  17  -5    5.89    0.42
  -1  17   5    7.45    0.47
   1 -17  -5    6.83    0.61
  -1  17   4    0.04    0.17
  -1  17   4    0.40    0.34
   1  17  -4    0.46    0.17
  -1  17   4   -0.21    0.24
   1  17  -4    0.37    0.28
   1  17  -4   -0.25    0.29
   1 -17  -4    0.05    0.27
   1 -17  -4    0.35    0.28
  -1 -17   4   -0.15    0.29
  -1  17   3   88.86    1.92
   1  17  -3   86.84    1.96
  -1  17   3   87.24    1.80
   1  17  -3   87.45    1.78
   1 -17  -3   85.84    1.99
  -1 -17   3   86.26    2.03
   1 -17  -3   84.89    1.92
   1  17  -2    1.15    0.19
  -1  17   2    1.80    0.24
   1  17  -2    1.08    0.29
   1 -17  -2    1.69    0.24
  -1 -17   2    1.17    0.26
   1 -17  -2    1.26    0.26
   1  17  -1    4.92    0.32
  -1  17   1    5.33    0.32
   1  17  -1    5.56    0.44
  -1  17   1    5.54    0.39
   1 -17  -1    4.92    0.35
   1 -17  -1    4.47    0.41
  -1 -17   1    4.78    0.43
  -1  17   0    5.36    0.38
   1  17   0    4.94    0.33
  -1  17   0    5.18    0.29
  -1 -17   0    4.94    0.38
   1 -17   0    4.35    0.37
  -1 -17   0    5.11    0.39
   1 -17   0    4.93    0.32
   1 -17   0    4.55    0.41
  -1 -17   0    5.42    0.44
  -1  17  -1    7.48    0.46
   1  17   1    7.56    0.41
  -1  17  -1    7.05    0.30
  -1 -17  -1    7.71    0.46
   1 -17   1    7.89    0.49
  -1 -17  -1    7.26    0.47
   1 -17   1    7.07    0.44
  -1 -17  -1    8.13    0.48
  -1  17  -2    3.13    0.20
   1  17   2    3.13    0.38
  -1 -17  -2    3.08    0.39
  -1 -17  -2    3.76    0.41
   1 -17   2    3.61    0.42
   1 -17   2    3.03    0.37
   1  17   3   -0.05    0.24
   1  17   3    0.41    0.34
  -1  17  -3    0.10    0.10
  -1 -17  -3   -0.43    0.25
   1 -17   3   -0.06    0.25
  -1 -17  -3    0.35    0.28
  -1 -17  -3    0.12    0.24
  -1  17  -4    1.09    0.36
   1  17   4    0.85    0.31
  -1  17  -4    1.26    0.14
   1  17   4    1.07    0.28
  -1  17  -4    1.10    0.13
  -1 -17  -4    0.70    0.32
  -1  17  -5    7.00    0.61
   1  17   5    8.35    0.61
   1  17   5    7.39    0.66
  -1 -17  -5    6.05    0.68
  -1  18   5    0.10    0.27
   1  18  -5    0.69    0.37
  -1  18   5    0.30    0.35
   1  18  -5    0.75    0.24
   1 -18  -5   -0.04    0.36
   1  18  -4    4.87    0.53
   1  18  -4    5.27    0.38
  -1  18   4    5.86    0.56
  -1  18   4    4.60    0.39
   1  18  -4    4.48    0.57
   1 -18  -4    5.13    0.55
   1 -18  -4    4.53    0.56
   1  18  -3   -0.01    0.15
  -1  18   3   -0.08    0.17
   1  18  -3    0.00    0.28
  -1  18   3    0.45    0.22
  -1  18   3   -0.09    0.27
   1 -18  -3   -0.19    0.22
   1 -18  -3   -0.14    0.25
  -1 -18   3    0.00    0.24
   1  18  -2   26.66    0.74
   1  18  -2   23.94    0.90
  -1  18   2   27.21    0.81
  -1 -18   2   26.21    0.91
   1 -18  -2   27.10    0.83
   1 -18  -2   25.56    0.89
  -1  18   1    9.79    0.44
   1  18  -1   10.80    0.59
   1  18  -1   10.82    0.45
  -1  18   1   10.25    0.51
   1 -18  -1    9.92    0.47
  -1 -18   1   10.23    0.58
   1 -18  -1   10.13    0.55
   1  18   0   11.29    0.49
  -1  18   0   11.50    0.54
  -1  18   0   10.96    0.42
   1 -18   0   11.57    0.47
  -1 -18   0   11.33    0.54
   1 -18   0   10.46    0.57
  -1 -18   0   11.76    0.57
   1 -18   0   12.16    0.61
  -1  18  -1   19.31    0.53
  -1  18  -1   17.82    0.70
   1  18   1   18.72    0.75
  -1 -18  -1   19.51    0.75
   1 -18   1   19.39    0.77
   1 -18   1   19.24    0.75
  -1 -18  -1   17.76    0.71
  -1  18  -2   14.85    0.42
  -1  18  -2   15.04    0.67
   1  18   2   14.61    0.63
   1 -18   2   15.56    0.71
  -1 -18  -2   14.67    0.67
  -1 -18  -2   14.12    0.67
  -1 -18  -2   13.44    0.68
   1 -18   2   15.03    0.70
   1  18   3    2.17    0.40
  -1  18  -3    3.20    0.21
   1  18   3    2.98    0.35
   1  18   3    2.79    0.38
  -1  18  -3    2.92    0.52
  -1 -18  -3    2.59    0.37
   1 -18   3    2.86    0.39
  -1 -18  -3    3.27    0.44
  -1 -18  -3    2.38    0.36
   1  18   4    4.30    0.49
  -1  18  -4    4.19    0.21
  -1  18  -4    4.33    0.23
   1  18   4    4.52    0.54
  -1 -18  -4    3.80    0.50
  -1  18  -5   -0.15    0.36
   1  18   5   -0.23    0.31
   1  18   5    0.84    0.40
  -1 -18  -5    0.69    0.45
   1  19  -5    3.23    0.34
  -1  19   5    3.95    0.54
  -1  19   5    3.42    0.37
   1  19  -5    4.00    0.52
   1 -19  -5    2.71    0.50
  -1  19   4    0.46    0.23
  -1  19   4    0.58    0.33
   1  19  -4    0.38    0.34
   1  19  -4    0.43    0.20
   1 -19  -4    1.24    0.35
  -1 -19   4    0.28    0.33
   1 -19  -4    0.33    0.39
  -1  19   3    0.12    0.20
   1  19  -3    0.18    0.31
  -1  19   3    0.82    0.36
  -1  19   3   -0.07    0.25
   1  19  -3    0.00    0.17
   1 -19  -3   -0.19    0.26
   1 -19  -3    0.04    0.25
  -1 -19   3    0.36    0.31
   1  19  -2    2.26    0.26
   1 -19  -2    2.07    0.35
  -1 -19   2    1.57    0.33
   1 -19  -2    1.69    0.28
   1  19  -1   47.75    1.17
  -1  19   1   50.92    1.18
   1  19  -1   49.22    1.36
  -1  19   1   49.55    1.25
   1 -19  -1   49.14    1.22
   1 -19  -1   49.96    1.35
  -1 -19   1   49.43    1.36
   1  19   0    1.31    0.32
   1  19   0    1.40    0.24
  -1  19   0    1.20    0.26
  -1  19   0    1.38    0.19
  -1 -19   0    1.39    0.29
  -1 -19   0    1.09    0.29
  -1 -19   0    1.00    0.29
   1 -19   0    1.49    0.32
   1 -19   0    1.21    0.29
  -1  19  -1   23.54    0.63
   1  19   1   24.39    0.79
  -1 -19  -1   24.11    0.88
  -1 -19  -1   23.01    0.87
   1 -19   1   24.56    0.88
  -1 -19  -1   23.44    0.84
   1 -19   1   23.08    0.89
   1  19   2    0.24    0.30
  -1  19  -2    0.22    0.28
   1  19   2    0.17    0.24
  -1  19  -2   -0.15    0.12
  -1 -19  -2   -0.40    0.25
   1 -19   2   -0.09    0.29
  -1 -19  -2   -0.11    0.26
  -1 -19  -2    0.21    0.25
   1 -19   2   -0.32    0.24
  -1  19  -3    1.10    0.14
  -1  19  -3    0.66    0.34
   1  19   3    0.95    0.31
   1  19   3    1.25    0.33
  -1 -19  -3    0.88    0.32
   1 -19   3    1.17    0.33
  -1 -19  -3    0.42    0.32
   1  19   4    0.20    0.32
   1  19   4    0.61    0.30
  -1 -19  -4   -0.02    0.36
  -1 -19  -5    0.63    0.47
  -1  20   5    2.22    0.50
  -1  20   5    2.09    0.34
   1  20  -5    1.16    0.49
  -1  20   4    6.53    0.67
  -1  20   4    5.51    0.46
   1  20  -4    5.50    0.43
  -1 -20   4    5.85    0.71
   1 -20  -4    5.30    0.56
   1  20  -3    0.18    0.20
  -1  20   3    0.70    0.24
  -1  20   3    0.29    0.29
   1  20  -3    0.39    0.41
   1 -20  -3   -0.07    0.30
  -1 -20   3    0.23    0.31
   1 -20  -3    0.27    0.30
   1  20  -2    0.60    0.34
  -1  20   2    0.67    0.25
   1  20  -2    0.52    0.20
  -1  20   2    0.43    0.27
  -1 -20   2    0.63    0.32
   1 -20  -2    0.35    0.26
   1 -20  -2    0.87    0.31
  -1  20   1    3.13    0.35
   1  20  -1    3.98    0.36
  -1  20   1    3.35    0.37
   1 -20  -1    3.39    0.42
   1 -20  -1    3.06    0.40
  -1 -20   1    2.58    0.38
   1 -20  -1    4.38    0.49
  -1 -20   1    3.57    0.42
  -1  20   0   17.13    0.56
  -1  20   0   16.41    0.69
   1 -20   0   16.62    0.63
   1 -20   0   14.95    0.70
   1 -20   0   15.31    0.74
  -1 -20   0   15.83    0.74
  -1 -20   0   14.29    0.75
  -1 -20   0   16.64    0.71
  -1  20  -1    0.30    0.27
  -1  20  -1    0.07    0.14
   1  20   1    0.06    0.21
  -1 -20  -1    0.06    0.27
   1 -20   1    0.20    0.29
  -1 -20  -1   -0.20    0.29
   1 -20   1    0.30    0.29
  -1 -20  -1   -0.06    0.28
  -1  20  -2   22.03    0.58
   1  20   2   22.27    0.83
  -1 -20  -2   21.55    0.89
   1 -20   2   22.08    0.93
  -1 -20  -2   22.34    0.90
   1  20   3    3.08    0.40
   1  20   3    2.79    0.42
  -1  20  -3    2.64    0.43
  -1  20  -3    2.98    0.22
   1 -20   3    2.87    0.44
  -1 -20  -3    2.11    0.42
   1  20   4    0.56    0.36
   1  20   4    0.88    0.35
  -1 -20  -4    1.04    0.44
   1  21  -4   -0.39    0.23
  -1  21   4   -0.14    0.30
  -1  21   4    0.15    0.39
   1 -21  -4   -0.42    0.40
  -1 -21   4    0.23    0.46
  -1  21   3    8.46    0.64
   1  21  -3    7.71    0.46
  -1  21   3    8.09    0.52
   1 -21  -3    7.70    0.67
   1 -21  -3    7.22    0.66
  -1 -21   3    8.50    0.76
   1  21  -2    0.96    0.23
   1  21  -2    0.81    0.39
  -1  21   2    0.29    0.30
  -1  21   2    0.61    0.28
  -1 -21   2   -0.01    0.35
   1 -21  -2    0.29    0.30
   1 -21  -2    0.46    0.34
  -1  21   1    1.40    0.32
  -1  21   1    0.92    0.24
   1  21  -1    1.21    0.37
   1  21  -1    1.33    0.25
   1 -21  -1    0.57    0.32
  -1 -21   1    0.47    0.32
  -1  21   0    2.87    0.33
  -1  21   0    2.87    0.37
   1  21   0    2.53    0.32
   1 -21   0    2.24    0.39
  -1 -21   0    2.35    0.38
   1 -21   0    3.25    0.34
  -1 -21   0    2.21    0.40
   1  21   1    8.48    0.56
  -1  21  -1    8.96    0.41
  -1 -21  -1    8.07    0.63
  -1 -21  -1    9.02    0.64
   1 -21   1    9.15    0.64
  -1  21  -2    2.24    0.42
  -1  21  -2    1.82    0.20
   1  21   2    1.64    0.36
   1 -21   2    2.20    0.42
  -1 -21  -2    2.51    0.42
  -1 -21  -2    1.98    0.42
   1  21   3    5.05    0.49
   1  21   3    5.22    0.64
   1 -21   3    4.29    0.57
  -1 -21  -3    4.17    0.52
   1  21   4   -0.26    0.41
  -1 -21  -4    0.49    0.45
   1  22  -3    1.35    0.27
  -1  22   3    0.85    0.31
  -1  22   3    1.98    0.42
   1 -22  -3    0.98    0.41
  -1 -22   3    0.79    0.47
  -1  22   2    0.65    0.31
  -1  22   2    1.55    0.38
   1  22  -2    1.12    0.27
  -1 -22   2    1.28    0.38
   1 -22  -2    1.07    0.36
   1 -22  -2    1.38    0.40
   1  22  -1    0.24    0.40
  -1  22   1    0.34    0.24
   1  22  -1    0.03    0.23
  -1  22   1   -0.42    0.29
  -1 -22   1    0.56    0.36
   1 -22  -1    0.72    0.34
   1 -22  -1    0.06    0.29
   1  22   0    1.32    0.40
  -1  22   0    1.48    0.24
  -1  22   0    1.10    0.35
   1  22   0    1.03    0.28
   1 -22   0    1.13    0.37
  -1 -22   0    1.81    0.40
   1 -22   0    1.39    0.31
  -1 -22   0    1.38    0.37
   1  22   1    1.29    0.32
  -1  22  -1    1.99    0.22
  -1  22  -1    1.69    0.41
  -1 -22  -1    1.38    0.39
  -1 -22  -1    1.44    0.41
   1 -22   1    1.52    0.41
   1  22   2   13.87    0.76
  -1  22  -2   13.39    0.53
  -1  22  -2   13.76    0.82
   1 -22   2   14.17    0.82
  -1 -22  -2   13.71    0.83
   1  22   3    0.68    0.37
   1  22   3    0.77    0.42
  -1 -22  -3   -0.04    0.44
   1 -22   3    0.50    0.46
  -1  23   3    1.82    0.44
  -1  23   3    0.40    0.32
  -1  23   2    0.22    0.32
   1  23  -2    0.24    0.26
  -1  23   2    0.11    0.38
   1 -23  -2    0.33    0.41
   1 -23  -2   -0.01    0.39
  -1 -23   2    0.51    0.44
  -1  23   1   -0.27    0.28
  -1  23   1    0.40    0.34
   1  23  -1    0.37    0.26
  -1 -23   1    0.02    0.40
   1 -23  -1    0.16    0.37
   1 -23  -1    0.43    0.32
   1  23   0    0.19    0.40
  -1  23   0    0.22    0.25
   1  23   0    0.50    0.28
  -1 -23   0    0.48    0.38
  -1 -23   0    0.85    0.40
   1 -23   0    1.06    0.33
   1 -23   0    0.38    0.40
   1  23   1    5.36    0.58
   1  23   1    4.34    0.59
  -1  23  -1    5.56    0.70
  -1  23  -1    5.52    0.41
   1 -23   1    5.37    0.60
  -1 -23  -1    6.83    0.72
  -1 -23  -1    4.47    0.54
   1  23   2    0.24    0.37
  -1 -23  -2   -0.05    0.45
   1 -23   2    0.26    0.43
  -1  24   1    0.09    0.33
   1  24  -1   -0.21    0.29
   1 -24  -1    0.48    0.40
  -1 -24   1    0.40    0.52
   1 -24  -1   -0.14    0.66
   1  24   0    0.13    0.32
  -1  24   0   -0.27    0.42
  -1 -24   0   -0.04    0.44
  -1 -24   0    0.02    0.46
   1 -24   0   -0.26    0.48
   1  24   1    0.42    0.36
  -1 -24  -1    0.18    0.49
  -2   0   8    1.40    0.40
   2   0  -8    0.97    0.40
   2   0  -8    0.52    0.34
  -2   0   7   -0.03    0.26
   2   0  -7    0.12    0.26
   2   0  -7   -0.13    0.20
  -2   0   7   -0.20    0.25
  -2   0   6  155.43    3.11
  -2   0   6  152.58    3.15
   2   0  -6  160.96    3.09
   2   0  -6  156.78    3.05
   2   0  -5    0.06    0.10
   2   0  -5   -0.23    0.11
  -2   0   5   -0.03    0.12
   2   0  -5    0.01    0.14
  -2   0   5   -0.01    0.11
  -2   0   4    5.12    0.27
   2   0  -4    5.12    0.27
   2   0  -4    4.49    0.24
  -2   0   4    4.72    0.26
   2   0  -4    4.66    0.27
   2   0  -3    0.06    0.06
   2   0  -3   -0.01    0.05
  -2   0   3   -0.06    0.06
  -2   0   3    0.03    0.06
   2   0  -2    3.65    0.16
   2   0  -2    3.98    0.15
  -2   0   2    3.51    0.15
  -2   0   2    3.97    0.15
  -2   0   1    0.01    0.01
   2   0   0   37.45    0.71
   2   0   0   36.30    0.71
  -2   0   0   35.16    0.71
   2   0   1    0.03    0.04
   2   0   1    0.03    0.03
   2   0   1   -0.03    0.03
  -2   0  -1    0.01    0.04
  -2   0  -1    0.00    0.03
  -2   0  -2  134.59    2.57
  -2   0  -2  136.45    2.52
   2   0   2  138.38    2.52
  -2   0  -2  137.79    2.51
   2   0   2  140.83    2.59
   2   0   2  141.09    2.54
  -2   0  -3   -0.03    0.06
   2   0   3   -0.03    0.09
  -2   0  -3    0.14    0.08
  -2   0  -3    0.04    0.07
   2   0   3   -0.02    0.07
   2   0   3    0.04    0.09
  -2   0  -4   10.20    0.44
  -2   0  -4   10.59    0.39
   2   0   4   11.20    0.46
   2   0   4   10.27    0.40
  -2   0  -4   10.54    0.40
  -2   0  -5   -0.05    0.13
  -2   0  -5   -0.04    0.16
   2   0   5   -0.29    0.16
   2   0   5    0.06    0.17
  -2   0  -5    0.12    0.16
   2   0   6    1.84    0.34
  -2   0  -6    1.14    0.27
  -2   0  -6    1.50    0.26
   2   0   6    0.96    0.27
  -2   0  -6    0.78    0.27
   2   0   7    0.18    0.35
  -2   0  -7   -0.05    0.29
  -2   0  -7   -0.04    0.30
  -2   1   8    1.44    0.42
   2   1  -8    1.19    0.42
   2  -1  -8    2.43    0.42
  -2  -1   8    1.86    0.44
   2  -1  -8    0.77    0.31
  -2   1   7   34.25    1.08
   2   1  -7   34.94    1.03
   2   1  -7   34.05    1.10
  -2   1   7   36.66    1.09
   2  -1  -7   36.64    1.03
  -2  -1   7   37.39    1.16
  -2  -1   7   35.50    1.12
   2  -1  -7   36.68    1.12
   2   1  -6    3.74    0.34
   2   1  -6    2.57    0.52
   2   1  -6    3.10    0.31
  -2   1   6    2.84    0.32
  -2   1   6    3.00    0.34
   2  -1  -6    3.10    0.36
  -2  -1   6    2.97    0.35
  -2  -1   6    2.95    0.36
   2  -1  -6    3.68    0.32
   2   1  -5   23.04    0.69
  -2   1   5   22.04    0.65
   2   1  -5   22.73    0.65
   2   1  -5   21.44    0.66
  -2   1   5   21.23    0.66
  -2  -1   5   21.58    0.66
   2  -1  -5   21.94    0.68
   2  -1  -5   23.13    0.63
   2  -1  -5   21.68    0.66
  -2  -1   5   21.97    0.68
  -2   1   4    3.85    0.23
   2   1  -4    3.88    0.25
   2   1  -4    4.25    0.23
  -2   1   4    3.76    0.24
   2  -1  -4    4.22    0.26
   2  -1  -4    4.20    0.25
  -2  -1   4    3.64    0.25
  -2  -1   4    4.40    0.26
   2  -1  -4    3.67    0.22
   2   1  -3   49.31    1.01
  -2   1   3   48.81    1.00
   2   1  -3   49.44    1.04
  -2   1   3   46.57    1.01
   2  -1  -3   48.32    1.03
  -2  -1   3   49.60    1.03
   2  -1  -3   48.80    0.98
  -2  -1   3   49.57    1.03
   2   1  -2  203.02    3.61
  -2   1   2  202.27    3.59
   2   1  -2  195.41    3.60
  -2   1   2  204.35    3.58
   2  -1  -2  202.69    3.56
  -2  -1   2  203.69    3.62
  -2  -1   2  202.90    3.60
   2  -1  -2  204.82    3.60
   2   1  -1   24.38    0.48
  -2  -1   1   24.15    0.46
   2   1   0   53.68    0.95
   2   1   0   53.42    0.95
   2   1   0   54.61    1.03
  -2   1   0   54.99    1.01
  -2  -1   0   53.72    1.03
   2  -1   0   53.62    1.00
   2  -1   0   53.98    1.01
  -2   1  -1  130.26    2.33
   2   1   1  128.32    2.33
   2   1   1  126.51    2.30
  -2   1  -1  126.66    2.27
   2   1   1  128.84    2.28
  -2  -1  -1  126.57    2.31
   2  -1   1  127.61    2.27
   2  -1   1  125.89    2.32
  -2  -1  -1  126.28    2.25
  -2  -1  -1  127.08    2.34
   2  -1   1  125.56    2.26
  -2   1  -2   25.15    0.55
   2   1   2   25.65    0.58
   2   1   2   23.78    0.61
  -2   1  -2   24.75    0.55
   2   1   2   24.92    0.58
  -2   1  -2   25.29    0.62
  -2  -1  -2   24.34    0.61
   2  -1   2   24.57    0.58
   2  -1   2   25.42    0.55
  -2  -1  -2   24.29    0.56
   2  -1   2   25.14    0.62
  -2  -1  -2   25.55    0.58
  -2   1  -3   10.04    0.33
  -2   1  -3    9.56    0.32
   2   1   3    9.68    0.35
  -2   1  -3    9.68    0.37
   2   1   3    9.29    0.34
   2   1   3    9.33    0.37
   2  -1   3    9.94    0.38
   2  -1   3    9.03    0.35
  -2  -1  -3   10.00    0.38
   2  -1   3    9.35    0.32
  -2  -1  -3    9.03    0.33
  -2  -1  -3    9.74    0.33
   2   1   4    1.06    0.20
  -2   1  -4    0.96    0.18
   2   1   4    0.53    0.18
  -2   1  -4    0.83    0.13
  -2   1  -4    0.86    0.16
   2   1   4    0.74    0.15
   2  -1   4    1.18    0.20
  -2  -1  -4    0.81    0.15
  -2  -1  -4    0.57    0.14
  -2  -1  -4    0.77    0.18
   2  -1   4    0.90    0.15
   2   1   5    2.76    0.33
  -2   1  -5    3.16    0.28
   2   1   5    2.95    0.38
   2   1   5    2.27    0.28
  -2   1  -5    2.65    0.30
   2  -1   5    3.62    0.37
  -2  -1  -5    2.51    0.28
  -2  -1  -5    3.00    0.29
  -2  -1  -5    2.66    0.34
   2  -1   5    2.76    0.32
   2   1   6    2.72    0.37
  -2   1  -6    2.60    0.33
  -2   1  -6    2.05    0.31
   2   1   6    2.82    0.38
   2  -1   6    2.52    0.37
  -2  -1  -6    3.19    0.39
  -2  -1  -6    2.15    0.31
   2  -1   6    2.58    0.37
  -2  -1  -6    2.07    0.32
   2   1   7    0.76    0.40
  -2   1  -7    0.54    0.31
  -2   1  -7    1.29    0.35
   2  -1   7    0.92    0.40
  -2  -1  -7    1.48    0.36
  -2  -1  -7    1.55    0.36
   2   2  -8    0.80    0.41
  -2   2   8    1.31    0.39
   2   2  -8    0.74    0.39
   2  -2  -8    0.53    0.33
  -2  -2   8    0.31    0.36
   2  -2  -8    0.53    0.37
   2   2  -7   16.96    0.69
   2   2  -7   17.83    0.78
  -2   2   7   16.10    0.74
  -2   2   7   17.13    0.74
   2  -2  -7   17.95    0.68
   2  -2  -7   17.42    0.90
  -2  -2   7   18.04    0.79
   2  -2  -7   17.95    0.77
  -2  -2   7   17.72    0.87
  -2   2   6   32.22    0.95
  -2   2   6   32.17    0.92
   2   2  -6   33.10    0.91
   2   2  -6   33.20    0.92
  -2  -2   6   33.08    0.96
   2  -2  -6   33.70    0.89
  -2  -2   6   33.22    0.98
   2   2  -5   19.14    0.63
  -2   2   5   18.62    0.61
  -2   2   5   19.41    0.59
   2   2  -5   16.56    0.66
  -2  -2   5   20.17    0.65
   2  -2  -5   20.65    0.65
  -2  -2   5   19.60    0.63
   2  -2  -5   19.92    0.57
   2  -2  -5   18.74    0.60
   2   2  -4  283.79    5.11
   2   2  -4  278.14    5.14
  -2   2   4  285.74    5.13
  -2   2   4  272.05    5.07
   2  -2  -4  291.13    5.13
  -2  -2   4  286.82    5.15
  -2  -2   4  285.46    5.13
   2  -2  -4  282.45    5.15
   2  -2  -4  276.96    5.05
  -2   2   3   69.33    1.39
   2   2  -3   70.15    1.41
   2   2  -3   70.22    1.39
  -2   2   3   68.86    1.34
   2  -2  -3   69.68    1.40
  -2  -2   3   71.15    1.42
   2  -2  -3   66.99    1.40
  -2  -2   3   71.27    1.40
   2  -2  -3   71.01    1.33
   2   2  -2   19.05    0.46
   2   2  -2   20.39    0.48
  -2   2   2   20.11    0.42
  -2   2   2   19.27    0.45
  -2  -2   2   19.68    0.46
   2  -2  -2   19.61    0.46
   2  -2  -2   19.80    0.40
   2   2  -1   20.72    0.43
  -2   2   1   20.63    0.40
  -2  -2   1   20.59    0.43
  -2  -2   1   20.88    0.42
   2  -2  -1   21.03    0.42
   2   2   0    3.35    0.10
  -2   2   0    3.16    0.11
   2   2   0    3.24    0.10
   2  -2   0    3.33    0.12
  -2  -2   0    3.18    0.14
  -2  -2   0    3.00    0.09
  -2  -2   0    3.21    0.09
   2  -2   0    2.82    0.12
   2   2   1  141.25    2.45
  -2   2  -1  140.05    2.48
  -2   2  -1  139.18    2.41
  -2   2  -1  120.92    2.45
   2   2   1  137.03    2.47
   2   2   1  138.00    2.50
  -2  -2  -1  136.22    2.48
   2  -2   1  137.30    2.43
  -2  -2  -1  137.80    2.43
   2  -2   1  137.20    2.40
   2  -2   1  133.47    2.48
  -2   2  -2   18.85    0.50
   2   2   2   18.89    0.48
   2   2   2   18.34    0.48
  -2   2  -2   18.85    0.44
  -2   2  -2   19.23    0.43
   2   2   2   18.07    0.50
   2  -2   2   19.34    0.44
  -2  -2  -2   18.74    0.46
  -2  -2  -2   19.17    0.51
   2  -2   2   18.19    0.50
  -2  -2  -2   18.48    0.48
   2  -2   2   19.27    0.47
   2   2   3    4.01    0.23
  -2   2  -3    4.79    0.26
   2   2   3    4.00    0.24
  -2   2  -3    3.73    0.21
  -2   2  -3    4.45    0.20
   2   2   3    4.05    0.25
   2  -2   3    3.98    0.23
  -2  -2  -3    4.04    0.21
   2  -2   3    3.84    0.20
  -2  -2  -3    4.13    0.23
   2  -2   3    4.10    0.26
  -2  -2  -3    4.12    0.25
   2   2   4   59.50    1.36
   2   2   4   59.49    1.31
  -2   2  -4   59.42    1.28
  -2   2  -4   59.57    1.36
   2   2   4   59.77    1.34
  -2   2  -4   60.29    1.25
  -2  -2  -4   58.71    1.29
  -2  -2  -4   58.90    1.35
   2  -2   4   56.79    1.36
  -2  -2  -4   60.69    1.31
   2   2   5    2.45    0.37
   2   2   5    2.80    0.31
  -2   2  -5    2.53    0.31
  -2   2  -5    2.19    0.26
  -2  -2  -5    2.73    0.30
  -2  -2  -5    2.28    0.27
   2  -2   5    2.21    0.31
   2  -2   5    1.99    0.28
  -2  -2  -5    2.53    0.31
  -2   2  -6   11.24    0.63
  -2   2  -6   11.72    0.58
   2   2   6   12.59    0.64
  -2   2  -6   11.44    0.52
   2   2   6   12.08    0.64
  -2  -2  -6   11.73    0.63
  -2  -2  -6   10.82    0.56
   2  -2   6   11.39    0.62
   2  -2   6   12.35    0.68
  -2   2  -7    3.49    0.42
   2   2   7    3.00    0.47
   2  -2   7    2.14    0.44
  -2  -2  -7    3.59    0.44
  -2  -2  -7    3.45    0.44
   2   3  -8    4.88    0.62
  -2   3   8    3.57    0.48
   2   3  -8    3.69    0.44
  -2  -3   8    4.41    0.55
   2  -3  -8    4.68    0.49
   2  -3  -8    4.20    0.53
   2   3  -7   25.75    0.93
  -2   3   7   26.23    0.89
  -2   3   7   24.14    0.90
   2   3  -7   26.08    0.87
   2  -3  -7   25.18    0.87
  -2  -3   7   24.67    1.04
  -2  -3   7   26.62    0.97
   2  -3  -7   26.81    0.94
   2  -3  -7   25.39    0.82
   2   3  -6    7.06    0.41
  -2   3   6    6.77    0.45
   2   3  -6    6.20    0.53
   2   3  -6    6.64    0.40
  -2   3   6    7.06    0.41
  -2  -3   6    6.87    0.44
   2  -3  -6    5.71    0.45
  -2  -3   6    6.98    0.48
   2  -3  -6    6.71    0.37
  -2   3   5    4.53    0.28
  -2   3   5    4.21    0.29
   2   3  -5    4.49    0.32
   2   3  -5    4.36    0.30
   2  -3  -5    4.27    0.31
   2  -3  -5    4.42    0.32
  -2  -3   5    4.68    0.34
  -2  -3   5    5.97    0.35
   2  -3  -5    4.64    0.27
   2   3  -4    4.72    0.27
   2   3  -4    5.18    0.29
  -2   3   4    5.22    0.24
  -2   3   4    5.24    0.29
  -2  -3   4    5.15    0.31
   2  -3  -4    4.78    0.28
  -2  -3   4    5.44    0.28
   2  -3  -4    5.32    0.28
   2  -3  -4    4.88    0.23
   2   3  -3  375.79    6.72
  -2   3   3  381.17    6.70
   2   3  -3  374.04    6.72
  -2  -3   3  377.93    6.71
   2  -3  -3  372.53    6.71
  -2  -3   3  386.66    6.75
   2  -3  -3  381.01    6.72
   2   3  -2  206.37    3.62
   2   3  -2  202.12    3.64
  -2   3   2  197.27    3.59
  -2  -3   2  203.66    3.61
   2  -3  -2  205.57    3.61
   2  -3  -2  193.55    3.61
   2   3  -1   38.14    0.78
   2   3  -1   35.92    0.74
  -2   3   1   37.01    0.71
   2  -3  -1   38.59    0.72
  -2  -3   1   36.67    0.73
  -2  -3   1   37.96    0.73
   2   3   0  432.80    7.95
  -2   3   0  431.89    7.76
   2  -3   0  400.06    7.72
  -2  -3   0  437.08    7.93
  -2   3  -1   22.14    0.43
  -2   3  -1   22.58    0.45
   2   3   1   21.71    0.51
   2   3   1   21.25    0.53
   2   3   1   22.71    0.50
  -2   3  -1   22.16    0.51
  -2  -3  -1   22.94    0.48
  -2  -3  -1   21.35    0.52
   2  -3   1   21.88    0.52
   2  -3   1   22.35    0.48
  -2   3  -2   94.59    1.76
   2   3   2   92.62    1.84
   2   3   2   94.14    1.82
   2   3   2   92.64    1.81
  -2   3  -2   93.67    1.83
  -2   3  -2   93.26    1.73
   2  -3   2   96.15    1.80
  -2  -3  -2   97.09    1.86
  -2  -3  -2   94.94    1.82
   2  -3   2   94.86    1.73
  -2  -3  -2   96.94    1.79
   2  -3   2   95.71    1.85
   2   3   3    1.08    0.15
   2   3   3    1.46    0.17
   2   3   3    1.33    0.16
  -2   3  -3    1.40    0.13
  -2   3  -3    0.88    0.14
  -2   3  -3    1.07    0.13
   2  -3   3    0.90    0.14
   2  -3   3    1.18    0.17
  -2  -3  -3    1.18    0.15
  -2  -3  -3    1.44    0.18
  -2  -3  -3    0.97    0.14
  -2   3  -4   10.18    0.36
  -2   3  -4   10.32    0.45
  -2   3  -4   10.48    0.41
   2   3   4   11.01    0.45
   2   3   4   10.61    0.43
   2  -3   4   11.46    0.48
  -2  -3  -4   10.21    0.43
   2  -3   4   10.33    0.45
  -2  -3  -4   10.26    0.41
  -2  -3  -4    9.74    0.44
  -2   3  -5   24.46    0.73
  -2   3  -5   25.21    0.69
   2   3   5   22.48    0.83
   2   3   5   24.14    0.76
  -2  -3  -5   25.71    0.81
  -2  -3  -5   23.69    0.75
  -2  -3  -5   24.22    0.74
   2  -3   5   27.91    1.15
   2  -3   5   23.99    0.83
   2   3   6    0.51    0.28
  -2   3  -6   -0.12    0.23
   2   3   6    0.35    0.28
  -2   3  -6   -0.16    0.23
  -2   3  -6    0.45    0.20
   2   3   6    0.73    0.27
  -2  -3  -6    0.49    0.28
   2  -3   6    0.36    0.28
   2  -3   6    0.25    0.27
  -2  -3  -6    0.63    0.30
  -2   3  -7    1.26    0.36
   2   3   7    2.19    0.45
  -2  -3  -7    1.62    0.39
   2  -3   7    1.93    0.42
  -2   4   8    0.19    0.35
   2   4  -8    0.34    0.33
   2   4  -8   -0.42    0.34
   2  -4  -8    0.32    0.33
   2  -4  -8    0.26    0.37
  -2  -4   8   -0.65    0.38
   2   4  -7   28.72    0.93
  -2   4   7   28.66    0.95
  -2   4   7   28.18    0.97
   2   4  -7   30.23    0.99
  -2  -4   7   28.22    1.02
   2  -4  -7   26.48    0.97
   2  -4  -7   28.31    0.93
   2  -4  -7   28.54    0.87
  -2  -4   7   28.17    1.02
  -2   4   6   39.57    1.03
   2   4  -6   39.85    1.10
   2   4  -6   41.90    1.04
  -2   4   6   39.52    1.08
   2  -4  -6   38.47    1.04
   2  -4  -6   39.20    0.99
  -2  -4   6   38.81    1.14
   2  -4  -6   38.93    1.10
  -2  -4   6   38.25    1.08
   2   4  -5    6.00    0.34
  -2   4   5    6.05    0.32
  -2   4   5    6.18    0.34
   2   4  -5    6.16    0.36
  -2  -4   5    5.88    0.36
   2  -4  -5    6.01    0.30
   2  -4  -5    5.37    0.35
   2  -4  -5    6.18    0.35
  -2  -4   5    6.08    0.39
  -2   4   4   34.88    0.86
  -2   4   4   36.72    0.80
   2   4  -4   35.64    0.88
   2   4  -4   34.41    0.86
  -2  -4   4   34.61    0.87
   2  -4  -4   35.02    0.86
  -2  -4   4   35.16    0.90
   2  -4  -4   34.40    0.87
   2  -4  -4   35.17    0.78
  -2   4   3    2.37    0.13
  -2   4   3    2.22    0.17
   2   4  -3    1.99    0.18
   2   4  -3    2.45    0.18
   2  -4  -3    2.17    0.17
  -2  -4   3    2.16    0.19
   2  -4  -3    1.88    0.17
   2  -4  -3    2.24    0.12
  -2  -4   3    1.97    0.17
   2   4  -2   99.74    1.96
   2   4  -2  104.60    1.94
  -2   4   2  102.97    1.90
   2  -4  -2  101.05    1.81
   2  -4  -2  103.90    1.92
   2  -4  -2  102.74    1.92
  -2  -4   2  103.06    1.92
  -2   4   1   43.01    0.83
   2   4  -1   41.67    0.86
   2   4  -1   44.37    0.90
  -2  -4   1   43.36    0.86
   2  -4  -1   43.94    0.84
  -2  -4   1   44.29    0.86
   2  -4  -1   43.62    0.85
   2   4   0   46.00    0.93
  -2   4   0   45.30    0.86
   2   4   0   44.83    0.89
   2   4   0   46.40    0.90
  -2  -4   0   45.39    0.88
  -2  -4   0   44.75    0.88
   2  -4   0   46.01    0.87
  -2  -4   0   45.18    0.93
   2   4   1   20.10    0.49
  -2   4  -1   19.63    0.42
   2   4   1   20.00    0.50
  -2   4  -1   19.80    0.47
   2   4   1   19.84    0.47
   2  -4   1   19.84    0.45
  -2  -4  -1   19.83    0.50
   2  -4   1   20.05    0.48
  -2  -4  -1   19.17    0.45
  -2   4  -2   15.58    0.45
   2   4   2   14.94    0.44
  -2   4  -2   16.12    0.41
   2   4   2   16.03    0.45
  -2   4  -2   16.05    0.36
   2   4   2   16.40    0.47
   2  -4   2   15.96    0.43
   2  -4   2   16.75    0.47
  -2  -4  -2   15.70    0.43
  -2  -4  -2   15.57    0.45
   2   4   3    1.66    0.18
  -2   4  -3    1.73    0.20
   2   4   3    1.84    0.19
  -2   4  -3    1.82    0.13
  -2   4  -3    1.75    0.16
   2   4   3    2.04    0.20
   2  -4   3    1.81    0.21
  -2  -4  -3    2.28    0.21
   2  -4   3    1.88    0.19
  -2  -4  -3    1.88    0.18
  -2  -4  -3    1.89    0.21
  -2   4  -4    9.62    0.39
   2   4   4    9.06    0.42
   2   4   4    8.89    0.41
  -2   4  -4    9.50    0.44
   2   4   4    9.49    0.42
  -2   4  -4    9.31    0.33
  -2  -4  -4    9.88    0.44
   2  -4   4    9.14    0.45
   2  -4   4    9.52    0.42
  -2  -4  -4   10.18    0.42
  -2  -4  -4    9.34    0.40
  -2   4  -5    0.35    0.14
   2   4   5    0.31    0.19
   2   4   5    0.35    0.19
  -2   4  -5   -0.05    0.15
   2   4   5    0.34    0.20
  -2  -4  -5    0.35    0.21
   2  -4   5    0.28    0.21
  -2  -4  -5    0.19    0.17
  -2  -4  -5    0.30    0.18
   2   4   6   47.65    1.31
  -2   4  -6   47.47    1.22
   2   4   6   46.71    1.27
  -2   4  -6   46.10    1.13
   2   4   6   47.79    1.33
  -2  -4  -6   46.99    1.24
   2  -4   6   46.68    1.36
   2  -4   6   45.49    1.29
  -2   4  -7    0.59    0.33
  -2   4  -7    0.25    0.27
   2   4   7    0.18    0.35
   2  -4   7    0.21    0.40
  -2  -4  -7    1.36    0.37
  -2   5   8    1.27    0.37
   2   5  -8    1.32    0.37
   2   5  -8    0.89    0.39
  -2  -5   8    1.76    0.48
   2  -5  -8    0.67    0.37
   2  -5  -8    1.74    0.36
   2   5  -7    0.82    0.26
  -2   5   7    1.25    0.38
   2   5  -7    1.71    0.32
  -2   5   7    1.08    0.31
   2   5  -7    1.38    0.32
  -2  -5   7    0.91    0.35
   2  -5  -7    1.59    0.35
   2  -5  -7    1.37    0.28
   2  -5  -7    1.08    0.26
  -2  -5   7    1.38    0.35
   2   5  -6   18.67    0.64
  -2   5   6   19.19    0.71
   2   5  -6   17.56    0.68
  -2   5   6   18.82    0.64
   2   5  -6   18.04    0.68
  -2  -5   6   18.53    0.86
   2  -5  -6   18.26    0.61
   2  -5  -6   18.91    0.72
  -2   5   5   12.33    0.44
   2   5  -5   11.74    0.49
   2   5  -5   13.44    0.52
  -2   5   5   11.95    0.49
   2  -5  -5   12.79    0.49
  -2  -5   5   13.25    0.52
   2  -5  -5   12.58    0.43
   2  -5  -5   12.64    0.52
  -2  -5   5   12.65    0.55
   2   5  -4    0.17    0.11
  -2   5   4    0.25    0.12
   2   5  -4    0.11    0.12
  -2   5   4    0.22    0.08
   2  -5  -4    0.31    0.09
  -2  -5   4    0.39    0.15
  -2  -5   4    0.32    0.12
   2  -5  -4    0.18    0.11
   2  -5  -4    0.28    0.12
  -2   5   3  142.94    2.63
   2   5  -3  145.90    2.77
   2   5  -3  147.30    2.76
  -2   5   3  148.84    2.74
   2  -5  -3  147.74    2.76
  -2  -5   3  143.80    2.80
  -2  -5   3  144.97    2.75
   2  -5  -3  149.89    2.74
   2  -5  -3  145.42    2.63
   2   5  -2    0.13    0.06
  -2   5   2    0.22    0.06
   2   5  -2    0.21    0.08
  -2   5   2    0.19    0.04
   2  -5  -2    0.03    0.06
  -2  -5   2    0.21    0.07
   2  -5  -2    0.16    0.06
   2   5  -1   86.84    1.63
  -2   5   1   87.14    1.60
   2   5  -1   86.46    1.65
  -2  -5   1   85.17    1.63
   2  -5  -1   85.16    1.58
  -2  -5   1   85.08    1.62
   2  -5  -1   89.19    1.62
  -2   5   0   43.27    0.84
   2   5   0   42.53    0.87
   2   5   0   43.23    0.90
   2   5   0   44.49    0.89
   2  -5   0   42.86    0.84
   2  -5   0   42.98    0.78
  -2  -5   0   43.35    0.91
  -2  -5   0   44.39    0.87
  -2  -5   0   43.21    0.87
   2   5   1   35.80    0.77
  -2   5  -1   35.14    0.76
   2   5   1   35.66    0.79
   2  -5   1   35.12    0.78
  -2  -5  -1   36.40    0.76
  -2  -5  -1   36.80    0.80
   2  -5   1   36.47    0.75
   2   5   2   54.10    1.11
  -2   5  -2   53.66    1.12
  -2   5  -2   51.98    1.05
  -2   5  -2   51.58    0.97
   2   5   2   51.51    1.11
   2   5   2   52.61    1.12
   2  -5   2   50.88    1.08
  -2  -5  -2   53.06    1.09
   2  -5   2   52.05    1.13
  -2  -5  -2   50.55    1.11
   2   5   3    2.66    0.22
  -2   5  -3    2.45    0.19
   2   5   3    2.73    0.23
  -2   5  -3    2.49    0.22
   2   5   3    2.95    0.23
  -2   5  -3    2.98    0.15
  -2  -5  -3    2.72    0.21
   2  -5   3    2.75    0.24
  -2  -5  -3    3.13    0.23
   2  -5   3    2.72    0.22
   2   5   4    2.29    0.27
  -2   5  -4    2.44    0.23
  -2   5  -4    2.57    0.28
   2   5   4    2.74    0.28
   2   5   4    2.78    0.27
  -2   5  -4    2.66    0.19
  -2  -5  -4    2.45    0.24
  -2  -5  -4    2.44    0.27
   2  -5   4    3.21    0.31
   2  -5   4    2.34    0.27
  -2  -5  -4    2.43    0.26
   2   5   5   48.51    1.24
   2   5   5   45.83    1.22
  -2   5  -5   47.93    1.07
  -2   5  -5   46.70    1.15
  -2  -5  -5   49.16    1.20
   2  -5   5   48.41    1.29
  -2  -5  -5   48.53    1.20
  -2  -5  -5   48.76    1.25
   2  -5   5   46.80    1.23
   2   5   6    0.47    0.30
  -2   5  -6    0.33    0.26
   2   5   6    0.96    0.28
  -2   5  -6    0.44    0.33
   2   5   6    0.47    0.29
  -2   5  -6    0.75    0.20
   2  -5   6    0.40    0.31
  -2  -5  -6    0.68    0.27
  -2  -5  -6    0.74    0.26
   2  -5   6    0.43    0.27
  -2  -5  -6    0.26    0.28
   2   5   7    9.13    0.75
  -2   5  -7    9.35    0.66
  -2   5  -7    8.76    0.56
   2  -5   7    9.82    0.82
  -2  -5  -7    9.47    0.67
  -2   6   8    7.99    0.69
   2   6  -8    6.57    0.68
   2   6  -8    6.90    0.67
   2  -6  -8    6.48    0.59
   2  -6  -8    7.63    0.69
  -2  -6   8    6.45    0.80
   2   6  -7    0.04    0.24
   2   6  -7   -0.02    0.26
  -2   6   7   -0.24    0.29
   2   6  -7   -0.11    0.23
   2  -6  -7    0.27    0.22
   2  -6  -7    0.11    0.27
  -2  -6   7   -0.58    0.29
   2  -6  -7    0.18    0.25
  -2  -6   7   -0.28    0.29
   2   6  -6    0.63    0.20
  -2   6   6    0.43    0.22
   2   6  -6    0.48    0.22
   2   6  -6    0.69    0.23
  -2   6   6    0.48    0.18
   2  -6  -6    0.50    0.21
   2  -6  -6    0.41    0.18
  -2  -6   6    0.87    0.26
   2   6  -5    0.19    0.14
   2   6  -5   -0.08    0.13
  -2   6   5    0.26    0.16
  -2   6   5    0.16    0.12
   2  -6  -5   -0.04    0.14
  -2  -6   5    0.09    0.15
  -2  -6   5   -0.06    0.17
   2  -6  -5   -0.01    0.13
   2  -6  -5    0.03    0.10
   2   6  -4   51.59    1.21
   2   6  -4   51.59    1.21
  -2   6   4   52.85    1.09
  -2   6   4   52.27    1.19
   2  -6  -4   56.21    1.23
  -2  -6   4   52.12    1.25
  -2  -6   4   52.61    1.21
   2  -6  -4   53.30    1.09
   2  -6  -4   53.30    1.21
  -2   6   3   80.14    1.61
   2   6  -3   78.42    1.65
  -2   6   3   80.22    1.50
   2   6  -3   81.04    1.64
   2  -6  -3   80.01    1.62
  -2  -6   3   81.79    1.63
   2  -6  -3   80.58    1.60
   2   6  -2   81.44    1.60
  -2   6   2   80.28    1.57
   2   6  -2   82.49    1.64
  -2   6   2   81.69    1.57
  -2   6   2   78.72    1.45
   2  -6  -2   81.92    1.58
  -2  -6   2   82.48    1.59
   2  -6  -2   79.87    1.56
  -2   6   1    5.81    0.15
   2   6  -1    5.68    0.22
   2   6  -1    5.45    0.23
  -2  -6   1    5.88    0.23
   2  -6  -1    5.41    0.18
   2  -6  -1    5.63    0.21
  -2  -6   1    6.04    0.22
   2   6   0   17.25    0.46
  -2   6   0   17.70    0.40
   2   6   0   17.83    0.46
  -2  -6   0   17.57    0.44
  -2  -6   0   17.78    0.44
   2  -6   0   17.92    0.42
   2  -6   0   17.95    0.35
  -2  -6   0   17.58    0.47
   2   6   1    7.56    0.28
  -2   6  -1    7.67    0.27
   2   6   1    8.31    0.29
  -2  -6  -1    7.80    0.27
   2  -6   1    7.25    0.26
  -2  -6  -1    7.97    0.27
   2  -6   1    7.77    0.28
  -2  -6  -1    7.39    0.29
  -2   6  -2   49.27    1.06
  -2   6  -2   49.67    1.00
   2   6   2   49.01    1.06
   2   6   2   48.56    1.06
   2   6   2   49.25    1.07
  -2   6  -2   47.85    0.89
   2  -6   2   49.00    1.04
  -2  -6  -2   48.01    1.07
  -2  -6  -2   48.32    1.04
   2  -6   2   48.10    1.08
   2   6   3    1.49    0.19
   2   6   3    1.44    0.19
  -2   6  -3    1.06    0.15
  -2   6  -3    1.14    0.11
  -2   6  -3    1.24    0.18
   2   6   3    1.55    0.19
   2  -6   3    1.46    0.21
   2  -6   3    0.97    0.15
  -2  -6  -3    1.10    0.16
  -2  -6  -3    1.47    0.19
  -2   6  -4   58.27    1.28
   2   6   4   57.74    1.33
  -2   6  -4   58.19    1.17
   2   6   4   58.49    1.34
  -2   6  -4   56.46    1.34
   2   6   4   57.99    1.35
   2  -6   4   58.81    1.34
   2  -6   4   56.17    1.38
  -2  -6  -4   58.07    1.34
  -2  -6  -4   58.36    1.32
  -2   6  -5   -0.13    0.17
   2   6   5    0.29    0.21
  -2   6  -5    0.32    0.13
   2   6   5   -0.05    0.20
   2   6   5    0.02    0.19
  -2  -6  -5    0.15    0.18
   2  -6   5    0.10    0.22
  -2  -6  -5    0.39    0.19
   2  -6   5    0.04    0.18
  -2   6  -6   21.48    0.88
  -2   6  -6   23.44    0.69
   2   6   6   22.80    0.87
   2   6   6   23.02    0.85
   2   6   6   21.13    0.87
  -2   6  -6   18.89    1.01
   2  -6   6   23.67    0.93
   2  -6   6   21.74    0.87
  -2  -6  -6   22.11    0.84
  -2  -6  -6   21.68    0.81
  -2   6  -7   -0.02    0.27
  -2   6  -7    0.61    0.35
   2   6   7    0.28    0.39
   2  -6   7    0.07    0.42
  -2  -6  -7    0.68    0.38
  -2   7   8    0.60    0.36
   2   7  -8    0.77    0.41
   2   7  -8    0.27    0.37
   2  -7  -8    0.83    0.34
  -2  -7   8    1.02    0.47
   2  -7  -8    0.48    0.39
   2   7  -7   17.37    0.78
   2   7  -7   15.90    0.68
   2   7  -7   15.93    0.74
  -2   7   7   15.24    0.75
   2  -7  -7   17.25    0.78
  -2  -7   7   17.75    0.86
   2  -7  -7   16.18    0.72
  -2  -7   7   16.25    0.78
   2  -7  -7   16.28    0.66
  -2   7   6    6.42    0.38
   2   7  -6    5.47    0.40
  -2   7   6    4.90    0.43
   2   7  -6    5.97    0.45
   2   7  -6    6.00    0.46
  -2  -7   6    5.81    0.51
   2  -7  -6    5.40    0.45
   2  -7  -6    5.31    0.36
   2   7  -5    0.19    0.16
  -2   7   5    0.04    0.11
  -2   7   5    0.40    0.17
   2   7  -5    0.18    0.17
  -2  -7   5    0.05    0.17
   2  -7  -5    0.27    0.16
   2  -7  -5    0.11    0.16
  -2  -7   5    0.41    0.18
   2  -7  -5    0.22    0.11
   2   7  -4    7.46    0.36
  -2   7   4    6.92    0.34
  -2   7   4    7.11    0.28
   2   7  -4    7.30    0.39
  -2  -7   4    6.83    0.36
  -2  -7   4    7.53    0.41
   2  -7  -4    6.85    0.35
   2  -7  -4    6.84    0.38
   2   7  -3    4.07    0.26
   2   7  -3    4.06    0.25
  -2   7   3    4.20    0.24
  -2   7   3    3.87    0.16
  -2   7   3    4.08    0.25
   2  -7  -3    3.40    0.23
  -2  -7   3    3.63    0.24
   2  -7  -3    3.92    0.23
  -2   7   2   61.81    1.27
  -2   7   2   63.31    1.26
  -2   7   2   63.89    1.15
   2   7  -2   62.88    1.29
   2   7  -2   59.43    1.28
   2   7  -2   62.98    1.34
   2  -7  -2   62.13    1.24
  -2  -7   2   61.98    1.29
   2  -7  -2   64.19    1.28
  -2   7   1    0.55    0.07
  -2   7   1    0.54    0.06
   2   7  -1    0.44    0.09
   2   7  -1    0.38    0.09
  -2  -7   1    0.22    0.08
   2  -7  -1    0.44    0.08
  -2  -7   1    0.47    0.09
   2  -7  -1    0.49    0.07
  -2  -7   1    0.48    0.09
   2   7   0    1.96    0.16
  -2   7   0    2.07    0.12
   2   7   0    2.21    0.15
  -2  -7   0    1.94    0.16
   2  -7   0    1.97    0.08
  -2  -7   0    2.12    0.15
   2  -7   0    2.31    0.14
   2  -7   0    2.19    0.13
  -2  -7   0    2.03    0.15
  -2  -7  -1  561.35    9.88
  -2   7  -2  122.48    2.28
   2   7   2  122.93    2.36
   2   7   2  122.02    2.35
   2   7   2  123.60    2.36
  -2   7  -2  120.04    2.34
  -2   7  -2  117.70    2.14
   2  -7   2  123.19    2.38
   2  -7   2  123.86    2.33
  -2  -7  -2  123.40    2.33
  -2  -7  -2  122.38    2.37
  -2   7  -3   60.40    1.14
   2   7   3   59.08    1.64
   2   7   3   59.74    1.33
   2   7   3   61.61    1.34
  -2   7  -3   60.51    1.27
  -2  -7  -3   61.40    1.31
   2  -7   3   60.45    1.37
   2  -7   3   60.80    1.32
  -2  -7  -3   58.54    1.33
   2   7   4   36.90    0.99
   2   7   4   38.63    1.00
  -2   7  -4   38.80    0.82
  -2   7  -4   38.53    0.94
   2   7   4   37.79    1.02
  -2   7  -4   38.22    1.01
  -2  -7  -4   38.41    0.98
   2  -7   4   37.84    1.00
  -2  -7  -4   39.20    1.01
   2  -7   4   38.51    1.05
   2   7   5   13.80    0.62
   2   7   5   14.33    0.61
  -2   7  -5   13.61    0.45
  -2   7  -5   14.51    0.56
   2   7   5   14.02    0.61
  -2  -7  -5   14.36    0.60
   2  -7   5   13.73    0.67
   2  -7   5   14.93    0.63
  -2   7  -6    0.29    0.18
   2   7   6    0.33    0.27
   2   7   6    0.59    0.29
   2   7   6   -0.07    0.29
  -2  -7  -6    0.54    0.31
   2  -7   6    0.60    0.32
   2  -7   6    0.47    0.32
  -2  -7  -6    0.63    0.28
   2   7   7    1.09    0.43
  -2   7  -7    1.15    0.39
   2   7   7    0.23    0.36
   2  -7   7    1.01    0.42
  -2  -7  -7    0.50    0.39
   2   8  -8    5.33    0.66
   2   8  -8    6.50    0.66
  -2   8   8    5.64    0.65
   2  -8  -8    6.28    0.72
  -2  -8   8    5.41    0.65
   2   8  -7   -0.06    0.28
   2   8  -7    0.31    0.25
   2   8  -7    0.16    0.33
  -2   8   7   -0.07    0.37
   2  -8  -7    0.19    0.29
  -2  -8   7    0.20    0.33
   2   8  -6    2.51    0.32
   2   8  -6    2.20    0.33
  -2   8   6    2.68    0.31
  -2  -8   6    2.93    0.41
   2  -8  -6    2.82    0.37
   2   8  -5    0.03    0.15
  -2   8   5   -0.14    0.11
  -2   8   5   -0.14    0.15
   2   8  -5    0.15    0.16
   2  -8  -5    0.21    0.16
   2  -8  -5   -0.22    0.14
  -2  -8   5    0.08    0.18
  -2  -8   5    0.06    0.18
   2   8  -4   11.16    0.47
  -2   8   4    9.88    0.43
   2   8  -4   10.53    0.45
  -2   8   4   10.62    0.35
  -2  -8   4   10.93    0.46
   2  -8  -4   10.81    0.43
   2  -8  -4   10.09    0.44
  -2  -8   4   10.93    0.50
   2   8  -3   21.57    0.65
   2   8  -3   22.26    0.64
  -2   8   3   22.32    0.50
  -2   8   3   22.15    0.62
  -2   8   3   21.94    0.61
  -2  -8   3   21.84    0.62
   2  -8  -3   21.84    0.59
   2  -8  -3   22.21    0.63
  -2   8   2   17.64    0.49
  -2   8   2   17.17    0.47
   2   8  -2   16.67    0.50
   2   8  -2   17.78    0.50
   2   8  -2   16.48    0.53
  -2   8   2   18.32    0.38
  -2  -8   2   17.36    0.50
   2  -8  -2   17.08    0.49
   2  -8  -2   17.73    0.47
   2   8  -1   57.97    1.20
  -2   8   1   57.79    1.10
  -2   8   1   57.94    1.13
   2   8  -1   59.03    1.21
  -2  -8   1   55.96    1.19
  -2  -8   1   59.07    1.22
   2  -8  -1   57.29    1.19
   2  -8  -1   58.81    1.12
  -2  -8   1   57.79    1.21
  -2   8   0    5.24    0.16
   2   8   0    5.35    0.24
   2   8   0    5.52    0.26
  -2   8   0    5.06    0.20
  -2  -8   0    5.49    0.26
  -2  -8   0    4.77    0.23
   2  -8   0    4.92    0.22
   2  -8   0    5.16    0.15
  -2  -8   0    4.89    0.23
   2   8   1    2.54    0.19
  -2   8  -1    2.60    0.18
   2   8   1    2.87    0.19
  -2  -8  -1    2.25    0.20
   2  -8   1    2.75    0.19
   2  -8   1    2.58    0.18
  -2  -8  -1    2.43    0.18
  -2  -8  -1    2.19    0.17
  -2   8  -2  433.97    7.80
  -2   8  -2  447.51    7.87
   2   8   2  433.84    7.88
   2   8   2  440.38    7.88
   2   8   2  453.34    7.90
   2  -8   2  434.60    7.90
  -2  -8  -2  440.88    7.87
   2  -8   2  450.12    7.86
  -2  -8  -2  449.84    7.91
  -2   8  -3    0.49    0.14
  -2   8  -3    0.59    0.13
   2   8   3    0.78    0.15
  -2   8  -3    0.55    0.08
   2   8   3    0.54    0.15
   2   8   3    0.42    0.15
   2  -8   3    0.66    0.15
  -2  -8  -3    0.44    0.14
  -2  -8  -3    0.63    0.15
   2  -8   3    1.03    0.20
   2   8   4   23.04    0.73
  -2   8  -4   22.74    0.54
   2   8   4   23.87    0.75
  -2   8  -4   22.93    0.67
  -2   8  -4   22.85    0.74
   2   8   4   23.72    0.73
   2  -8   4   23.13    0.73
  -2  -8  -4   22.41    0.71
  -2  -8  -4   22.94    0.76
   2  -8   4   23.27    0.79
   2   8   5    2.71    0.33
   2   8   5    2.60    0.32
  -2   8  -5    2.56    0.23
  -2   8  -5    2.44    0.28
   2   8   5    3.02    0.37
   2  -8   5    2.35    0.31
  -2  -8  -5    2.67    0.32
   2  -8   5    2.83    0.38
   2   8   6    0.34    0.27
  -2   8  -6    0.41    0.26
   2   8   6    0.41    0.28
  -2  -8  -6    0.78    0.37
  -2  -8  -6    0.16    0.27
   2  -8   6   -0.14    0.27
   2  -8   6    0.31    0.35
   2   8   7    1.29    0.42
  -2   8  -7    1.76    0.39
   2   8   7    2.18    0.47
  -2  -8  -7    1.14    0.43
   2  -8   7    2.02    0.55
   2   9  -8    3.58    0.54
  -2   9   8    3.72    0.48
   2   9  -8    3.16    0.48
  -2  -9   8    3.35    0.65
   2  -9  -8    2.42    0.49
   2   9  -7    0.94    0.28
   2   9  -7    1.07    0.34
  -2  -9   7    1.90    0.43
   2  -9  -7    0.62    0.32
   2   9  -6    2.85    0.36
   2   9  -6    3.17    0.38
  -2   9   6    2.63    0.28
   2  -9  -6    3.26    0.38
  -2  -9   6    2.46    0.39
   2   9  -5   15.45    0.65
  -2   9   5   16.55    0.64
  -2   9   5   15.52    0.50
   2   9  -5   15.05    0.62
  -2  -9   5   15.52    0.64
  -2  -9   5   13.00    0.78
   2  -9  -5   15.07    0.67
  -2   9   4    0.31    0.16
  -2   9   4    0.16    0.09
   2   9  -4    0.35    0.13
  -2   9   4    0.22    0.15
   2   9  -4    0.33    0.16
   2  -9  -4    0.08    0.13
   2  -9  -4    0.35    0.15
  -2  -9   4    0.18    0.13
  -2   9   3   16.06    0.40
   2   9  -3   15.87    0.53
  -2   9   3   15.79    0.51
  -2   9   3   15.66    0.52
   2   9  -3   16.26    0.56
  -2  -9   3   16.57    0.54
   2  -9  -3   16.24    0.50
   2  -9  -3   15.94    0.52
   2   9  -2   27.29    0.70
  -2   9   2   26.65    0.66
  -2   9   2   28.19    0.70
   2   9  -2   26.83    0.68
   2   9  -2   25.67    0.73
  -2  -9   2   26.24    0.69
   2  -9  -2   27.29    0.70
   2  -9  -2   27.58    0.65
   2   9  -1  100.95    1.94
  -2   9   1   96.61    1.84
   2   9  -1   99.26    1.92
  -2   9   1   98.93    1.83
   2  -9  -1   97.25    1.93
  -2  -9   1  100.39    1.94
  -2  -9   1   99.38    1.94
  -2  -9   1   98.17    1.94
   2  -9  -1   98.14    1.84
  -2   9   0   11.56    0.33
   2   9   0   11.02    0.37
   2   9   0   10.64    0.39
  -2   9   0   11.40    0.27
   2  -9   0   10.87    0.27
  -2  -9   0   11.09    0.37
   2  -9   0   11.48    0.36
  -2  -9   0   10.83    0.37
  -2  -9   0   10.82    0.39
   2  -9   0   11.07    0.38
   2   9   1  100.80    1.98
  -2   9  -1   98.42    1.91
   2   9   1  100.90    1.95
   2  -9   1   94.93    1.92
  -2  -9  -1  100.80    1.94
  -2  -9  -1   97.60    1.93
   2  -9   1   97.21    1.94
  -2  -9  -1  100.05    1.98
  -2   9  -2   93.08    1.87
   2   9   2   95.35    1.89
  -2   9  -2   93.18    1.81
   2   9   2   93.40    1.90
   2   9   2   92.42    1.88
  -2  -9  -2   94.37    1.87
   2  -9   2   95.48    1.87
  -2  -9  -2   87.77    1.99
   2  -9   2   91.47    1.91
  -2   9  -3   42.22    1.06
   2   9   3   43.31    1.07
  -2   9  -3   44.59    1.00
   2   9   3   42.92    1.05
   2   9   3   44.46    1.07
  -2   9  -3   43.64    0.82
  -2  -9  -3   43.69    1.08
   2  -9   3   42.66    1.10
  -2  -9  -3   42.38    1.04
   2  -9   3   43.57    1.06
   2   9   4    0.19    0.31
  -2   9  -4    0.40    0.30
  -2   9  -4    0.18    0.08
   2   9   4    0.18    0.15
  -2   9  -4    0.05    0.14
   2  -9   4    0.54    0.19
   2  -9   4    0.45    0.20
  -2  -9  -4    0.41    0.19
  -2  -9  -4    0.17    0.16
   2   9   5   11.90    0.59
  -2   9  -5   12.81    0.55
  -2   9  -5   12.34    0.40
   2   9   5   12.42    0.63
   2   9   5   12.75    0.60
  -2   9  -5   12.35    0.73
   2  -9   5   11.45    0.61
   2  -9   5   12.09    0.66
  -2  -9  -5   12.85    0.61
  -2  -9  -5   11.76    0.89
  -2   9  -6   -0.02    0.25
   2   9   6   -0.06    0.28
  -2   9  -6    0.55    0.18
   2   9   6    0.53    0.30
  -2  -9  -6    0.25    0.31
   2  -9   6   -0.31    0.31
  -2   9  -7    1.24    0.40
   2   9   7    0.67    0.40
   2   9   7    1.47    0.50
   2  -9   7    0.68    0.50
  -2  -9  -7    1.85    0.45
   2  10  -8    0.82    0.46
  -2  10   8   -0.01    0.39
   2  10  -8    0.44    0.39
   2 -10  -8    0.13    0.46
  -2 -10   8    0.16    0.55
   2  10  -7    2.86    0.36
   2  10  -7    2.87    0.45
   2 -10  -7    3.09    0.44
  -2 -10   7    3.10    0.52
  -2  10   6   18.24    0.87
   2  10  -6   20.29    0.80
  -2  10   6   19.78    0.65
   2 -10  -6   20.08    0.80
  -2 -10   6   18.60    0.86
  -2  10   5    1.73    0.20
   2  10  -5    2.06    0.29
  -2  10   5    1.79    0.28
   2 -10  -5    1.71    0.25
   2 -10  -5    1.61    0.27
  -2 -10   5    1.47    0.31
  -2  10   4    0.40    0.10
   2  10  -4    0.51    0.18
  -2  10   4    0.30    0.15
  -2  10   4    0.36    0.16
   2 -10  -4    0.37    0.16
   2 -10  -4    0.33    0.15
  -2 -10   4    0.31    0.16
   2  10  -3   -0.08    0.11
   2  10  -3    0.22    0.13
  -2  10   3   -0.02    0.06
  -2  10   3   -0.12    0.09
   2  10  -3    0.08    0.10
  -2  10   3    0.03    0.12
  -2 -10   3    0.12    0.13
   2 -10  -3   -0.04    0.10
   2 -10  -3    0.11    0.10
  -2  10   2  102.38    2.01
  -2  10   2  103.78    2.06
   2  10  -2  102.03    2.04
   2  10  -2  105.84    2.13
   2  10  -2  103.61    2.08
  -2 -10   2  104.32    2.07
   2 -10  -2  105.17    2.07
   2 -10  -2  104.14    2.00
   2  10  -1    1.21    0.16
   2  10  -1    0.94    0.13
  -2  10   1    1.06    0.12
  -2  10   1    1.06    0.12
  -2 -10   1    1.08    0.15
   2 -10  -1    1.19    0.12
  -2 -10   1    1.14    0.15
   2 -10  -1    0.88    0.14
  -2 -10   1    1.04    0.15
  -2  10   0   68.76    1.29
   2  10   0   69.29    1.48
  -2  10   0   69.58    1.38
   2  10   0   67.98    1.43
  -2 -10   0   69.28    1.44
   2 -10   0   69.73    1.45
   2 -10   0   69.32    1.30
  -2 -10   0   70.90    1.45
   2 -10   0   70.41    1.43
  -2 -10   0   70.49    1.47
  -2  10  -1    1.51    0.17
   2  10   1    1.56    0.20
   2  10   1    1.87    0.18
   2 -10   1    1.45    0.17
  -2 -10  -1    1.36    0.18
  -2 -10  -1    1.33    0.17
  -2 -10  -1    1.52    0.19
   2 -10   1    1.20    0.16
   2  10   2   77.00    1.68
  -2  10  -2   82.10    1.63
  -2  10  -2   81.11    1.68
   2  10   2   82.80    1.70
   2  10   2   77.44    1.79
  -2 -10  -2   82.50    1.72
  -2 -10  -2   80.75    1.69
   2 -10   2   83.30    1.69
   2 -10   2   81.43    1.72
   2  10   3    2.37    0.27
   2  10   3    2.89    0.31
  -2  10  -3    2.15    0.23
   2  10   3    2.51    0.26
  -2  10  -3    2.43    0.11
  -2  10  -3    2.52    0.28
  -2  10  -3    2.24    0.12
  -2 -10  -3    2.43    0.26
  -2 -10  -3    2.93    0.30
   2 -10   3    2.59    0.28
   2 -10   3    2.30    0.29
  -2  10  -4    3.33    0.36
   2  10   4    3.73    0.36
  -2  10  -4    3.10    0.29
  -2  10  -4    3.43    0.18
   2  10   4    2.85    0.32
   2  10   4    3.13    0.36
   2 -10   4    2.84    0.43
  -2 -10  -4    2.89    0.33
   2  10   5    2.47    0.36
  -2  10  -5    2.78    0.31
  -2  10  -5    3.02    0.23
   2  10   5    3.26    0.38
   2  10   5    3.12    0.36
  -2  10  -5    2.78    0.36
  -2 -10  -5    3.44    0.40
   2 -10   5    3.52    0.44
  -2 -10  -5    2.61    0.34
   2 -10   5    2.53    0.38
  -2  10  -6    8.70    0.40
   2  10   6    7.28    0.63
   2  10   6    8.21    0.63
  -2  10  -6    7.47    0.53
   2 -10   6    8.18    0.72
  -2 -10  -6    7.47    0.63
   2  10   7    0.36    0.46
   2  10   7   -0.06    0.45
  -2  10  -7    0.19    0.37
  -2 -10  -7    0.41    0.43
   2  11  -7    0.60    0.28
   2  11  -7    0.25    0.37
  -2  11   7    0.54    0.32
  -2 -11   7    0.22    0.39
   2 -11  -7    1.28    0.39
   2  11  -6    0.34    0.27
  -2  11   6    0.36    0.28
  -2  11   6    0.24    0.18
   2  11  -6    0.26    0.29
  -2 -11   6    0.07    0.34
   2 -11  -6    0.16    0.27
   2 -11  -6    0.05    0.26
  -2  11   5   28.66    0.74
  -2  11   5   28.22    0.89
   2  11  -5   28.31    0.90
   2 -11  -5   26.89    0.85
   2 -11  -5   30.91    0.97
  -2  11   4    4.40    0.35
   2  11  -4    3.94    0.30
   2  11  -4    3.87    0.34
  -2  11   4    4.19    0.34
   2  11  -4    3.91    0.36
  -2  11   4    3.95    0.22
  -2 -11   4    4.76    0.34
   2 -11  -4    3.83    0.32
   2 -11  -4    3.95    0.31
  -2  11   3   15.45    0.52
  -2  11   3   15.45    0.41
   2  11  -3   16.28    0.59
   2  11  -3   15.04    0.51
  -2  11   3   13.96    0.61
   2  11  -3   15.79    0.56
  -2 -11   3   15.27    0.55
   2 -11  -3   15.78    0.55
   2 -11  -3   15.81    0.52
   2  11  -2   40.43    0.99
  -2  11   2   41.42    0.93
  -2  11   2   40.22    0.98
   2  11  -2   41.64    1.05
   2  11  -2   40.71    0.95
  -2 -11   2   41.02    0.99
   2 -11  -2   40.46    0.98
   2 -11  -2   42.10    0.93
  -2 -11   2   39.86    1.00
   2  11  -1  125.52    2.41
   2  11  -1  120.64    2.37
  -2  11   1  122.09    2.30
  -2  11   1  120.26    2.29
   2 -11  -1  121.64    2.41
  -2 -11   1  123.53    2.41
   2 -11  -1  124.89    2.30
  -2 -11   1  126.27    2.41
  -2 -11   1  127.29    2.43
  -2  11   0   23.00    0.50
   2  11   0   22.48    0.62
  -2  11   0   22.69    0.58
   2 -11   0   23.00    0.65
  -2 -11   0   23.07    0.65
  -2 -11   0   23.28    0.65
   2 -11   0   23.21    0.52
   2 -11   0   23.01    0.63
  -2 -11   0   23.20    0.65
   2  11   1   38.79    0.95
  -2  11  -1   39.79    0.92
  -2  11  -1   39.91    0.74
   2  11   1   39.37    1.01
  -2 -11  -1   40.59    0.96
  -2 -11  -1   40.85    0.96
  -2 -11  -1   39.48    0.98
   2 -11   1   41.03    0.96
  -2  11  -2    2.31    0.24
   2  11   2    2.06    0.24
   2  11   2    2.41    0.24
   2 -11   2    2.06    0.24
  -2 -11  -2    2.29    0.24
  -2 -11  -2    2.83    0.27
   2  11   3   29.65    0.86
   2  11   3   29.74    0.87
  -2  11  -3   30.45    0.79
   2  11   3   31.39    0.85
  -2  11  -3   31.52    0.87
  -2 -11  -3   30.48    0.85
  -2 -11  -3   29.96    0.88
   2 -11   3   30.26    0.91
   2 -11   3   30.75    0.86
  -2  11  -4    1.40    0.27
   2  11   4    1.54    0.30
   2  11   4    1.31    0.25
  -2  11  -4    1.71    0.14
  -2  11  -4    1.72    0.24
  -2  11  -4    1.45    0.16
   2  11   4    1.48    0.28
   2 -11   4    1.54    0.26
  -2 -11  -4    2.05    0.29
   2 -11   4    1.95    0.33
  -2  11  -5    0.09    0.26
   2  11   5   -0.09    0.23
   2  11   5   -0.01    0.22
  -2  11  -5    0.08    0.21
  -2  11  -5   -0.06    0.11
   2  11   5    0.62    0.31
  -2 -11  -5   -0.01    0.29
   2 -11   5   -0.21    0.25
  -2 -11  -5   -0.02    0.23
   2 -11   5   -0.10    0.28
  -2  11  -6    0.29    0.30
   2  11   6    0.98    0.36
   2  11   6    0.40    0.33
  -2  11  -6    0.47    0.19
  -2 -11  -6    0.61    0.34
   2 -11   6    1.66    0.41
   2  12  -7    7.19    0.71
  -2  12   7    7.73    0.55
   2 -12  -7    5.97    0.68
   2  12  -6    6.01    0.57
   2  12  -6    5.68    0.54
  -2  12   6    6.52    0.41
  -2  12   6    5.49    0.59
   2 -12  -6    5.77    0.52
   2 -12  -6    6.85    0.56
  -2 -12   6    5.36    0.56
  -2  12   5    0.63    0.26
  -2  12   5    0.70    0.23
   2  12  -5    0.76    0.26
  -2  12   5    0.77    0.17
   2 -12  -5    0.70    0.22
   2 -12  -5    0.43    0.24
   2  12  -4    7.86    0.39
  -2  12   4    7.27    0.44
  -2  12   4    7.77    0.44
   2  12  -4    7.91    0.44
  -2  12   4    7.96    0.31
   2  12  -4    7.62    0.55
   2 -12  -4    8.23    0.42
   2 -12  -4    7.14    0.45
  -2  12   3    1.49    0.21
  -2  12   3    2.16    0.26
  -2  12   3    2.00    0.16
   2  12  -3    1.78    0.21
   2  12  -3    2.14    0.27
   2  12  -3    2.36    0.29
   2 -12  -3    2.14    0.26
  -2 -12   3    2.02    0.25
   2 -12  -3    1.99    0.23
   2  12  -2  214.93    4.16
   2  12  -2  217.23    4.04
   2  12  -2  217.01    4.11
  -2  12   2  223.78    4.10
  -2  12   2  219.29    4.02
  -2 -12   2  225.05    4.12
  -2 -12   2  215.07    4.13
   2 -12  -2  217.76    4.01
   2 -12  -2  222.11    4.11
  -2  12   1    0.00    0.07
   2  12  -1    0.03    0.10
  -2  12   1    0.00    0.08
   2  12  -1   -0.03    0.10
  -2 -12   1    0.12    0.11
   2 -12  -1    0.02    0.12
  -2 -12   1    0.02    0.10
   2 -12  -1    0.01    0.07
  -2 -12   1   -0.08    0.10
   2  12   0   20.46    0.78
   2  12   0   24.61    0.66
  -2  12   0   24.47    0.54
  -2  12   0   24.57    0.62
  -2 -12   0   23.78    0.69
  -2 -12   0   24.82    0.69
   2 -12   0   24.06    0.69
   2 -12   0   24.11    0.67
   2 -12   0   23.91    0.55
  -2 -12   0   24.27    0.68
   2  12   1   21.99    0.70
  -2  12  -1   24.33    0.66
  -2  12  -1   24.01    0.48
   2  12   1   23.88    0.67
  -2 -12  -1   23.49    0.68
  -2 -12  -1   24.18    0.71
   2 -12   1   22.61    0.69
   2  12   2    2.36    0.27
   2  12   2    2.80    0.27
  -2 -12  -2    2.80    0.28
  -2 -12  -2    2.90    0.28
   2 -12   2    2.69    0.30
   2 -12   2    2.40    0.26
  -2 -12  -2    2.44    0.28
  -2  12  -3    3.56    0.29
   2  12   3    3.32    0.41
   2  12   3    3.13    0.31
  -2  12  -3    3.85    0.36
  -2 -12  -3    3.88    0.33
   2 -12   3    3.69    0.36
   2 -12   3    4.03    0.38
  -2 -12  -3    2.36    0.29
  -2  12  -4    2.36    0.14
  -2  12  -4    2.60    0.32
   2  12   4    2.61    0.36
   2  12   4    2.11    0.32
   2  12   4    2.58    0.32
  -2  12  -4    2.39    0.15
   2 -12   4    2.24    0.34
  -2 -12  -4    2.31    0.31
   2 -12   4    2.01    0.29
   2  12   5   -0.04    0.30
  -2  12  -5    0.12    0.13
  -2  12  -5    0.25    0.25
   2  12   5    0.12    0.23
   2  12   5    0.01    0.25
  -2  12  -5    0.41    0.12
  -2 -12  -5   -0.32    0.27
   2 -12   5   -0.06    0.28
   2 -12   5    0.47    0.29
  -2 -12  -5    0.45    0.38
  -2  12  -6    1.64    0.35
   2  12   6    1.17    0.40
   2  12   6    2.73    0.43
  -2 -12  -6    1.96    0.42
   2 -12   6    1.01    0.42
   2  13  -7    4.96    0.58
  -2  13   7    3.98    0.51
   2 -13  -7    4.82    0.58
  -2  13   6    1.41    0.37
  -2  13   6    0.61    0.21
   2  13  -6    0.48    0.31
   2 -13  -6    1.14    0.33
   2  13  -5   23.28    0.83
  -2  13   5   22.63    0.64
  -2  13   5   22.70    0.82
   2  13  -5   22.82    0.75
   2 -13  -5   22.13    0.83
   2 -13  -5   22.46    0.78
  -2  13   4   14.22    0.44
  -2  13   4   13.98    0.58
   2  13  -4   15.03    0.62
   2  13  -4   14.41    0.53
   2 -13  -4   14.28    0.61
  -2 -13   4   13.47    0.60
   2 -13  -4   14.86    0.70
   2  13  -3   11.26    0.44
  -2  13   3   11.44    0.51
  -2  13   3   10.51    0.46
  -2  13   3   11.17    0.35
   2  13  -3   11.34    0.50
   2  13  -3   12.10    0.55
   2 -13  -3   10.62    0.48
  -2 -13   3   11.33    0.51
   2 -13  -3   11.05    0.45
   2  13  -2   11.91    0.53
   2  13  -2   11.42    0.47
   2  13  -2   11.87    0.44
  -2  13   2   11.70    0.42
  -2  13   2   11.72    0.48
  -2 -13   2   11.27    0.47
   2 -13  -2   11.87    0.48
  -2 -13   2   11.87    0.50
   2 -13  -2   12.06    0.43
   2  13  -1  137.82    2.66
  -2  13   1  135.78    2.58
  -2  13   1  136.17    2.59
  -2 -13   1  136.47    2.70
  -2 -13   1  140.54    2.73
   2 -13  -1  138.98    2.72
  -2 -13   1  141.08    2.72
   2 -13  -1  137.73    2.58
  -2  13   0   33.25    0.81
  -2  13   0   33.99    0.71
   2  13   0   32.43    0.83
  -2 -13   0   33.70    0.88
   2 -13   0   32.45    0.88
   2 -13   0   32.66    0.86
  -2 -13   0   34.21    0.89
   2 -13   0   33.77    0.73
   2  13   1    1.38    0.20
  -2  13  -1    1.34    0.10
   2  13   1    1.20    0.22
  -2  13  -1    1.08    0.18
  -2 -13  -1    0.61    0.17
  -2 -13  -1    1.02    0.20
   2 -13   1    0.88    0.17
  -2 -13  -1    0.84    0.17
   2  13   2    3.64    0.35
  -2  13  -2    3.27    0.30
   2  13   2    3.84    0.31
  -2 -13  -2    2.77    0.31
   2 -13   2    2.89    0.33
   2 -13   2    3.63    0.31
  -2 -13  -2    3.56    0.31
  -2 -13  -2    3.43    0.31
   2  13   3    0.93    0.21
  -2  13  -3    1.08    0.23
   2  13   3    0.27    0.20
   2  13   3    1.07    0.24
  -2  13  -3    0.51    0.18
   2 -13   3    0.86    0.26
  -2 -13  -3    0.41    0.19
  -2 -13  -3    0.36    0.21
   2  13   4    1.16    0.29
   2  13   4    1.47    0.29
   2  13   4    0.88    0.25
  -2  13  -4    0.88    0.22
   2 -13   4    0.93    0.27
   2 -13   4    1.29    0.30
  -2 -13  -4    1.44    0.29
  -2  13  -5   19.08    0.72
  -2  13  -5   18.29    0.44
  -2  13  -5   18.29    0.46
   2  13   5   17.47    0.76
   2  13   5   18.60    0.80
   2 -13   5   18.79    0.88
  -2 -13  -5   18.26    0.79
   2 -13   5   17.70    0.83
  -2  13  -6    1.21    0.36
   2  13   6    1.48    0.39
   2  13   6    1.04    0.42
  -2 -13  -6    0.85    0.39
   2 -13   6    1.60    0.49
  -2  14   7    0.25    0.30
   2  14  -7    0.60    0.41
   2 -14  -7   -0.03    0.44
  -2  14   6   19.07    0.67
   2  14  -6   18.99    0.75
   2  14  -6   20.57    0.89
   2 -14  -6   18.36    0.87
   2  14  -5    3.17    0.39
  -2  14   5    2.09    0.26
  -2  14   5    2.95    0.37
   2  14  -5    3.21    0.37
  -2  14   5    2.80    0.41
   2 -14  -5    2.79    0.36
  -2 -14   5    2.86    0.56
   2 -14  -5    2.11    0.35
   2  14  -4    0.42    0.28
   2  14  -4    1.13    0.21
   2  14  -4    0.78    0.23
  -2  14   4    1.08    0.26
  -2  14   4    1.27    0.16
  -2  14   4    0.97    0.29
   2 -14  -4    1.05    0.24
   2  14  -3    1.06    0.19
  -2  14   3    1.11    0.14
   2  14  -3    1.44    0.28
  -2  14   3    1.19    0.20
  -2  14   3    0.75    0.22
   2 -14  -3    1.30    0.20
   2 -14  -3    1.22    0.22
  -2 -14   3    0.97    0.37
  -2  14   2   45.16    1.06
   2  14  -2   46.43    1.08
   2  14  -2   46.17    1.20
   2  14  -2   46.37    1.16
  -2  14   2   47.54    1.16
  -2 -14   2   46.19    1.18
   2 -14  -2   45.70    1.06
   2 -14  -2   45.24    1.14
  -2 -14   2   46.75    1.16
   2  14  -1    1.35    0.19
  -2  14   1    1.40    0.17
  -2  14   1    1.33    0.16
  -2 -14   1    0.98    0.20
   2 -14  -1    1.47    0.21
   2 -14  -1    1.52    0.17
  -2 -14   1    1.72    0.23
  -2 -14   1    1.31    0.22
   2 -14  -1    1.21    0.19
  -2  14   0   16.57    0.43
  -2  14   0   16.94    0.52
   2  14   0   16.04    0.54
  -2 -14   0   16.56    0.58
  -2 -14   0   16.92    0.59
  -2 -14   0   17.09    0.59
   2 -14   0   16.64    0.57
   2 -14   0   16.44    0.45
   2 -14   0   15.99    0.59
   2  14   1    5.11    0.38
   2  14   1    4.53    0.32
  -2  14  -1    4.72    0.17
  -2  14  -1    4.80    0.32
   2 -14   1    4.62    0.33
  -2 -14  -1    4.78    0.34
   2 -14   1    4.97    0.36
  -2 -14  -1    4.88    0.34
  -2 -14  -1    4.95    0.35
  -2  14  -2   33.47    0.92
   2  14   2   35.14    1.02
   2  14   2   34.27    0.94
   2 -14   2   33.21    0.95
  -2 -14  -2   35.30    0.96
  -2 -14  -2   33.98    0.95
   2  14   3    8.62    0.55
   2  14   3   10.85    0.53
  -2  14  -3   10.67    0.55
   2  14   3   11.39    0.53
   2 -14   3    9.50    0.72
   2 -14   3   12.27    0.57
  -2 -14  -3   10.71    0.56
  -2 -14  -3   11.17    0.57
   2  14   4    0.13    0.29
   2  14   4    0.58    0.26
  -2  14  -4    0.54    0.45
   2  14   4    0.36    0.26
  -2  14  -4    0.44    0.22
  -2 -14  -4    0.65    0.27
   2 -14   4    0.35    0.29
  -2 -14  -4    0.10    0.26
   2 -14   4    0.21    0.26
   2  14   5    0.28    0.30
   2  14   5   -0.02    0.28
  -2  14  -5    0.71    0.27
  -2 -14  -5    0.28    0.32
   2 -14   5   -0.20    0.35
  -2  14  -6    0.44    0.36
   2  14   6    0.94    0.45
   2  14   6    0.55    0.39
   2 -14   6    0.71    0.48
  -2 -14  -6    0.12    0.42
  -2  15   7    5.16    0.57
   2  15  -7    5.00    0.62
   2  15  -7    3.84    0.56
   2  15  -6   -0.64    0.28
  -2  15   6   -0.05    0.22
   2  15  -6   -0.05    0.33
   2 -15  -6   -0.47    0.33
   2  15  -5   24.17    0.91
   2  15  -5   23.56    0.94
  -2  15   5   24.60    0.69
  -2  15   5   23.69    0.90
   2  15  -5   25.02    0.79
  -2  15   5   25.71    0.94
   2 -15  -5   24.00    0.86
  -2 -15   5   22.76    0.91
   2 -15  -5   24.61    0.91
  -2  15   4    0.64    0.23
   2  15  -4    0.32    0.18
  -2  15   4   -0.20    0.22
  -2  15   4    0.25    0.14
   2  15  -4    0.64    0.23
   2 -15  -4    0.21    0.21
   2 -15  -4    0.18    0.20
   2  15  -3    4.19    0.44
   2  15  -3    4.79    0.33
   2  15  -3    4.81    0.40
  -2  15   3    4.47    0.37
  -2  15   3    4.84    0.26
   2 -15  -3    4.60    0.39
  -2 -15   3    4.81    0.42
   2 -15  -3    4.57    0.34
  -2 -15   3    4.94    0.42
   2  15  -2    0.28    0.19
   2  15  -2    0.22    0.13
  -2  15   2   -0.09    0.12
   2  15  -2    0.02    0.15
   2 -15  -2    0.18    0.17
  -2 -15   2    0.39    0.24
  -2 -15   2    0.29    0.20
  -2  15   1   37.37    0.90
  -2  15   1   38.46    0.88
   2  15  -1   38.59    0.95
   2 -15  -1   37.64    0.89
  -2 -15   1   38.87    1.00
  -2 -15   1   38.27    1.02
  -2 -15   1   37.30    1.02
   2 -15  -1   37.36    1.01
  -2  15   0    0.40    0.10
  -2  15   0    0.25    0.14
   2  15   0    0.24    0.14
  -2 -15   0    0.39    0.17
   2 -15   0    0.44    0.19
  -2 -15   0    0.55    0.18
  -2 -15   0    0.04    0.17
   2 -15   0    0.21    0.17
   2 -15   0    0.33    0.11
  -2  15  -1    8.65    0.26
   2  15   1    8.76    0.43
   2  15   1    7.43    0.55
   2 -15   1    8.86    0.47
  -2 -15  -1    8.57    0.45
  -2 -15  -1    8.28    0.46
  -2 -15  -1    8.92    0.46
   2 -15   1    8.90    0.46
   2  15   2    3.41    0.35
  -2  15  -2    2.96    0.35
  -2 -15  -2    2.62    0.35
  -2 -15  -2    3.34    0.37
  -2 -15  -2    3.55    0.36
   2 -15   2    3.61    0.37
   2  15   3   20.71    0.76
   2  15   3   21.46    0.77
  -2  15  -3   21.84    0.77
  -2 -15  -3   22.25    0.78
   2 -15   3   20.75    0.77
  -2 -15  -3   20.81    0.79
   2  15   4    0.19    0.32
  -2  15  -4    0.39    0.28
   2  15   4    0.88    0.27
   2  15   4    0.47    0.25
  -2 -15  -4    1.38    0.32
   2 -15   4    0.66    0.33
   2 -15   4    0.29    0.29
  -2 -15  -4    0.84    0.29
   2  15   5    0.21    0.30
   2  15   5    0.06    0.30
  -2  15  -5   -0.62    0.27
  -2 -15  -5   -0.30    0.32
   2 -15   5   -0.15    0.38
   2  16  -6    4.24    0.50
   2  16  -6    3.90    0.49
  -2  16   6    4.62    0.43
   2 -16  -6    4.15    0.54
   2  16  -5    7.52    0.49
  -2  16   5    7.82    0.63
  -2  16   5    7.12    0.62
  -2  16   5    8.46    0.41
   2  16  -5    7.66    0.60
   2 -16  -5    8.46    0.58
   2 -16  -5    6.82    0.59
  -2  16   4    0.33    0.14
  -2  16   4    0.42    0.24
   2  16  -4   -0.02    0.18
   2  16  -4    0.32    0.28
   2  16  -4    0.02    0.25
   2 -16  -4    0.04    0.20
   2 -16  -4    0.10    0.25
  -2 -16   4   -0.22    0.25
   2  16  -3    2.17    0.25
  -2  16   3    3.14    0.39
  -2  16   3    2.91    0.35
   2  16  -3    1.34    0.29
   2  16  -3    2.19    0.30
  -2  16   3    2.04    0.22
  -2 -16   3    2.10    0.31
   2 -16  -3    2.46    0.28
   2 -16  -3    2.09    0.29
   2  16  -2    7.73    0.45
  -2  16   2    7.73    0.38
  -2  16   2    7.49    0.38
   2  16  -2    7.91    0.40
   2  16  -2    7.39    0.49
   2 -16  -2    7.75    0.40
  -2 -16   2    8.27    0.48
   2 -16  -2    8.72    0.47
  -2 -16   2    7.62    0.49
   2  16  -1    0.80    0.18
  -2  16   1    0.49    0.15
  -2  16   1    0.70    0.15
  -2 -16   1    1.03    0.27
  -2 -16   1    0.54    0.21
  -2 -16   1    0.76    0.20
   2 -16  -1    0.75    0.25
   2 -16  -1    0.81    0.24
   2 -16  -1    0.67    0.15
   2  16   0   12.27    0.50
  -2  16   0   13.04    0.40
  -2  16   0   13.04    0.50
   2 -16   0   12.58    0.56
  -2 -16   0   11.77    0.77
   2 -16   0   12.01    0.42
  -2 -16   0   13.71    0.58
  -2 -16   0   13.61    0.57
  -2  16  -1    8.64    0.27
   2  16   1    9.30    0.45
  -2  16  -1    8.01    0.43
   2 -16   1    8.43    0.48
   2 -16   1    7.95    0.73
  -2 -16  -1    8.82    0.48
  -2  16  -2    9.16    0.50
   2  16   2    9.05    0.50
  -2 -16  -2    8.58    0.51
  -2 -16  -2    8.72    0.53
   2 -16   2    9.02    0.52
  -2 -16  -2   10.03    0.53
  -2  16  -3   -0.34    0.25
   2  16   3   -0.01    0.22
   2  16   3    0.16    0.22
   2  16   3    0.02    0.27
   2 -16   3   -0.28    0.24
  -2 -16  -3    0.20    0.25
  -2 -16  -3   -0.15    0.22
   2  16   4    4.11    0.51
   2  16   4    4.33    0.48
  -2  16  -4    3.62    0.45
   2 -16   4    3.90    0.52
   2 -16   4    4.52    0.53
  -2 -16  -4    4.44    0.56
   2  16   5    3.73    0.51
  -2  16  -5    3.48    0.42
   2  16   5    2.87    0.42
  -2 -16  -5    2.95    0.47
   2 -16   5    4.69    0.59
   2  17  -6    0.53    0.44
  -2  17   6    0.63    0.27
   2  17  -6    0.72    0.34
   2 -17  -6    0.14    0.43
   2  17  -5    1.85    0.30
   2  17  -5    2.05    0.38
  -2  17   5    1.99    0.38
  -2  17   5    1.84    0.25
   2 -17  -5    1.85    0.39
  -2  17   4   -0.16    0.29
   2  17  -4    0.65    0.26
  -2  17   4    0.32    0.27
  -2  17   4    0.55    0.16
   2  17  -4   -0.02    0.20
   2  17  -4    0.64    0.34
  -2 -17   4    0.09    0.28
   2 -17  -4    0.20    0.25
   2 -17  -4    0.04    0.26
  -2  17   3   27.20    0.95
   2  17  -3   28.08    0.92
  -2  17   3   28.14    0.72
   2  17  -3   28.17    0.81
  -2 -17   3   28.46    0.97
   2 -17  -3   28.26    0.93
  -2 -17   3   27.99    1.08
   2 -17  -3   28.24    0.96
  -2  17   2    2.84    0.30
   2  17  -2    2.05    0.31
  -2  17   2    2.87    0.31
   2  17  -2    2.82    0.31
  -2 -17   2    2.92    0.37
   2 -17  -2    2.87    0.34
   2 -17  -2    2.61    0.31
  -2  17   1    8.42    0.38
   2  17  -1    8.72    0.44
  -2  17   1    8.88    0.42
   2  17  -1    8.38    0.55
  -2 -17   1    9.17    0.52
  -2 -17   1    8.83    0.49
   2 -17  -1    8.66    0.40
  -2 -17   1    9.02    0.51
   2 -17  -1    8.57    0.50
   2 -17  -1    9.09    0.50
   2  17   0    0.22    0.17
  -2  17   0   -0.23    0.10
  -2  17   0   -0.01    0.17
  -2 -17   0   -0.14    0.19
  -2 -17   0    0.17    0.19
   2 -17   0    0.21    0.21
   2 -17   0    0.05    0.12
  -2 -17   0   -0.46    0.20
   2 -17   0    0.55    0.22
  -2  17  -1    8.37    0.28
  -2  17  -1    9.34    0.48
   2  17   1    8.88    0.48
   2 -17   1    8.81    0.52
  -2 -17  -1    8.57    0.53
  -2 -17  -1    8.25    0.51
  -2 -17  -1    7.51    0.50
   2 -17   1    8.03    0.50
   2  17   2    0.78    0.24
  -2 -17  -2    0.64    0.25
  -2 -17  -2    0.50    0.25
   2 -17   2    0.61    0.26
   2 -17   2    0.57    0.25
   2  17   3   23.49    0.83
   2  17   3   21.11    0.90
   2  17   3   22.56    0.84
  -2 -17  -3   23.34    0.86
   2 -17   3   22.19    0.89
  -2 -17  -3   22.20    0.90
  -2 -17  -3   23.57    0.86
   2  17   4    2.18    0.36
  -2  17  -4    1.42    0.42
   2  17   4    2.20    0.41
  -2 -17  -4    1.94    0.38
   2  17   5    3.83    0.48
   2  17   5    2.26    0.43
  -2 -17  -5    2.74    0.49
   2  18  -6    2.18    0.39
   2  18  -6    1.74    0.50
   2  18  -5    0.47    0.26
  -2  18   5    1.27    0.39
   2  18  -5    0.43    0.37
  -2  18   5    0.56    0.21
   2 -18  -5    0.67    0.32
  -2  18   4    5.66    0.35
  -2  18   4    5.69    0.56
   2  18  -4    5.45    0.55
   2  18  -4    5.56    0.44
  -2  18   4    4.53    0.51
   2 -18  -4    5.35    0.52
  -2 -18   4    4.73    0.53
   2 -18  -4    5.01    0.53
  -2  18   3    2.11    0.32
   2  18  -3    1.90    0.25
  -2  18   3    1.87    0.22
   2  18  -3    2.02    0.38
   2  18  -3    1.37    0.32
   2 -18  -3    1.77    0.35
  -2 -18   3    1.93    0.34
  -2 -18   3    1.95    0.37
   2 -18  -3    1.71    0.30
  -2  18   2    1.92    0.25
  -2  18   2    1.76    0.26
   2  18  -2    1.85    0.25
   2 -18  -2    1.29    0.23
   2 -18  -2    1.33    0.28
   2 -18  -2    1.63    0.30
  -2 -18   2    1.52    0.36
  -2 -18   2    1.13    0.31
   2  18  -1    0.28    0.17
   2  18  -1    0.08    0.27
  -2  18   1    0.03    0.14
  -2  18   1    0.33    0.19
  -2 -18   1    0.59    0.25
   2 -18  -1    0.39    0.17
   2 -18  -1    0.52    0.23
   2 -18  -1    0.60    0.23
  -2  18   0    1.86    0.26
  -2  18   0    1.91    0.19
   2 -18   0    1.61    0.30
   2 -18   0    1.79    0.29
  -2 -18   0    2.21    0.32
   2 -18   0    1.67    0.21
  -2 -18   0    1.34    0.30
   2  18   1    0.46    0.21
  -2  18  -1    0.22    0.10
  -2  18  -1    0.60    0.23
   2 -18   1    0.52    0.24
   2 -18   1    0.25    0.26
  -2 -18  -1   -0.21    0.22
  -2 -18  -1    0.79    0.26
   2  18   2   26.61    0.88
  -2  18  -2   27.13    0.89
   2 -18   2   26.22    0.94
  -2 -18  -2   26.48    0.92
   2 -18   2   25.70    0.93
  -2 -18  -2   25.57    0.91
  -2 -18  -2   25.55    0.93
   2  18   3    0.25    0.28
  -2  18  -3   -0.20    0.29
   2  18   3   -0.07    0.27
  -2 -18  -3    0.16    0.29
  -2 -18  -3    0.47    0.34
   2  18   4    0.76    0.33
   2  18   4   -0.03    0.33
  -2 -18  -4   -0.11    0.34
  -2 -18  -5    4.28    0.58
   2  19  -5    4.59    0.55
  -2  19   5    5.88    0.69
  -2  19   5    4.92    0.41
   2 -19  -5    4.24    0.53
  -2  19   4    0.17    0.32
   2  19  -4    0.19    0.23
  -2  19   4    0.10    0.18
   2  19  -4    0.44    0.32
   2 -19  -4    0.38    0.33
   2 -19  -4   -0.01    0.34
  -2 -19   4    0.10    0.37
   2  19  -3   15.07    0.60
   2  19  -3   12.84    0.78
  -2  19   3   14.31    0.65
  -2  19   3   14.09    0.51
   2 -19  -3   14.36    0.71
   2 -19  -3   13.64    0.64
  -2 -19   3   13.72    0.75
  -2  19   2    6.29    0.44
   2  19  -2    6.16    0.59
  -2  19   2    5.33    0.41
   2  19  -2    5.61    0.42
  -2 -19   2    6.28    0.54
  -2 -19   2    6.10    0.57
   2 -19  -2    5.52    0.51
   2 -19  -2    5.82    0.44
   2 -19  -2    7.15    0.56
  -2  19   1    4.62    0.34
   2  19  -1    4.57    0.45
  -2  19   1    3.93    0.47
   2 -19  -1    5.28    0.50
   2 -19  -1    4.63    0.47
  -2 -19   1    4.01    0.48
  -2 -19   1    4.77    0.51
   2 -19  -1    4.75    0.38
   2  19   0    0.33    0.20
  -2  19   0    0.03    0.21
  -2  19   0   -0.07    0.14
   2 -19   0    0.27    0.22
   2 -19   0   -0.01    0.16
  -2 -19   0    0.04    0.27
   2 -19   0    0.03    0.24
  -2 -19   0   -0.03    0.24
  -2 -19   0    0.06    0.26
  -2  19  -1   -0.07    0.11
  -2  19  -1    0.08    0.23
   2  19   1    0.17    0.23
  -2 -19  -1   -0.12    0.26
   2 -19   1    0.24    0.28
  -2 -19  -1    0.07    0.26
   2 -19   1    0.49    0.28
  -2 -19  -1    0.19    0.28
   2  19   2    1.44    0.31
  -2  19  -2    1.11    0.31
   2 -19   2    1.08    0.33
   2 -19   2    1.47    0.35
  -2 -19  -2    1.44    0.39
  -2 -19  -2    1.36    0.36
  -2 -19  -2    1.31    0.32
   2  19   3    3.06    0.41
   2  19   3    3.06    0.41
  -2  19  -3    2.40    0.41
  -2 -19  -3    3.55    0.45
   2  19   4    0.76    0.41
   2  19   4    1.42    0.39
  -2 -19  -4    1.08    0.41
   2  20  -5   10.55    0.83
  -2  20   5    9.62    0.84
   2  20  -5   10.02    0.65
  -2 -20   5   10.58    0.93
   2 -20  -5   11.16    1.28
  -2  20   4   14.93    0.58
  -2  20   4   14.84    0.81
   2  20  -4   15.96    0.82
   2 -20  -4   14.75    0.85
  -2 -20   4   16.99    0.90
   2  20  -3    0.01    0.23
  -2  20   3   -0.06    0.17
  -2  20   3    0.09    0.28
  -2 -20   3    0.03    0.35
   2 -20  -3    0.07    0.31
   2 -20  -3   -0.44    0.26
  -2  20   2    8.17    0.50
   2  20  -2    6.47    0.67
  -2  20   2    7.66    0.48
   2 -20  -2    6.64    0.54
  -2 -20   2    6.52    0.59
   2  20  -1    0.52    0.37
  -2  20   1   -0.20    0.17
  -2  20   1    0.20    0.22
   2  20  -1    0.71    0.24
  -2 -20   1   -0.04    0.28
   2 -20  -1    0.15    0.26
   2 -20  -1    0.26    0.22
  -2 -20   1    0.05    0.32
   2 -20  -1    0.21    0.28
  -2  20   0    3.49    0.30
   2  20   0    3.64    0.41
  -2  20   0    3.64    0.37
  -2 -20   0    3.27    0.44
   2 -20   0    4.37    0.51
   2 -20   0    3.99    0.36
  -2 -20   0    3.34    0.41
  -2 -20   0    3.49    0.41
   2 -20   0    4.35    0.51
   2  20   1    0.31    0.26
  -2  20  -1    0.23    0.12
  -2  20  -1   -0.14    0.27
   2 -20   1   -0.32    0.37
  -2 -20  -1   -0.05    0.28
  -2 -20  -1   -0.19    0.29
  -2 -20  -1    0.10    0.29
   2 -20   1    0.13    0.31
   2  20   2   -0.06    0.28
  -2 -20  -2   -0.68    0.29
  -2 -20  -2    0.22    0.62
   2 -20   2    0.11    0.29
   2  20   3    1.98    0.38
  -2  20  -3    1.65    0.45
   2  20   3    1.14    0.36
   2 -20   3    1.40    0.38
  -2 -20  -3    1.36    0.43
   2  20   4    3.74    0.54
   2  20   4    4.70    0.53
  -2 -20  -4    3.37    0.53
  -2  21   4    5.02    0.44
   2  21  -4    5.48    0.52
  -2  21   4    4.71    0.54
   2 -21  -4    5.28    0.59
  -2 -21   4    5.32    0.64
  -2  21   3   14.40    0.56
  -2  21   3   14.25    0.75
   2  21  -3   14.11    0.64
  -2  21   3   14.30    0.66
  -2 -21   3   14.65    0.85
   2 -21  -3   14.09    0.75
   2 -21  -3   14.64    0.79
  -2  21   2    2.50    0.33
  -2  21   2    2.86    0.35
   2  21  -2    2.31    0.33
   2  21  -2    3.15    0.83
   2 -21  -2    1.95    0.33
   2 -21  -2    1.55    0.36
  -2 -21   2    1.67    0.38
   2  21  -1    0.27    0.26
  -2  21   1   -0.04    0.21
  -2  21   1    0.19    0.26
   2  21  -1    0.47    0.37
  -2 -21   1    0.24    0.35
   2 -21  -1    0.19    0.23
   2 -21  -1    0.69    0.30
  -2  21   0    1.74    0.36
   2  21   0    0.97    0.30
  -2  21   0    1.47    0.21
  -2 -21   0    1.10    0.36
  -2 -21   0    1.09    0.37
   2 -21   0    1.29    0.35
   2 -21   0    1.98    0.28
   2  21   1    6.83    0.56
  -2  21  -1    6.24    0.31
  -2  21  -1    6.96    0.59
  -2 -21  -1    6.11    0.63
   2 -21   1    6.89    0.64
  -2 -21  -1    6.10    0.67
   2  21   2    0.26    0.32
  -2  21  -2    0.83    0.35
  -2 -21  -2    0.31    0.37
   2 -21   2   -0.09    0.37
   2  21   3    1.10    0.38
   2  21   3    1.22    0.42
  -2 -21  -3    0.99    0.43
   2 -21   3    1.01    0.41
   2  22  -3    0.13    0.27
  -2  22   3    0.24    0.23
  -2  22   3    0.55    0.36
  -2 -22   3    0.45    0.40
   2 -22  -3   -0.02    0.37
   2 -22  -3    0.61    0.42
   2  22  -2    3.94    0.40
  -2  22   2    4.42    0.50
  -2  22   2    3.65    0.40
   2 -22  -2    3.94    0.44
  -2 -22   2    3.96    0.52
   2 -22  -2    3.84    0.51
  -2  22   1    6.91    0.56
   2  22  -1    7.08    0.55
  -2  22   1    6.00    0.47
  -2 -22   1    8.22    0.70
   2 -22  -1    5.72    0.63
   2 -22  -1    6.31    0.53
  -2  22   0   13.76    0.52
   2  22   0   12.95    0.69
   2  22   0   14.68    0.89
  -2  22   0   14.75    0.71
   2 -22   0   13.05    0.78
  -2 -22   0   15.13    0.81
  -2 -22   0   13.24    0.82
   2  22   1   -0.44    0.30
  -2  22  -1   -0.05    0.17
  -2 -22  -1   -0.16    0.36
   2 -22   1    0.45    0.36
  -2  22  -2    1.97    0.43
   2  22   2    1.52    0.39
   2 -22   2    1.29    0.45
  -2 -22  -2    1.56    0.44
   2  23  -3    3.92    0.41
  -2  23   3    4.16    0.51
   2  23  -2    0.31    0.30
  -2  23   2    0.33    0.33
   2 -23  -2    0.58    0.41
   2 -23  -2    0.52    0.36
  -2 -23   2    0.20    0.43
   2  23  -1    6.18    0.57
  -2  23   1    6.20    0.51
  -2  23   1    6.04    0.59
  -2 -23   1    5.48    0.58
   2 -23  -1    5.79    0.67
   2  23   0    0.68    0.34
  -2  23   0    0.29    0.39
  -2  23   0    0.85    0.24
   2 -23   0    0.74    0.41
  -2 -23   0    0.39    0.47
  -2 -23   0    0.98    0.43
  -2  23  -1    3.77    0.50
   2  23   1    3.87    0.47
  -2 -23  -1    3.50    0.53
   2 -23   1    2.39    0.49
  -2 -23  -2   -0.60    0.42
  -2  24   1   -0.02    0.32
   2  24  -1    0.77    0.35
  -2 -24   1    0.01    0.46
   2  24   0   18.04    0.84
  -2 -24   0   18.01    0.98
   3   0  -8    2.38    0.37
  -3   0   8    3.78    0.49
   3   0  -8    3.49    0.48
  -3   0   7    0.13    0.28
   3   0  -7    0.08    0.19
   3   0  -7   -0.30    0.23
   3   0  -6    5.54    0.53
   3   0  -6    6.11    0.47
  -3   0   6    5.36    0.36
   3   0  -6    5.41    0.35
  -3   0   6    6.09    0.41
  -3   0   5   -0.02    0.12
   3   0  -5    0.15    0.13
  -3   0   5    0.05    0.12
   3   0  -5   -0.23    0.09
   3   0  -5    0.01    0.13
  -3   0   4  100.56    1.98
   3   0  -4  103.72    2.02
  -3   0   4  100.14    1.98
   3   0  -4  100.69    1.95
   3   0  -3    0.00    0.06
   3   0  -3    0.07    0.06
  -3   0   3   -0.01    0.06
  -3   0   2  771.05   13.78
   3   0  -2  733.18   13.71
   3   0  -1    0.03    0.02
  -3   0   0   10.51    0.30
   3   0   0   10.69    0.30
   3   0   0   10.28    0.29
   3   0   1   -0.01    0.05
   3   0   1    0.01    0.04
  -3   0  -1    0.01    0.05
  -3   0  -1   -0.01    0.05
   3   0   1    0.01    0.04
   3   0   2   95.79    1.81
  -3   0  -2   94.26    1.89
  -3   0  -2   95.06    1.74
  -3   0  -2   96.30    1.83
   3   0   2   95.70    1.89
   3   0   2   96.19    1.82
  -3   0  -3    0.13    0.08
  -3   0  -3    0.03    0.08
  -3   0  -3   -0.09    0.14
   3   0   3   -0.03    0.08
   3   0   3    0.11    0.11
   3   0   3    0.10    0.09
  -3   0  -4    0.07    0.15
   3   0   4    0.17    0.15
  -3   0  -4    0.02    0.12
   3   0   4    0.10    0.13
  -3   0  -4    0.03    0.11
   3   0   4    0.35    0.14
   3   0   5   -0.20    0.19
   3   0   5    0.08    0.20
   3   0   5    0.04    0.17
  -3   0  -5   -0.05    0.16
  -3   0  -5    0.17    0.16
  -3   0  -6   26.34    0.82
   3   0   6   23.95    0.93
   3   0   6   24.03    0.94
  -3   0  -6   24.77    0.83
  -3   0  -7   -0.11    0.35
   3   0   7    0.14    0.40
  -3   0  -7    0.30    0.33
   3   1  -8   -0.03    0.34
   3   1  -8   -0.13    0.30
  -3   1   8    0.01    0.36
   3  -1  -8    0.72    0.35
  -3  -1   8    0.34    0.37
   3  -1  -8   -0.03    0.29
  -3   1   7    0.35    0.29
   3   1  -7   -0.02    0.19
   3   1  -7   -0.13    0.23
  -3  -1   7    0.23    0.25
   3  -1  -7    0.03    0.23
   3  -1  -7    0.56    0.23
  -3   1   6    0.33    0.18
   3   1  -6    0.02    0.14
  -3   1   6    0.19    0.18
   3   1  -6   -0.11    0.28
   3   1  -6    0.22    0.16
   3  -1  -6    0.13    0.30
  -3  -1   6    0.05    0.17
   3  -1  -6    0.05    0.13
  -3  -1   6    0.18    0.18
   3   1  -5    1.34    0.20
   3   1  -5    1.73    0.21
  -3   1   5    1.64    0.21
  -3   1   5    1.82    0.21
  -3  -1   5    1.95    0.24
  -3  -1   5    1.69    0.21
   3  -1  -5    1.38    0.19
   3  -1  -5    1.49    0.21
   3  -1  -5    1.88    0.19
  -3   1   4    6.56    0.28
   3   1  -4    6.86    0.29
   3   1  -4    7.16    0.32
  -3   1   4    6.73    0.30
   3  -1  -4    6.59    0.32
  -3  -1   4    6.79    0.31
  -3  -1   4    6.81    0.31
   3  -1  -4    7.23    0.27
  -3   1   3   98.75    1.85
   3   1  -3   96.51    1.89
  -3   1   3   98.36    1.86
   3   1  -3   97.12    1.87
   3  -1  -3   98.01    1.83
   3  -1  -3  100.40    1.89
  -3  -1   3  101.06    1.87
  -3   1   2   35.31    0.70
   3   1  -2   36.56    0.74
  -3  -1   2   35.88    0.71
   3  -1  -2   35.36    0.73
   3  -1  -2   36.11    0.72
  -3   1   1  122.56    2.41
   3   1  -1  123.07    2.54
  -3   1   1  123.15    2.42
  -3  -1   1  124.07    2.56
   3   1   0  107.02    1.97
   3   1   0  106.45    1.85
   3   1   0  104.44    1.85
   3  -1   0  106.67    1.94
   3  -1   0  105.86    1.94
  -3  -1   0  105.91    1.97
  -3   1  -1   51.28    1.05
   3   1   1   51.07    1.02
   3   1   1   50.99    0.98
   3   1   1   51.55    1.06
  -3   1  -1   50.51    1.00
   3  -1   1   51.83    1.05
   3  -1   1   50.52    0.99
   3  -1   1   50.18    0.96
  -3  -1  -1   50.27    1.03
   3   1   2    7.56    0.28
   3   1   2    7.92    0.28
  -3   1  -2    8.49    0.28
  -3   1  -2    8.15    0.33
  -3   1  -2    8.05    0.23
   3   1   2    8.20    0.33
  -3  -1  -2    7.93    0.30
  -3  -1  -2    8.03    0.24
   3  -1   2    8.09    0.28
  -3  -1  -2    7.92    0.33
   3  -1   2    8.43    0.27
   3  -1   2    8.49    0.33
   3   1   3    0.13    0.10
  -3   1  -3   -0.07    0.12
  -3   1  -3    0.16    0.09
   3   1   3    0.05    0.09
  -3   1  -3    0.17    0.08
   3   1   3    0.29    0.11
  -3  -1  -3    0.11    0.08
  -3  -1  -3    0.13    0.10
   3  -1   3    0.06    0.08
   3  -1   3    0.04    0.10
  -3  -1  -3    0.00    0.11
   3  -1   3    0.12    0.10
   3   1   4    3.51    0.32
  -3   1  -4    3.40    0.26
   3   1   4    3.42    0.27
   3   1   4    3.42    0.30
  -3   1  -4    3.90    0.33
  -3   1  -4    3.20    0.25
   3  -1   4    2.69    0.28
  -3  -1  -4    3.77    0.32
   3  -1   4    2.95    0.30
  -3  -1  -4    3.04    0.25
   3  -1   4    3.30    0.26
   3   1   5   15.79    0.60
  -3   1  -5   15.83    0.57
   3   1   5   15.69    0.67
   3   1   5   15.90    0.64
  -3   1  -5   16.33    0.56
  -3  -1  -5   16.51    0.60
   3  -1   5   14.97    0.66
   3  -1   5   15.22    0.64
  -3  -1  -5   15.86    0.56
  -3   1  -6    0.32    0.23
   3   1   6    0.35    0.30
   3   1   6    0.15    0.31
  -3   1  -6    0.49    0.25
   3  -1   6    0.36    0.31
  -3  -1  -6    0.74    0.24
  -3  -1  -6   -0.07    0.27
   3  -1   6    0.31    0.27
  -3   1  -7   22.87    0.94
  -3   1  -7   23.00    0.86
   3   1   7   24.07    1.09
  -3  -1  -7   23.45    0.89
  -3  -1  -7   22.50    1.05
   3  -1   7   22.06    1.05
   3   2  -8    5.94    0.62
   3   2  -8    5.71    0.55
  -3   2   8    6.48    0.65
   3  -2  -8    6.07    0.54
  -3  -2   8    5.50    0.69
   3  -2  -8    5.95    0.60
   3   2  -7   11.44    0.62
  -3   2   7   10.71    0.59
   3   2  -7   10.19    0.53
   3  -2  -7   11.25    0.71
   3  -2  -7   10.55    0.61
  -3  -2   7   11.42    0.64
   3  -2  -7   12.73    0.74
  -3   2   6    2.34    0.29
   3   2  -6    2.43    0.28
   3   2  -6    1.75    0.23
  -3   2   6    2.22    0.27
  -3  -2   6    2.05    0.27
  -3  -2   6    2.28    0.33
   3  -2  -6    2.26    0.31
   3  -2  -6    1.94    0.23
  -3   2   5   13.19    0.46
   3   2  -5   12.76    0.50
   3   2  -5   12.98    0.47
  -3   2   5   12.56    0.48
   3  -2  -5   12.82    0.42
   3  -2  -5   13.17    0.50
  -3  -2   5   13.27    0.51
  -3  -2   5   12.87    0.49
   3  -2  -5   13.19    0.51
  -3   2   4   77.60    1.61
   3   2  -4   79.06    1.61
  -3   2   4   80.35    1.57
   3   2  -4   81.47    1.65
   3  -2  -4   78.35    1.64
   3  -2  -4   79.98    1.54
  -3  -2   4   77.88    1.64
  -3  -2   4   79.11    1.62
   3  -2  -4   81.86    1.65
   3   2  -3   83.81    1.65
   3   2  -3   85.10    1.65
  -3   2   3   84.97    1.62
  -3   2   3   83.42    1.58
   3  -2  -3   84.22    1.56
   3  -2  -3   85.30    1.64
  -3  -2   3   82.51    1.63
  -3   2   2   16.13    0.36
   3   2  -2   16.15    0.40
  -3  -2   2   16.65    0.38
   3  -2  -2   15.92    0.39
   3  -2  -2   15.79    0.35
   3   2  -1  115.89    2.04
   3   2  -1  114.42    2.04
   3  -2  -1  114.72    2.00
   3  -2  -1  114.04    2.03
  -3  -2   1  111.85    1.98
   3   2   0   14.76    0.40
  -3   2   0   16.11    0.38
   3   2   0   16.45    0.33
   3   2   0   15.51    0.33
   3  -2   0   15.67    0.37
  -3  -2   0   15.02    0.41
   3  -2   0   15.44    0.36
   3   2   1   23.39    0.56
  -3   2  -1   23.98    0.52
   3   2   1   24.61    0.53
   3   2   1   24.32    0.60
  -3   2  -1   24.46    0.58
   3  -2   1   24.84    0.51
   3  -2   1   23.92    0.50
   3  -2   1   24.18    0.58
  -3  -2  -1   24.04    0.58
  -3  -2  -1   23.83    0.47
   3   2   2  123.16    2.40
  -3   2  -2  123.90    2.24
   3   2   2  123.60    2.35
   3   2   2  126.43    2.34
  -3   2  -2  124.66    2.39
  -3   2  -2  123.14    2.29
   3  -2   2  126.69    2.40
  -3  -2  -2  124.11    2.28
  -3  -2  -2  129.21    2.43
  -3  -2  -2  128.39    2.38
   3  -2   2  126.09    2.33
   3  -2   2  122.56    2.28
   3   2   3    1.79    0.21
  -3   2  -3    1.41    0.15
   3   2   3    1.24    0.15
  -3   2  -3    1.27    0.20
   3   2   3    1.56    0.19
  -3   2  -3    1.47    0.15
  -3  -2  -3    1.09    0.17
   3  -2   3    1.35    0.18
  -3  -2  -3    1.67    0.20
  -3  -2  -3    1.68    0.17
   3  -2   3    1.60    0.16
   3  -2   3    1.65    0.18
   3   2   4   44.66    1.07
  -3   2  -4   45.28    1.01
  -3   2  -4   44.19    1.01
   3   2   4   44.95    1.14
   3   2   4   45.40    1.11
  -3   2  -4   46.96    1.15
   3  -2   4   45.25    1.03
  -3  -2  -4   43.83    1.14
  -3  -2  -4   45.71    1.03
   3  -2   4   43.36    1.09
  -3  -2  -4   45.91    1.08
   3  -2   4   44.96    1.15
  -3   2  -5   17.72    0.58
   3   2   5   18.23    0.71
   3   2   5   16.63    0.67
   3   2   5   16.32    0.62
  -3   2  -5   16.69    0.57
  -3  -2  -5   17.69    0.65
   3  -2   5   15.92    0.70
  -3  -2  -5   17.25    0.59
   3  -2   5   17.26    0.67
   3   2   6    0.39    0.27
   3   2   6    1.26    0.35
  -3   2  -6    0.47    0.24
   3   2   6    1.26    0.37
   3  -2   6    0.78    0.33
   3  -2   6    0.53    0.32
  -3  -2  -6    0.53    0.24
  -3   2  -7    1.97    0.37
  -3   2  -7    1.36    0.39
   3   2   7    1.41    0.44
   3  -2   7    1.61    0.49
  -3  -2  -7    1.85    0.37
   3   3  -8    1.07    0.36
   3   3  -8    0.51    0.59
   3   3  -8    1.09    0.36
  -3   3   8    1.11    0.37
  -3  -3   8    0.87    0.38
   3  -3  -8    1.25    0.37
   3  -3  -8    0.97    0.32
  -3   3   7   16.18    0.67
   3   3  -7   15.28    0.65
   3   3  -7   15.71    0.72
  -3  -3   7   14.02    0.69
   3  -3  -7   15.19    0.68
   3  -3  -7   14.95    0.70
   3  -3  -7   16.87    0.62
  -3  -3   7   14.67    0.74
   3   3  -6    5.46    0.52
   3   3  -6    5.70    0.38
  -3   3   6    5.40    0.37
  -3   3   6    6.50    0.48
   3   3  -6    6.58    0.42
   3  -3  -6    6.71    0.42
  -3  -3   6    5.82    0.44
   3  -3  -6    5.87    0.50
  -3   3   5    0.16    0.13
  -3   3   5    0.26    0.11
   3   3  -5    0.36    0.16
  -3  -3   5    0.12    0.14
   3  -3  -5    0.42    0.14
  -3  -3   5    0.09    0.13
   3  -3  -5    0.21    0.14
  -3   3   4    3.50    0.20
   3   3  -4    2.89    0.23
   3   3  -4    2.84    0.22
  -3   3   4    2.87    0.22
  -3  -3   4    2.82    0.25
   3  -3  -4    3.33    0.24
  -3  -3   4    3.06    0.23
   3  -3  -4    3.19    0.17
   3  -3  -4    2.92    0.23
   3   3  -3   79.39    1.57
   3   3  -3   76.16    1.55
  -3   3   3   76.20    1.51
  -3   3   3   79.60    1.46
  -3  -3   3   78.28    1.54
   3  -3  -3   78.97    1.55
   3  -3  -3   77.71    1.44
  -3   3   2   56.91    1.07
   3   3  -2   57.41    1.12
   3  -3  -2   57.24    1.10
  -3  -3   2   55.92    1.10
   3  -3  -2   54.92    1.01
   3   3  -1  120.87    2.30
   3   3  -1  123.83    2.22
  -3  -3   1  123.86    2.18
  -3  -3   1  124.10    2.18
   3  -3  -1  126.79    2.18
   3  -3  -1  118.87    2.17
   3   3   0    2.99    0.17
  -3   3   0    3.04    0.14
   3   3   0    2.99    0.12
   3   3   0    3.04    0.12
   3  -3   0    2.99    0.12
  -3  -3   0    3.06    0.17
   3  -3   0    2.89    0.13
  -3  -3   0    2.94    0.09
  -3  -3   0    3.00    0.09
  -3   3  -1   25.35    0.53
   3   3   1   26.57    0.64
  -3   3  -1   26.38    0.61
   3   3   1   25.72    0.57
   3   3   1   24.98    0.61
  -3  -3  -1   25.48    0.52
   3  -3   1   26.11    0.61
   3  -3   1   26.05    0.54
  -3  -3  -1   25.45    0.63
   3  -3   1   25.65    0.52
  -3  -3  -1   26.27    0.53
  -3   3  -2    3.37    0.22
   3   3   2    3.75    0.22
  -3   3  -2    3.95    0.17
  -3   3  -2    3.64    0.15
   3   3   2    3.75    0.24
   3   3   2    4.12    0.21
  -3  -3  -2    3.87    0.23
   3  -3   2    3.92    0.16
   3  -3   2    3.57    0.23
  -3  -3  -2    4.03    0.18
   3  -3   2    3.55    0.20
  -3   3  -3    7.38    0.27
   3   3   3    6.94    0.33
  -3   3  -3    7.01    0.35
   3   3   3    7.39    0.33
   3   3   3    7.10    0.35
  -3   3  -3    6.86    0.26
   3  -3   3    7.08    0.32
  -3  -3  -3    7.13    0.33
   3  -3   3    6.95    0.27
  -3  -3  -3    6.96    0.28
   3  -3   3    7.29    0.36
  -3  -3  -3    7.33    0.37
  -3   3  -4   32.97    0.92
   3   3   4   31.98    0.89
   3   3   4   33.46    0.88
  -3   3  -4   33.79    0.81
   3   3   4   33.09    0.92
  -3   3  -4   32.57    0.79
   3  -3   4   33.27    0.88
   3  -3   4   33.23    0.94
  -3  -3  -4   34.41    0.95
  -3  -3  -4   34.65    0.89
  -3  -3  -4   31.75    0.82
  -3   3  -5   32.07    0.97
   3   3   5   33.41    1.03
   3   3   5   35.57    1.03
   3   3   5   35.02    1.01
  -3   3  -5   34.76    0.89
   3  -3   5   35.12    1.00
  -3  -3  -5   33.08    1.08
  -3  -3  -5   35.04    0.92
   3  -3   5   34.78    1.06
  -3  -3  -5   34.26    1.03
  -3   3  -6    0.56    0.24
   3   3   6    0.45    0.32
   3   3   6    1.10    0.33
  -3   3  -6    0.89    0.24
   3   3   6    0.12    0.26
  -3  -3  -6    0.51    0.29
  -3  -3  -6    0.38    0.23
   3  -3   6    0.77    0.30
   3  -3   6    0.47    0.31
  -3   3  -7    1.36    0.37
   3   3   7    1.21    0.48
  -3  -3  -7    1.97    0.40
   3  -3   7    1.46    0.51
  -3   4   8    9.10    0.68
   3   4  -8    9.50    0.71
   3  -4  -8   10.07    0.61
  -3  -4   8    8.96    0.76
   3  -4  -8    8.53    0.68
  -3   4   7    0.41    0.26
   3   4  -7    0.59    0.28
  -3   4   7    0.97    0.25
   3   4  -7    0.45    0.22
   3  -4  -7    0.47    0.27
   3  -4  -7    0.37    0.21
  -3  -4   7    0.26    0.27
  -3  -4   7    0.46    0.30
   3  -4  -7    0.27    0.26
   3   4  -6   53.11    1.29
  -3   4   6   51.97    1.23
   3   4  -6   52.05    1.34
  -3  -4   6   51.26    1.35
  -3  -4   6   53.80    1.32
   3  -4  -6   53.65    1.34
   3  -4  -6   52.66    1.22
  -3   4   5    2.52    0.27
   3   4  -5    2.33    0.27
  -3   4   5    2.38    0.22
   3   4  -5    1.83    0.22
   3  -4  -5    2.13    0.25
   3  -4  -5    2.58    0.27
   3  -4  -5    2.34    0.20
  -3  -4   5    2.56    0.30
  -3  -4   5    2.34    0.27
   3   4  -4    6.27    0.32
  -3   4   4    6.55    0.30
   3   4  -4    6.10    0.31
  -3   4   4    6.48    0.25
   3  -4  -4    6.54    0.23
  -3  -4   4    6.29    0.31
   3  -4  -4    6.23    0.32
   3  -4  -4    6.56    0.32
  -3  -4   4    6.15    0.34
   3   4  -3  141.10    2.64
   3   4  -3  137.87    2.65
  -3   4   3  139.14    2.58
  -3   4   3  138.12    2.50
   3  -4  -3  137.52    2.48
   3  -4  -3  140.18    2.61
  -3  -4   3  140.19    2.61
   3  -4  -3  142.84    2.63
   3   4  -2    6.70    0.24
  -3   4   2    6.64    0.21
  -3  -4   2    6.92    0.24
   3  -4  -2    7.18    0.24
   3   4  -1  177.20    3.19
   3   4  -1  177.23    3.12
  -3  -4   1  174.66    3.09
   3  -4  -1  180.82    3.08
   3  -4  -1  156.66    3.05
  -3  -4   1  177.35    3.09
   3   4   0   13.47    0.40
  -3   4   0   14.29    0.35
   3   4   0   14.77    0.36
   3   4   0   14.53    0.35
  -3  -4   0   13.58    0.41
   3  -4   0   14.23    0.35
  -3  -4   0   14.12    0.32
  -3  -4   0   14.20    0.32
   3  -4   0   14.32    0.31
   3   4   1    0.10    0.08
   3   4   1    0.08    0.06
  -3   4  -1   -0.02    0.05
   3   4   1    0.07    0.06
  -3   4  -1    0.03    0.04
   3  -4   1   -0.01    0.03
   3  -4   1    0.09    0.07
  -3  -4  -1    0.02    0.04
  -3  -4  -1    0.03    0.04
  -3  -4  -1   -0.03    0.07
  -3   4  -2  221.12    3.94
  -3   4  -2  227.48    4.09
   3   4   2  226.89    4.06
   3   4   2  227.72    4.08
   3   4   2  219.78    4.10
  -3   4  -2  217.99    3.94
   3  -4   2  220.50    4.03
   3  -4   2  222.55    3.94
  -3  -4  -2  224.80    4.01
   3  -4   2  227.05    4.11
  -3  -4  -2  221.38    4.09
  -3   4  -3    1.10    0.13
   3   4   3    1.26    0.17
   3   4   3    1.02    0.17
  -3   4  -3    1.46    0.20
   3   4   3    1.27    0.18
  -3   4  -3    1.54    0.14
  -3  -4  -3    1.24    0.15
   3  -4   3    1.57    0.21
   3  -4   3    1.24    0.17
  -3  -4  -3    1.26    0.19
  -3   4  -4    3.95    0.25
   3   4   4    4.15    0.33
  -3   4  -4    4.38    0.34
   3   4   4    4.78    0.32
  -3   4  -4    4.00    0.26
   3   4   4    4.60    0.35
   3  -4   4    3.70    0.32
  -3  -4  -4    4.25    0.35
  -3  -4  -4    4.53    0.34
   3  -4   4    3.93    0.35
  -3  -4  -4    4.23    0.30
   3   4   5    1.58    0.30
   3   4   5    1.59    0.25
   3   4   5    1.58    0.29
  -3   4  -5    1.77    0.24
  -3   4  -5    1.78    0.22
   3  -4   5    1.97    0.30
  -3  -4  -5    1.88    0.26
  -3  -4  -5    1.81    0.29
   3  -4   5    1.71    0.32
  -3  -4  -5    1.75    0.32
  -3   4  -6    5.49    0.43
   3   4   6    4.20    0.53
  -3   4  -6    4.83    0.42
   3   4   6    4.17    0.47
   3   4   6    4.82    0.50
   3  -4   6    4.79    0.58
  -3  -4  -6    4.58    0.52
   3  -4   6    4.60    0.56
  -3   4  -7   -0.09    0.32
   3   4   7   -0.52    0.41
   3  -4   7   -0.06    0.46
  -3  -4  -7    0.23    0.35
   3   5  -8    0.10    0.35
   3   5  -8   -0.11    0.34
  -3   5   8   -0.20    0.32
   3  -5  -8    0.12    0.32
   3  -5  -8   -0.09    0.27
  -3  -5   8    0.06    0.39
   3   5  -7    4.07    0.44
  -3   5   7    4.78    0.43
  -3   5   7    4.13    0.44
   3   5  -7    3.76    0.44
   3  -5  -7    5.32    0.56
  -3  -5   7    5.10    0.57
   3  -5  -7    4.07    0.46
  -3  -5   7    4.44    0.50
   3  -5  -7    5.23    0.41
  -3   5   6   21.67    0.76
   3   5  -6   21.15    0.76
  -3   5   6   21.37    0.66
  -3  -5   6   21.41    0.81
  -3  -5   6   20.50    0.72
   3  -5  -6   21.60    0.63
   3  -5  -6   22.50    0.78
   3   5  -5  138.28    2.76
  -3   5   5  137.44    2.75
   3   5  -5  142.22    2.80
  -3   5   5  138.61    2.65
  -3  -5   5  141.66    2.78
   3  -5  -5  140.09    2.63
  -3  -5   5  141.91    2.84
   3  -5  -5  143.62    2.77
   3  -5  -5  137.59    2.78
  -3   5   4   13.31    0.37
  -3   5   4   13.04    0.44
   3   5  -4   12.99    0.46
   3   5  -4   13.64    0.48
   3  -5  -4   12.91    0.46
   3  -5  -4   13.28    0.46
   3  -5  -4   12.87    0.35
  -3  -5   4   12.87    0.46
   3   5  -3   30.52    0.75
  -3   5   3   30.66    0.71
   3   5  -3   31.01    0.78
  -3   5   3   30.87    0.61
  -3  -5   3   30.16    0.73
   3  -5  -3   30.48    0.73
   3  -5  -3   31.25    0.74
   3  -5  -3   30.85    0.60
  -3   5   2   18.64    0.44
   3   5  -2   18.48    0.49
   3  -5  -2   18.36    0.47
   3  -5  -2   19.35    0.48
  -3  -5   2   19.29    0.48
  -3   5   1   22.80    0.43
   3   5  -1   23.46    0.53
   3   5  -1   22.00    0.57
  -3  -5   1   22.50    0.51
  -3  -5   1   22.78    0.51
   3  -5  -1   22.73    0.50
   3  -5  -1   21.84    0.44
  -3   5   0   60.71    1.16
   3   5   0   59.13    1.24
   3   5   0   63.23    1.20
   3   5   0   61.60    1.19
  -3  -5   0   60.54    1.16
  -3  -5   0   59.90    1.26
   3  -5   0   61.32    1.17
  -3  -5   0   60.50    1.16
  -3   5  -1   46.18    0.97
   3   5   1   45.14    1.00
   3   5   1   45.42    0.97
   3  -5   1   45.82    0.98
  -3  -5  -1   48.16    0.94
  -3  -5  -1   46.49    0.93
  -3  -5  -1   46.66    1.03
   3  -5   1   45.69    0.83
   3  -5   1   47.21    0.93
  -3   5  -2    0.84    0.10
   3   5   2    0.86    0.13
   3   5   2    0.60    0.12
  -3   5  -2    0.70    0.13
   3   5   2    0.58    0.12
  -3   5  -2    0.75    0.08
  -3  -5  -2    0.73    0.11
   3  -5   2    0.99    0.15
   3  -5   2    0.71    0.12
  -3  -5  -2    0.78    0.15
  -3   5  -3   13.91    0.50
   3   5   3   13.46    0.50
  -3   5  -3   13.35    0.36
   3   5   3   14.43    0.49
  -3   5  -3   13.59    0.40
   3   5   3   13.88    0.48
  -3  -5  -3   13.50    0.44
   3  -5   3   14.01    0.52
   3  -5   3   13.75    0.47
  -3  -5  -3   13.62    0.51
   3   5   4    6.67    0.41
  -3   5  -4    6.24    0.31
   3   5   4    6.18    0.39
   3   5   4    6.69    0.38
  -3   5  -4    6.46    0.28
   3  -5   4    6.60    0.39
  -3  -5  -4    6.37    0.39
   3  -5   4    6.09    0.42
  -3  -5  -4    6.79    0.35
  -3   5  -5   14.32    0.52
   3   5   5   14.91    0.65
  -3   5  -5   15.23    0.50
   3   5   5   15.14    0.66
   3   5   5   14.17    0.61
  -3  -5  -5   13.91    0.57
  -3  -5  -5   14.78    0.62
   3  -5   5   13.79    0.67
   3  -5   5   13.16    0.60
  -3   5  -6    1.78    0.27
   3   5   6    1.69    0.35
   3   5   6    1.73    0.47
   3   5   6    1.50    0.37
  -3   5  -6    1.73    0.29
  -3  -5  -6    1.31    0.34
   3  -5   6    1.70    0.36
   3  -5   6    1.81    0.37
  -3  -5  -6    1.74    0.33
   3   5   7    1.85    0.49
  -3   5  -7    1.36    0.38
  -3  -5  -7    2.35    0.42
   3  -5   7    1.43    0.57
   3   6  -8    5.38    0.63
   3   6  -8    6.41    0.65
  -3   6   8    5.79    0.62
  -3  -6   8    5.31    0.62
   3  -6  -8    5.84    0.64
   3  -6  -8    5.79    0.54
   3   6  -7    1.57    0.33
  -3   6   7    1.42    0.33
  -3   6   7    0.94    0.26
   3   6  -7    1.08    0.30
   3  -6  -7    1.76    0.33
  -3  -6   7    1.23    0.35
   3  -6  -7    1.68    0.26
  -3  -6   7    1.17    0.33
  -3   6   6   34.83    0.90
   3   6  -6   35.55    1.03
  -3   6   6   35.99    1.01
   3   6  -6   36.04    1.01
   3  -6  -6   34.76    1.03
   3  -6  -6   34.66    0.87
  -3  -6   6   35.07    1.00
  -3  -6   6   34.04    1.12
  -3   6   5   21.12    0.58
  -3   6   5   21.47    0.68
   3   6  -5   21.29    0.70
   3   6  -5   22.11    0.70
   3  -6  -5   21.56    0.70
   3  -6  -5   21.79    0.68
  -3  -6   5   22.26    0.70
  -3  -6   5   20.97    0.74
   3  -6  -5   21.35    0.56
   3   6  -4   59.81    1.34
  -3   6   4   60.22    1.30
  -3   6   4   59.74    1.18
   3   6  -4   58.81    1.34
  -3  -6   4   61.18    1.33
   3  -6  -4   59.72    1.33
   3  -6  -4   60.22    1.32
   3  -6  -4   60.21    1.17
  -3   6   3    4.51    0.23
   3   6  -3    5.10    0.27
   3   6  -3    5.10    0.28
  -3   6   3    4.55    0.15
   3  -6  -3    4.63    0.25
  -3  -6   3    4.40    0.24
   3  -6  -3    4.73    0.24
  -3   6   2   87.86    1.66
   3   6  -2   89.91    1.72
   3   6  -2   89.98    1.76
   3  -6  -2   87.07    1.68
   3  -6  -2   86.76    1.69
  -3  -6   2   85.74    1.69
   3   6  -1  105.55    2.04
  -3   6   1  104.94    1.86
   3   6  -1  107.06    1.99
   3  -6  -1  106.56    1.96
  -3  -6   1  103.51    1.97
  -3  -6   1  105.66    1.97
   3  -6  -1  106.16    1.93
   3   6   0  139.57    2.56
  -3   6   0  138.41    2.49
   3   6   0  136.89    2.53
   3   6   0  137.18    2.59
  -3  -6   0  138.45    2.51
   3  -6   0  135.50    2.50
   3  -6   0  135.15    2.41
  -3  -6   0  139.36    2.51
  -3  -6   0  140.20    2.62
   3   6   1    1.61    0.15
  -3   6  -1    1.80    0.15
   3   6   1    1.57    0.16
  -3  -6  -1    1.69    0.18
   3  -6   1    1.50    0.15
  -3  -6  -1    1.82    0.14
  -3  -6  -1    1.62    0.13
   3  -6   1    1.47    0.14
   3   6   2    3.46    0.24
   3   6   2    3.62    0.25
  -3   6  -2    3.30    0.16
   3   6   2    3.52    0.24
  -3   6  -2    3.42    0.12
  -3   6  -2    3.45    0.23
  -3  -6  -2    3.71    0.26
  -3  -6  -2    3.80    0.21
   3  -6   2    3.43    0.21
   3  -6   2    3.84    0.25
   3   6   3    2.54    0.25
  -3   6  -3    2.49    0.19
  -3   6  -3    2.62    0.26
  -3   6  -3    2.59    0.14
   3   6   3    2.18    0.24
   3  -6   3    2.53    0.27
   3  -6   3    2.64    0.25
  -3  -6  -3    2.73    0.27
  -3  -6  -3    3.25    0.24
  -3   6  -4   12.74    0.66
  -3   6  -4   12.68    0.39
   3   6   4   12.76    0.57
   3   6   4   12.83    0.53
   3   6   4   13.66    0.56
  -3   6  -4   13.06    0.45
   3  -6   4   12.82    0.53
  -3  -6  -4   12.62    0.48
   3  -6   4   12.92    0.60
  -3  -6  -4   12.29    0.53
  -3   6  -5    1.87    0.21
   3   6   5    1.51    0.30
   3   6   5    2.10    0.33
   3   6   5    1.98    0.30
  -3   6  -5    1.59    0.29
  -3   6  -5    1.68    0.22
  -3  -6  -5    1.43    0.26
   3  -6   5    1.81    0.32
   3  -6   5    1.71    0.29
  -3   6  -6    8.08    0.45
   3   6   6    7.87    0.57
   3   6   6    7.40    0.62
  -3   6  -6    7.53    0.48
   3  -6   6    6.84    0.61
  -3  -6  -6    8.52    0.57
   3  -6   6    6.44    0.67
  -3  -6  -6    7.42    0.63
  -3   6  -7    0.87    0.36
   3   6   7    1.69    0.43
   3   6   7    0.21    0.46
  -3  -6  -7    0.52    0.40
   3   7  -8    2.53    0.47
  -3   7   8    3.46    0.44
   3   7  -8    2.61    0.46
  -3  -7   8    2.95    0.57
   3  -7  -8    2.07    0.43
   3  -7  -8    3.39    0.39
  -3   7   7    1.89    0.28
  -3   7   7    1.57    0.33
   3   7  -7    1.35    0.32
   3   7  -7    1.82    0.33
   3  -7  -7    1.72    0.34
  -3  -7   7    1.87    0.40
   3  -7  -7    1.66    0.32
   3  -7  -7    1.69    0.26
  -3  -7   7    1.70    0.37
  -3   7   6    9.61    0.52
   3   7  -6   10.38    0.55
   3   7  -6    9.64    0.53
  -3   7   6   10.00    0.43
   3  -7  -6    9.64    0.41
  -3  -7   6    9.21    0.54
   3  -7  -6   10.09    0.55
  -3  -7   6   10.45    0.63
   3   7  -5   26.73    0.83
  -3   7   5   28.58    0.81
  -3   7   5   28.22    0.69
   3   7  -5   27.59    0.83
   3  -7  -5   27.34    0.67
   3  -7  -5   27.44    0.82
   3  -7  -5   28.68    0.81
  -3  -7   5   28.17    0.82
  -3   7   4   49.30    0.97
  -3   7   4   49.95    1.11
   3   7  -4   48.19    1.15
   3   7  -4   46.35    1.18
  -3  -7   4   45.02    1.22
   3  -7  -4   49.32    1.14
   3   7  -3  157.70    3.00
  -3   7   3  156.66    2.95
   3   7  -3  164.33    3.06
  -3   7   3  153.29    2.78
   3  -7  -3  160.16    2.96
   3  -7  -3  156.03    2.98
  -3  -7   3  159.69    2.98
  -3   7   2   12.31    0.36
   3   7  -2   12.40    0.42
   3   7  -2   12.60    0.40
  -3  -7   2   12.51    0.39
   3  -7  -2   12.73    0.39
  -3  -7   2   12.31    0.40
   3  -7  -2   12.12    0.36
  -3   7   1  152.64    2.74
   3   7  -1  157.37    2.93
   3   7  -1  156.88    2.89
  -3  -7   1  155.48    2.87
  -3  -7   1  160.39    2.95
  -3  -7   1  154.99    2.86
   3  -7  -1  159.29    2.86
   3  -7  -1  152.57    2.79
   3   7   0   13.17    0.40
  -3   7   0   12.96    0.34
   3   7   0   13.90    0.43
   3  -7   0   13.46    0.27
   3  -7   0   13.02    0.36
  -3  -7   0   12.95    0.43
  -3  -7   0   13.34    0.38
  -3  -7   0   13.29    0.38
   3   7   1   97.11    1.91
   3   7   1   96.68    1.92
  -3   7  -1   97.31    1.88
   3  -7   1   98.39    1.90
  -3  -7  -1   97.16    1.87
  -3  -7  -1   96.97    1.87
   3  -7   1   98.01    1.86
  -3  -7  -1  101.45    1.97
   3   7   2   41.53    0.98
   3   7   2   42.13    1.01
  -3   7  -2   42.75    0.97
   3   7   2   40.78    0.98
   3  -7   2   41.86    0.94
  -3  -7  -2   41.70    1.01
   3  -7   2   42.79    1.00
  -3  -7  -2   41.67    0.93
  -3   7  -3    0.37    0.10
  -3   7  -3    0.52    0.16
  -3   7  -3    0.37    0.07
   3   7   3    0.05    0.12
   3   7   3    0.34    0.16
   3   7   3    0.32    0.15
  -3  -7  -3    0.29    0.12
   3  -7   3    0.39    0.14
  -3  -7  -3    0.49    0.15
   3  -7   3    0.42    0.15
  -3   7  -4    1.11    0.18
  -3   7  -4    1.31    0.23
   3   7   4    1.03    0.23
   3   7   4    1.11    0.26
  -3   7  -4    1.39    0.14
  -3  -7  -4    1.48    0.26
  -3  -7  -4    1.19    0.20
   3  -7   4    1.30    0.23
  -3   7  -5    2.36    0.25
   3   7   5    2.49    0.33
   3   7   5    2.39    0.33
   3   7   5    2.27    0.34
  -3   7  -5    2.66    0.36
  -3   7  -5    2.54    0.31
   3  -7   5    2.44    0.33
  -3  -7  -5    3.12    0.38
   3  -7   5    2.26    0.35
  -3   7  -6    2.27    0.33
   3   7   6    3.52    0.45
   3   7   6    3.57    0.45
  -3   7  -6    3.10    0.35
  -3  -7  -6    2.95    0.38
   3  -7   6    2.90    0.46
  -3   8   8    2.03    0.38
   3   8  -8    1.79    0.45
   3   8  -8    1.28    0.47
  -3  -8   8    1.37    0.49
   3  -8  -8    2.27    0.44
  -3   8   7    3.50    0.39
   3   8  -7    2.09    0.36
  -3   8   7    1.99    0.40
   3   8  -7    2.90    0.40
  -3  -8   7    3.84    0.52
   3  -8  -7    3.34    0.41
   3  -8  -7    3.64    0.37
   3  -8  -7    2.34    0.44
  -3  -8   7    1.98    0.35
   3   8  -6   26.63    0.87
   3   8  -6   24.90    0.86
  -3   8   6   26.77    0.73
  -3   8   6   24.69    0.84
   3  -8  -6   25.64    0.87
  -3  -8   6   27.09    0.95
  -3   8   5   10.48    0.48
   3   8  -5   10.98    0.51
   3   8  -5   10.40    0.50
  -3   8   5   10.66    0.37
   3  -8  -5    9.88    0.48
   3  -8  -5    9.97    0.47
  -3  -8   5   10.53    0.49
   3   8  -4   63.86    1.46
   3   8  -4   65.76    1.50
  -3   8   4   65.56    1.27
  -3   8   4   66.49    1.43
   3  -8  -4   66.54    1.47
   3  -8  -4   65.95    1.43
  -3  -8   4   66.13    1.45
   3   8  -3   -0.06    0.11
   3   8  -3    0.13    0.11
  -3   8   3    0.02    0.09
  -3   8   3    0.05    0.04
   3  -8  -3    0.10    0.09
   3  -8  -3    0.01    0.10
  -3  -8   3   -0.03    0.10
   3   8  -2   50.87    1.13
  -3   8   2   50.77    1.06
   3   8  -2   50.91    1.11
   3  -8  -2   50.45    1.09
   3  -8  -2   51.19    1.05
  -3  -8   2   51.62    1.11
  -3  -8   2   48.85    1.09
   3   8  -1   12.00    0.39
   3   8  -1   11.89    0.40
  -3   8   1   11.85    0.28
   3  -8  -1   11.69    0.37
  -3  -8   1   12.24    0.43
  -3  -8   1   12.44    0.38
  -3  -8   1   11.70    0.38
   3  -8  -1   11.60    0.31
   3   8   0  201.31    3.65
  -3   8   0  198.13    3.54
   3   8   0  197.39    3.65
   3  -8   0  194.59    3.56
   3  -8   0  197.81    3.57
   3  -8   0  193.12    3.44
  -3  -8   0  199.16    3.69
  -3  -8   0  198.77    3.59
  -3  -8   0  198.49    3.60
  -3   8  -1   95.43    1.87
   3   8   1   99.27    1.93
   3   8   1   95.25    1.92
  -3  -8  -1   97.51    1.87
   3  -8   1   96.48    1.87
   3  -8   1   94.78    1.89
  -3  -8  -1  100.16    1.97
  -3  -8  -1   95.43    1.87
   3   8   2   13.85    0.50
  -3   8  -2   14.69    0.48
   3   8   2   13.60    0.48
   3   8   2   15.05    0.50
   3  -8   2   14.30    0.47
   3  -8   2   13.97    0.50
  -3  -8  -2   14.34    0.46
  -3   8  -3    0.54    0.15
  -3   8  -3    0.52    0.12
   3   8   3    0.36    0.15
   3   8   3    0.65    0.18
  -3   8  -3    0.57    0.07
   3   8   3    0.54    0.18
   3  -8   3    0.46    0.17
  -3  -8  -3    0.57    0.14
  -3  -8  -3    0.32    0.16
  -3   8  -4    0.35    0.18
   3   8   4    0.77    0.20
   3   8   4    0.32    0.20
   3   8   4    0.45    0.22
  -3   8  -4    0.50    0.15
  -3   8  -4    0.49    0.10
   3  -8   4    0.65    0.21
  -3  -8  -4    0.40    0.18
   3  -8   4    0.51    0.22
  -3  -8  -4    0.30    0.21
  -3   8  -5   13.02    0.51
  -3   8  -5   12.13    0.65
   3   8   5   12.44    0.66
   3   8   5   11.82    0.61
  -3   8  -5   12.27    0.42
   3   8   5   12.76    0.65
   3  -8   5   12.59    0.69
  -3  -8  -5   13.03    0.59
  -3  -8  -5   12.23    0.66
   3  -8   5   10.87    0.62
  -3   8  -6    7.17    0.43
   3   8   6    7.37    0.66
   3   8   6    7.85    0.62
  -3   8  -6    7.30    0.50
  -3  -8  -6    6.49    0.57
   3  -8   6    6.83    0.69
  -3   9   8    0.82    0.33
   3   9  -8    0.22    0.42
  -3  -9   8    0.98    0.53
   3  -9  -8    0.26    0.39
  -3   9   7    1.40    0.27
  -3   9   7    1.30    0.34
   3   9  -7    1.42    0.36
   3  -9  -7    0.95    0.33
  -3   9   6    2.02    0.23
   3   9  -6    1.97    0.30
   3   9  -6    1.70    0.30
   3  -9  -6    1.25    0.28
   3  -9  -6    1.71    0.31
   3   9  -5   51.27    1.84
  -3   9   5   61.61    1.42
  -3   9   5   60.95    1.25
   3   9  -5   60.08    1.87
   3  -9  -5   61.46    1.49
  -3  -9   5   64.56    1.61
   3   9  -4   30.76    0.89
   3   9  -4   32.50    0.88
  -3   9   4   31.04    0.67
   3  -9  -4   31.18    0.86
   3  -9  -4   30.80    0.82
  -3  -9   4   31.30    0.86
  -3   9   3   36.10    0.69
   3   9  -3   36.64    0.92
  -3   9   3   34.81    0.87
   3   9  -3   36.60    0.92
   3  -9  -3   36.57    0.86
   3  -9  -3   36.97    0.90
  -3  -9   3   35.92    0.90
  -3   9   2   48.51    1.04
   3   9  -2   47.52    1.09
  -3   9   2   47.22    0.87
   3   9  -2   49.48    1.10
   3  -9  -2   48.01    1.01
  -3  -9   2   48.04    1.08
   3  -9  -2   47.68    1.06
  -3  -9   2   47.25    1.07
   3   9  -1  164.32    3.10
  -3   9   1  160.51    2.94
   3   9  -1  165.93    3.12
   3  -9  -1  167.01    3.08
   3  -9  -1  164.26    2.97
  -3  -9   1  167.36    3.09
  -3  -9   1  166.96    3.15
  -3  -9   1  170.15    3.09
  -3   9   0   17.95    0.45
   3   9   0   17.92    0.54
   3   9   0   17.00    0.53
  -3  -9   0   17.52    0.50
   3  -9   0   17.69    0.36
  -3  -9   0   17.31    0.55
   3  -9   0   17.71    0.47
  -3  -9   0   17.60    0.50
   3  -9   0   17.26    0.48
  -3   9  -1    3.26    0.21
   3   9   1    3.48    0.24
   3   9   1    3.12    0.23
   3  -9   1    3.45    0.22
  -3  -9  -1    3.38    0.22
  -3  -9  -1    3.27    0.22
  -3  -9  -1    4.01    0.28
   3  -9   1    3.28    0.23
  -3   9  -2   11.89    0.44
   3   9   2   10.94    0.46
   3   9   2   12.46    0.47
  -3  -9  -2   11.90    0.43
   3  -9   2   12.80    0.48
  -3  -9  -2   11.67    0.42
   3  -9   2   11.99    0.44
  -3  -9  -2   12.05    0.49
   3   9   3   33.00    0.90
  -3   9  -3   32.59    0.89
   3   9   3   31.87    0.90
   3   9   3   32.72    0.89
  -3   9  -3   33.00    0.78
   3  -9   3   31.52    0.92
  -3  -9  -3   32.17    0.84
  -3  -9  -3   34.10    0.93
   3  -9   3   30.84    0.86
  -3   9  -4    5.78    0.33
  -3   9  -4    5.16    0.42
   3   9   4    5.97    0.41
   3   9   4    5.08    0.41
  -3   9  -4    5.89    0.21
   3   9   4    6.42    0.45
  -3  -9  -4    4.03    0.40
  -3  -9  -4    5.30    0.37
   3  -9   4    4.91    0.45
  -3   9  -5    4.97    0.53
   3   9   5    3.22    0.37
   3   9   5    4.26    0.48
  -3   9  -5    4.22    0.26
  -3   9  -5    3.83    0.36
   3   9   5    3.76    0.44
   3  -9   5    3.96    0.47
  -3  -9  -5    4.91    0.54
   3  -9   5    4.53    0.50
   3   9   6   -0.05    0.31
   3   9   6    0.69    0.35
  -3   9  -6   -0.10    0.25
  -3  -9  -6    0.55    0.34
   3  -9   6    0.22    0.38
   3  10  -8    0.13    0.43
  -3  10   8   -0.30    0.31
   3 -10  -8    0.03    0.44
   3  10  -7    2.07    0.41
  -3  10   7    2.66    0.31
   3 -10  -7    1.91    0.39
  -3  10   6   39.31    0.95
   3  10  -6   39.03    1.14
   3  10  -6   37.57    1.13
  -3 -10   6   35.90    1.23
   3 -10  -6   39.02    1.10
   3 -10  -6   39.60    1.15
  -3  10   5    4.92    0.40
  -3  10   5    4.50    0.25
   3  10  -5    4.83    0.40
   3  10  -5    4.79    0.42
   3 -10  -5    4.72    0.37
   3 -10  -5    4.66    0.39
  -3 -10   5    4.70    0.40
   3  10  -4    4.24    0.33
   3  10  -4    4.51    0.37
  -3  10   4    4.83    0.20
  -3  10   4    4.78    0.34
   3 -10  -4    4.70    0.34
   3 -10  -4    4.75    0.31
  -3 -10   4    5.21    0.36
   3  10  -3    4.24    0.33
   3  10  -3    4.23    0.28
  -3  10   3    3.58    0.27
  -3  10   3    4.39    0.15
   3  10  -3    4.15    0.29
   3 -10  -3    4.54    0.26
   3 -10  -3    4.27    0.28
  -3  10   2   60.78    1.30
   3  10  -2   61.75    1.35
   3  10  -2   61.33    1.35
  -3  10   2   61.36    1.14
  -3 -10   2   61.44    1.35
  -3 -10   2   63.58    1.34
   3 -10  -2   62.23    1.33
   3 -10  -2   62.85    1.26
   3  10  -1    6.84    0.31
  -3  10   1    6.23    0.21
   3  10  -1    6.55    0.32
  -3 -10   1    6.59    0.30
  -3 -10   1    6.11    0.33
   3 -10  -1    6.37    0.22
  -3 -10   1    6.69    0.31
   3 -10  -1    6.89    0.30
  -3  10   0   51.25    1.06
   3  10   0   52.88    1.18
   3  10   0   52.73    1.17
   3 -10   0   50.79    0.96
  -3 -10   0   53.21    1.14
  -3 -10   0   50.57    1.13
  -3 -10   0   54.09    1.21
   3 -10   0   50.74    1.11
  -3  10  -1    1.38    0.17
   3  10   1    1.53    0.19
   3  10   1    1.29    0.20
  -3 -10  -1    1.16    0.17
   3 -10   1    1.52    0.18
  -3 -10  -1    1.09    0.18
   3 -10   1    1.59    0.20
  -3 -10  -1    1.71    0.20
   3  10   2   43.76    1.07
   3  10   2   42.70    1.07
  -3  10  -2   42.99    1.03
   3  10   2   42.70    1.05
  -3 -10  -2   44.00    1.02
  -3 -10  -2   43.97    1.10
  -3 -10  -2   44.30    1.02
   3 -10   2   42.40    1.02
   3 -10   2   43.01    1.07
   3  10   3    1.75    0.25
   3  10   3    1.71    0.26
   3  10   3    1.81    0.24
  -3  10  -3    1.88    0.22
  -3  10  -3    1.93    0.27
   3 -10   3    1.77    0.23
   3 -10   3    1.72    0.26
  -3 -10  -3    1.82    0.23
  -3 -10  -3    1.65    0.30
   3  10   4    2.68    0.32
  -3  10  -4    2.73    0.28
  -3  10  -4    2.25    0.32
  -3  10  -4    2.96    0.14
   3  10   4    2.95    0.34
   3  10   4    3.33    0.38
   3 -10   4    2.68    0.33
  -3 -10  -4    3.43    0.35
   3 -10   4    2.48    0.33
   3  10   5    0.48    0.29
   3  10   5   -0.10    0.23
   3  10   5    0.47    0.34
  -3  10  -5    0.17    0.12
  -3  10  -5   -0.26    0.29
  -3  10  -5    0.41    0.21
  -3 -10  -5    0.41    0.30
   3 -10   5    0.49    0.30
   3 -10   5    0.51    0.29
  -3 -10  -5    0.37    0.26
   3  10   6   15.84    0.81
   3  10   6   14.20    0.80
   3 -10   6   13.88    0.90
  -3 -10  -6   14.83    0.78
   3  11  -8    0.00    0.48
  -3  11   8    0.57    0.37
  -3  11   7   16.39    0.65
   3  11  -7   19.16    0.89
   3 -11  -7   17.33    0.84
   3  11  -6   -0.07    0.27
   3  11  -6   -0.03    0.28
  -3  11   6   -0.23    0.15
  -3 -11   6    0.16    0.26
   3 -11  -6    0.16    0.26
   3 -11  -6    0.40    0.27
   3  11  -5   10.75    0.56
  -3  11   5   10.59    0.64
  -3  11   5   11.23    0.38
   3 -11  -5   11.41    0.56
   3 -11  -5   12.34    0.54
  -3 -11   5   11.33    0.55
   3  11  -4    0.61    0.19
  -3  11   4    0.56    0.19
   3  11  -4    0.75    0.18
   3  11  -4    0.46    0.19
  -3  11   4    0.57    0.10
   3 -11  -4    0.58    0.19
  -3 -11   4    0.37    0.18
   3 -11  -4    0.91    0.18
   3  11  -3    2.53    0.30
   3  11  -3    2.19    0.26
  -3  11   3    2.47    0.25
  -3  11   3    2.45    0.12
   3  11  -3    2.63    0.25
  -3 -11   3    2.36    0.26
   3 -11  -3    2.23    0.22
   3 -11  -3    2.15    0.22
  -3  11   2    2.41    0.13
   3  11  -2    2.75    0.25
   3  11  -2    2.36    0.25
   3 -11  -2    2.52    0.23
  -3 -11   2    2.30    0.24
   3 -11  -2    2.64    0.19
  -3 -11   2    2.35    0.25
  -3  11   1   10.42    0.30
   3  11  -1   10.53    0.41
   3  11  -1   10.37    0.41
   3 -11  -1   10.17    0.31
   3 -11  -1   10.66    0.40
  -3 -11   1   10.47    0.41
  -3 -11   1   10.03    0.43
  -3 -11   1   10.38    0.41
   3  11   0   20.11    0.62
   3  11   0   18.84    0.58
  -3  11   0   19.11    0.50
   3 -11   0   19.69    0.56
  -3 -11   0   18.93    0.57
  -3 -11   0   19.17    0.57
   3 -11   0   19.48    0.41
   3 -11   0   18.87    0.57
  -3  11  -1   28.83    0.73
   3  11   1   28.31    0.80
   3  11   1   28.24    0.78
  -3 -11  -1   29.55    0.76
   3 -11   1   28.76    0.76
  -3 -11  -1   28.93    0.82
  -3 -11  -1   28.59    0.76
   3 -11   1   28.58    0.75
   3  11   2    0.86    0.19
  -3  11  -2    0.52    0.26
   3  11   2    0.36    0.16
   3  11   2    0.63    0.16
   3 -11   2    0.64    0.16
  -3 -11  -2    0.14    0.15
   3 -11   2    0.68    0.17
  -3 -11  -2    0.59    0.15
  -3  11  -3  126.40    2.56
   3  11   3  129.45    2.59
   3  11   3  125.09    2.58
  -3 -11  -3  125.97    2.53
   3 -11   3  124.99    2.63
   3 -11   3  125.84    2.56
   3  11   4    0.52    0.26
   3  11   4    0.24    0.21
  -3  11  -4    0.19    0.15
   3  11   4    0.33    0.20
  -3 -11  -4    0.16    0.21
   3 -11   4    0.42    0.24
  -3 -11  -4    0.03    0.37
   3 -11   4    0.04    0.23
  -3  11  -5    0.85    0.22
   3  11   5    0.87    0.29
   3  11   5    0.43    0.29
  -3  11  -5    0.32    0.51
  -3  11  -5    0.88    0.12
   3 -11   5    1.38    0.34
   3 -11   5    0.30    0.32
  -3 -11  -5    1.33    0.30
   3  11   6   -0.05    0.37
  -3  11  -6    0.00    0.32
   3  11   6    0.14    0.35
  -3 -11  -6   -0.08    0.35
   3 -11   6    1.13    0.46
   3  12  -7    6.21    0.66
  -3  12   7    6.16    0.47
   3 -12  -7    5.84    0.62
  -3  12   6   13.11    0.47
   3  12  -6   12.33    0.67
   3  12  -6   12.19    0.71
  -3  12   6   12.01    0.67
   3 -12  -6   11.34    0.66
  -3 -12   6   12.29    0.71
   3 -12  -6   13.04    0.67
  -3  12   5    4.02    0.43
   3  12  -5    4.82    0.44
  -3  12   5    4.86    0.26
   3 -12  -5    4.45    0.38
   3 -12  -5    4.28    0.40
   3  12  -4    6.68    0.41
  -3  12   4    6.70    0.24
  -3  12   4    6.58    0.40
   3 -12  -4    6.91    0.42
   3 -12  -4    7.10    0.39
  -3 -12   4    7.86    0.52
   3  12  -3    0.39    0.15
   3  12  -3    0.48    0.17
   3  12  -3    0.74    0.16
  -3  12   3    0.74    0.09
  -3 -12   3    0.90    0.20
  -3 -12   3    0.57    0.17
   3 -12  -3    0.72    0.17
   3 -12  -3    0.77    0.18
  -3  12   2    2.15    0.14
   3  12  -2    2.00    0.24
   3  12  -2    2.74    0.25
   3 -12  -2    2.67    0.25
  -3 -12   2    2.04    0.24
   3 -12  -2    2.30    0.19
  -3 -12   2    2.42    0.26
   3  12  -1    2.01    0.23
   3  12  -1    1.79    0.22
  -3  12   1    1.58    0.14
   3 -12  -1    1.56    0.14
  -3 -12   1    1.71    0.21
  -3 -12   1    1.55    0.21
   3 -12  -1    1.53    0.20
  -3  12   0    1.46    0.17
  -3 -12   0    1.20    0.18
  -3 -12   0    1.09    0.17
   3 -12   0    1.08    0.17
  -3 -12   0    1.26    0.19
   3 -12   0    1.57    0.11
   3 -12   0    0.93    0.16
   3  12   1   17.57    0.61
  -3  12  -1   17.07    0.52
   3  12   1   17.12    0.58
  -3 -12  -1   17.48    0.62
   3 -12   1   16.52    0.56
  -3 -12  -1   16.89    0.56
   3  12   2   71.07    1.63
  -3  12  -2   76.45    1.61
   3  12   2   75.81    1.67
   3  12   2   73.23    1.67
  -3 -12  -2   74.02    1.61
  -3 -12  -2   73.11    1.61
   3 -12   2   72.97    1.66
  -3 -12  -2   79.08    1.75
   3 -12   2   74.47    1.62
   3  12   3   48.35    1.24
  -3  12  -3   50.44    1.25
   3  12   3   43.78    1.36
   3  12   3   47.37    1.26
  -3 -12  -3   49.35    1.20
   3 -12   3   47.67    1.27
  -3 -12  -3   48.91    1.19
   3 -12   3   50.31    1.24
   3  12   4   55.25    1.44
   3  12   4   55.55    1.41
   3  12   4   56.86    1.41
  -3  12  -4   55.81    1.26
   3 -12   4   55.67    1.49
   3 -12   4   54.60    1.40
  -3 -12  -4   49.96    1.50
  -3  12  -5    0.77    0.24
   3  12   5    0.92    0.32
   3  12   5    0.45    0.30
   3 -12   5    0.67    0.35
   3 -12   5    0.82    0.33
  -3 -12  -5    0.55    0.32
  -3  12  -6    0.72    0.32
   3  12   6    0.22    0.38
   3  12   6    0.88    0.41
   3 -12   6    0.78    0.49
  -3 -12  -6   -0.09    0.36
   3  13  -7    3.60    0.53
  -3  13   7    3.65    0.36
   3 -13  -7    3.52    0.53
  -3  13   6    1.63    0.23
  -3  13   6    1.18    0.37
   3  13  -6    1.69    0.37
  -3 -13   6    1.03    0.41
   3 -13  -6    1.56    0.34
   3 -13  -6    2.03    0.37
   3  13  -5    7.37    0.48
  -3  13   5    6.57    0.49
  -3  13   5    6.78    0.31
   3  13  -5    6.48    0.50
   3 -13  -5    6.44    0.49
   3 -13  -5    5.34    0.46
   3  13  -4    0.28    0.16
   3  13  -4   -0.03    0.20
  -3  13   4    0.10    0.19
  -3  13   4    0.26    0.09
   3 -13  -4   -0.09    0.18
  -3 -13   4   -0.28    0.18
   3 -13  -4    0.15    0.16
  -3  13   3    7.92    0.25
   3  13  -3    8.09    0.41
  -3  13   3    7.39    0.41
   3  13  -3    7.53    0.47
   3  13  -3    8.34    0.45
   3 -13  -3    7.83    0.37
   3 -13  -3    7.87    0.42
  -3 -13   3    7.91    0.44
  -3 -13   3    7.59    0.43
  -3  13   2    6.64    0.32
   3  13  -2    6.51    0.36
  -3  13   2    6.50    0.24
   3  13  -2    5.91    0.34
   3 -13  -2    5.87    0.29
  -3 -13   2    6.75    0.40
  -3 -13   2    7.02    0.38
   3 -13  -2    6.60    0.37
   3  13  -1   10.57    0.44
  -3  13   1   10.48    0.33
  -3 -13   1    9.84    0.44
   3 -13  -1   10.48    0.33
  -3 -13   1   10.31    0.47
  -3 -13   1    9.90    0.44
   3 -13  -1   10.60    0.45
   3  13   0   25.02    0.72
   3  13   0   26.15    0.78
  -3  13   0   24.99    0.64
   3 -13   0   23.95    0.73
  -3 -13   0   25.27    0.73
   3 -13   0   25.03    0.71
  -3 -13   0   23.73    0.70
  -3 -13   0   24.74    0.77
   3 -13   0   24.77    0.54
   3  13   1    0.99    0.20
  -3  13  -1    1.62    0.20
   3  13   1    1.47    0.25
  -3 -13  -1    1.27    0.20
  -3 -13  -1    1.42    0.24
   3 -13   1    1.37    0.21
  -3 -13  -1    1.45    0.21
  -3  13  -2   10.04    0.46
   3  13   2    8.22    0.55
   3 -13   2   10.24    0.47
   3 -13   2   10.53    0.51
  -3 -13  -2    9.50    0.46
  -3 -13  -2    9.72    0.51
  -3 -13  -2    9.78    0.46
   3  13   3  136.21    2.81
  -3  13  -3  140.93    2.81
   3  13   3  135.48    2.86
   3  13   3  134.99    2.81
   3 -13   3  138.01    2.81
  -3 -13  -3  142.77    2.81
  -3 -13  -3  135.95    2.77
   3  13   4    0.47    0.24
   3  13   4    0.87    0.28
  -3  13  -4    0.66    0.28
   3  13   4    0.43    0.33
   3 -13   4    0.73    0.28
  -3 -13  -4    0.90    0.26
   3 -13   4    0.40    0.28
  -3 -13  -4    0.96    0.48
   3  13   5    0.28    0.31
   3  13   5    0.94    0.33
  -3  13  -5    0.94    0.26
  -3 -13  -5    0.60    0.33
   3 -13   5    0.94    0.38
   3  13   6    0.32    0.41
   3 -13   6   -0.77    0.49
  -3 -13  -6   -0.06    0.40
   3  14  -7   -0.03    0.37
  -3  14   7   -0.20    0.25
   3  14  -7    0.33    0.44
   3 -14  -7    0.83    0.41
  -3  14   6   10.46    0.44
   3  14  -6   10.27    0.63
  -3  14   6   10.69    0.70
   3  14  -6    9.66    0.68
   3 -14  -6   11.46    0.69
   3  14  -5    0.12    0.26
   3  14  -5    0.11    0.23
  -3  14   5    0.22    0.13
   3 -14  -5    0.78    0.27
   3 -14  -5    0.37    0.22
  -3 -14   5    0.10    0.26
  -3  14   4    4.75    0.22
   3  14  -4    4.73    0.41
   3  14  -4    4.61    0.38
   3 -14  -4    5.24    0.43
  -3 -14   4    4.01    0.42
  -3  14   3    0.39    0.16
   3  14  -3    0.25    0.21
  -3  14   3    0.59    0.09
   3  14  -3    0.89    0.24
   3  14  -3    1.04    0.20
  -3  14   3    0.44    0.20
   3 -14  -3    0.44    0.15
   3 -14  -3    0.41    0.18
  -3 -14   3    0.38    0.21
   3  14  -2   60.01    1.40
  -3  14   2   59.43    1.18
   3  14  -2   60.91    1.48
   3  14  -2   57.40    1.34
  -3  14   2   58.67    1.28
  -3 -14   2   59.81    1.39
  -3 -14   2   57.06    1.39
   3 -14  -2   58.17    1.37
   3 -14  -2   58.20    1.26
   3  14  -1    1.60    0.22
  -3  14   1    1.36    0.15
  -3  14   1    1.17    0.14
   3 -14  -1    1.04    0.14
   3 -14  -1    1.03    0.21
  -3 -14   1    1.36    0.23
  -3 -14   1    1.06    0.21
   3 -14  -1    1.14    0.19
  -3 -14   1    1.38    0.22
   3  14   0    7.27    0.39
   3  14   0    7.20    0.44
  -3  14   0    6.88    0.32
   3 -14   0    7.15    0.39
  -3 -14   0    7.01    0.39
   3 -14   0    6.98    0.24
  -3 -14   0    7.40    0.43
  -3 -14   0    7.39    0.39
   3 -14   0    7.31    0.40
  -3  14  -1   13.88    0.49
   3  14   1   13.89    0.55
   3  14   1   13.78    0.68
  -3 -14  -1   13.22    0.53
   3 -14   1   12.91    0.53
  -3 -14  -1   13.25    0.62
  -3 -14  -1   14.79    0.56
   3  14   2   15.13    0.61
  -3  14  -2   15.42    0.58
   3  14   2   13.67    0.63
   3 -14   2   15.35    0.62
  -3 -14  -2   14.74    0.66
  -3 -14  -2   15.39    0.59
  -3 -14  -2   15.05    0.60
   3 -14   2   15.92    0.64
   3  14   3    0.43    0.23
   3  14   3    0.35    0.25
   3  14   3    0.33    0.21
  -3  14  -3    0.65    0.24
   3 -14   3    0.08    0.24
   3 -14   3    0.45    0.26
  -3 -14  -3    0.49    0.23
  -3 -14  -3    0.39    0.26
   3  14   4    6.15    0.53
   3  14   4    6.77    0.55
  -3  14  -4    6.68    0.55
  -3 -14  -4    7.24    0.54
   3 -14   4    6.79    0.56
   3 -14   4    6.47    0.62
   3  14   5    0.06    0.32
   3  14   5    0.89    0.35
   3 -14   5    0.64    0.39
  -3 -14  -5    0.46    0.33
   3  15  -7    4.13    0.56
   3  15  -7    4.63    0.53
   3 -15  -7    4.05    0.93
   3  15  -6    7.08    0.58
   3  15  -6    7.96    0.66
  -3  15   6    7.90    0.40
   3 -15  -6    6.57    0.63
   3  15  -5    4.96    0.52
  -3  15   5    4.26    0.28
  -3  15   5    4.45    0.54
   3  15  -5    4.51    0.52
   3  15  -5    3.48    0.42
  -3 -15   5    5.05    0.56
   3 -15  -5    5.06    0.47
   3 -15  -5    4.29    0.49
   3  15  -4    6.71    0.45
   3  15  -4    7.16    0.49
  -3  15   4    6.76    0.49
  -3  15   4    6.69    0.27
   3 -15  -4    7.21    0.44
   3 -15  -4    6.17    0.47
   3  15  -3    0.67    0.21
  -3  15   3    0.72    0.14
  -3  15   3    0.61    0.11
   3  15  -3    0.44    0.24
   3  15  -3    1.07    0.24
  -3  15   3    0.47    0.18
  -3  15   3    0.85    0.24
   3 -15  -3    0.72    0.22
  -3 -15   3    0.88    0.24
   3 -15  -3    0.68    0.18
  -3 -15   3    0.57    0.23
   3  15  -2    0.25    0.16
   3  15  -2    0.36    0.23
  -3  15   2    0.28    0.11
   3  15  -2    0.18    0.20
  -3  15   2    0.29    0.14
  -3 -15   2    0.25    0.19
   3 -15  -2    0.61    0.20
   3 -15  -2    0.27    0.14
  -3 -15   2    0.02    0.17
  -3  15   1   14.61    0.46
  -3  15   1   15.30    0.46
   3  15  -1   15.63    0.57
  -3 -15   1   15.06    0.59
   3 -15  -1   15.21    0.46
  -3 -15   1   15.57    0.60
   3 -15  -1   15.36    0.58
   3 -15  -1   15.60    0.59
  -3 -15   1   15.24    0.61
  -3  15   0   -0.17    0.12
   3  15   0   -0.13    0.14
  -3 -15   0    0.03    0.15
  -3 -15   0   -0.02    0.18
   3 -15   0    0.15    0.17
  -3 -15   0    0.11    0.19
   3 -15   0    0.06    0.16
   3 -15   0   -0.08    0.08
   3  15   1    8.50    0.55
   3  15   1    9.55    0.53
   3 -15   1    9.91    0.50
  -3 -15  -1   10.20    0.49
  -3 -15  -1   10.95    0.52
   3 -15   1   10.34    0.51
  -3 -15  -1   10.78    0.55
  -3  15  -2    7.71    0.45
   3  15   2    8.20    0.49
   3  15   2    8.79    0.54
   3 -15   2    8.76    0.50
  -3 -15  -2    7.51    0.52
  -3 -15  -2    8.42    0.57
  -3 -15  -2    8.17    0.48
   3  15   3   23.01    0.81
  -3  15  -3   18.79    0.74
   3  15   3   20.64    0.85
   3  15   3   22.00    0.80
   3 -15   3   21.62    0.84
  -3 -15  -3   21.72    0.87
   3 -15   3   19.60    0.79
  -3 -15  -3   21.98    0.78
   3  15   4   -0.07    0.28
  -3  15  -4    0.74    0.30
   3  15   4    0.42    0.30
   3 -15   4    0.05    0.31
  -3 -15  -4    0.14    0.31
  -3 -15  -4    0.02    0.29
   3 -15   4    0.09    0.31
   3  15   5    1.24    0.39
   3  15   5   -0.06    0.35
  -3 -15  -5    0.55    0.39
   3 -15   5    0.61    0.44
  -3  16   6    0.77    0.21
   3  16  -6    0.53    0.32
   3  16  -6   -0.21    0.38
   3 -16  -6    0.93    0.39
  -3  16   5    2.24    0.25
   3  16  -5    2.68    0.38
  -3  16   5    2.02    0.39
   3  16  -5    2.60    0.36
   3 -16  -5    1.16    0.33
   3 -16  -5    1.61    0.32
  -3  16   4   10.41    0.35
   3  16  -4   10.36    0.66
   3  16  -4   11.28    0.61
   3  16  -4    9.30    0.53
   3 -16  -4   10.12    0.59
  -3 -16   4   11.23    0.63
  -3 -16   4   10.63    0.64
   3 -16  -4   11.11    0.55
   3  16  -3    6.71    0.42
  -3  16   3    5.74    0.25
  -3  16   3    6.03    0.30
  -3  16   3    6.36    0.41
   3  16  -3    6.51    0.46
   3 -16  -3    5.90    0.45
  -3 -16   3    6.79    0.50
   3 -16  -3    5.71    0.39
   3  16  -2   23.99    0.89
   3  16  -2   25.01    0.81
   3  16  -2   25.26    0.76
  -3  16   2   24.57    0.70
  -3  16   2   24.41    0.63
   3 -16  -2   24.42    0.81
  -3 -16   2   25.63    0.83
  -3 -16   2   23.46    0.82
   3 -16  -2   23.99    0.69
  -3  16   1    7.84    0.33
   3  16  -1    7.80    0.42
  -3  16   1    7.48    0.34
  -3 -16   1    7.08    0.46
   3 -16  -1    7.65    0.33
  -3 -16   1    6.62    0.50
   3 -16  -1    6.53    0.50
  -3 -16   1    7.53    0.47
   3 -16  -1    6.69    0.61
   3  16   0    7.08    0.48
  -3  16   0    7.42    0.38
  -3 -16   0    8.87    0.47
  -3 -16   0    7.56    0.68
  -3 -16   0    7.39    0.55
   3 -16   0    7.21    0.28
   3 -16   0    7.22    0.67
   3 -16   0    7.83    0.53
   3  16   1    0.03    0.19
   3  16   1   -0.22    0.23
  -3  16  -1    0.03    0.17
  -3 -16  -1    0.29    0.23
   3 -16   1   -0.09    0.20
  -3 -16  -1    0.14    0.22
   3 -16   1    0.22    0.21
   3  16   2    0.12    0.21
  -3  16  -2    0.32    0.20
   3  16   2    0.11    0.24
  -3 -16  -2   -0.10    0.25
   3 -16   2   -0.10    0.22
  -3 -16  -2    0.21    0.24
  -3 -16  -2    0.18    0.24
   3  16   3    1.53    0.30
   3  16   3    2.43    0.35
   3  16   3    2.60    0.38
   3 -16   3    1.67    0.36
  -3 -16  -3    1.71    0.37
  -3 -16  -3    1.97    0.33
   3 -16   3    1.54    0.33
  -3  16  -4    3.15    0.59
   3  16   4    2.76    0.39
   3  16   4    2.87    0.43
   3 -16   4    2.85    0.45
  -3 -16  -4    2.64    0.43
  -3 -16  -4    1.94    0.39
   3  16   5    2.07    0.43
   3  16   5    1.84    0.53
   3 -16   5    2.50    0.54
  -3 -16  -5    1.28    0.44
   3  17  -6    7.17    0.72
   3  17  -6    6.15    0.62
   3 -17  -6    5.47    0.67
   3  17  -5   10.14    0.61
  -3  17   5    8.85    0.68
   3  17  -5   10.92    0.69
  -3  17   5   10.02    0.40
   3 -17  -5    8.86    0.62
   3 -17  -5   10.48    0.70
   3  17  -4    1.22    0.34
   3  17  -4    0.48    0.28
  -3  17   4    1.84    0.21
   3  17  -4    1.28    0.32
  -3 -17   4    0.95    0.32
   3 -17  -4    1.55    0.33
  -3 -17   4    0.74    0.31
   3 -17  -4    1.45    0.28
   3  17  -3    2.47    0.30
  -3  17   3    1.69    0.20
  -3  17   3    1.81    0.27
   3  17  -3    2.05    0.38
   3  17  -3    1.63    0.32
  -3  17   3    1.63    0.19
   3 -17  -3    1.79    0.26
   3 -17  -3    1.65    0.31
  -3 -17   3    1.45    0.31
  -3  17   2    2.29    0.25
   3  17  -2    1.91    0.27
  -3  17   2    2.80    0.30
   3 -17  -2    2.66    0.30
   3 -17  -2    2.33    0.33
  -3 -17   2    2.89    0.36
  -3  17   1   22.10    0.60
  -3  17   1   20.63    0.61
   3  17  -1   20.55    0.78
   3 -17  -1   21.29    0.75
   3 -17  -1   20.44    0.59
  -3 -17   1   22.37    0.78
   3 -17  -1   21.48    0.77
  -3 -17   1   21.27    0.77
  -3 -17   1   19.34    0.87
  -3  17   0   21.99    0.66
   3  17   0   21.53    0.73
   3 -17   0   21.19    0.78
   3 -17   0   20.85    0.54
  -3 -17   0   21.65    0.77
   3 -17   0   21.93    0.78
  -3 -17   0   22.60    0.78
  -3 -17   0   20.91    0.79
   3  17   1    4.56    0.44
   3  17   1    4.74    0.43
  -3  17  -1    4.73    0.39
   3 -17   1    4.42    0.43
  -3 -17  -1    4.83    0.45
  -3 -17  -1    4.41    0.43
   3 -17   1    4.32    0.44
  -3 -17  -1    4.84    0.49
  -3  17  -2    0.46    0.23
   3  17   2    0.58    0.26
   3  17   2    0.18    0.31
   3 -17   2    0.23    0.27
  -3 -17  -2    0.47    0.30
  -3 -17  -2    0.11    0.25
   3  17   3   -0.07    0.29
  -3  17  -3    0.20    0.28
   3  17   3    0.37    0.28
  -3 -17  -3    0.34    0.30
  -3 -17  -3    0.32    0.28
   3 -17   3   -0.32    0.31
   3  17   4    4.86    0.52
   3  17   4    3.67    0.47
   3 -17   4    4.17    0.53
  -3 -17  -4    4.93    0.62
   3  18  -6    3.78    0.47
   3  18  -6    4.05    0.60
   3  18  -5    6.39    0.66
  -3  18   5    6.18    0.35
   3  18  -5    6.97    0.56
   3 -18  -5    7.49    0.67
  -3 -18   5    6.81    0.72
   3  18  -4   11.79    0.61
  -3  18   4   11.64    0.39
  -3  18   4   11.48    0.70
   3  18  -4   11.82    0.67
  -3 -18   4   10.32    0.71
   3 -18  -4   11.55    0.62
   3 -18  -4   12.07    0.68
   3  18  -3    2.13    0.35
  -3  18   3    2.22    0.32
  -3  18   3    2.06    0.22
  -3  18   3    1.77    0.21
   3  18  -3    2.01    0.37
  -3 -18   3    1.70    0.35
  -3 -18   3    1.60    0.35
   3 -18  -3    1.82    0.44
   3 -18  -3    1.94    0.34
  -3  18   2    0.40    0.19
  -3  18   2    0.23    0.16
   3  18  -2   -0.01    0.32
   3  18  -2    0.30    0.26
   3 -18  -2    0.17    0.25
   3 -18  -2    0.39    0.19
   3 -18  -2    0.28    0.23
  -3 -18   2    0.16    0.26
   3  18  -1    5.15    0.42
  -3  18   1    4.42    0.31
  -3  18   1    4.23    0.32
   3 -18  -1    4.10    0.31
   3 -18  -1    4.52    0.44
   3 -18  -1    4.50    0.44
  -3 -18   1    5.20    0.47
   3  18   0   15.70    0.65
  -3 -18   0   15.90    0.72
  -3 -18   0   15.12    0.66
   3 -18   0   15.50    0.67
   3 -18   0   15.76    0.69
   3 -18   0   15.15    0.46
   3  18   1    1.68    0.31
  -3  18  -1    1.79    0.28
   3  18   1    1.10    0.36
   3 -18   1    1.74    0.33
  -3 -18  -1    2.06    0.32
  -3 -18  -1    1.53    0.34
   3 -18   1    2.33    0.34
   3  18   2    6.31    0.54
  -3  18  -2    4.71    0.49
  -3 -18  -2    4.93    0.51
   3 -18   2    4.94    0.53
  -3 -18  -2    6.48    0.54
   3 -18   2    4.41    0.54
  -3 -18  -2    4.38    0.54
  -3  18  -3    2.58    0.39
   3  18   3    1.65    0.36
   3  18   3    2.71    0.42
  -3 -18  -3    2.54    0.41
  -3 -18  -3    2.55    0.41
   3  18   4   -0.08    0.36
   3  18   4    0.28    0.36
  -3 -18  -4    0.49    0.39
   3  19  -5   13.69    0.71
   3  19  -5   14.27    0.84
  -3 -19   5   15.50    0.91
   3 -19  -5   15.98    0.89
  -3  19   4    0.04    0.37
  -3  19   4    0.16    0.21
   3  19  -4    0.62    0.30
  -3  19   4    0.36    0.16
   3  19  -4    0.21    0.26
   3 -19  -4    0.55    0.29
   3 -19  -4    0.50    0.31
  -3 -19   4   -0.02    0.36
   3  19  -3    0.04    0.29
  -3  19   3    0.14    0.14
  -3  19   3   -0.02    0.17
  -3  19   3    0.14    0.23
   3  19  -3    0.41    0.26
   3  19  -3    0.56    0.40
  -3 -19   3    0.59    0.36
  -3 -19   3    0.00    0.31
   3 -19  -3   -0.11    0.27
   3 -19  -3    0.05    0.24
  -3  19   2    1.16    0.24
  -3  19   2    0.79    0.20
   3  19  -2    0.79    0.25
   3  19  -2    1.10    0.36
   3 -19  -2    0.73    0.28
  -3 -19   2    1.15    0.35
  -3 -19   2    0.97    0.35
   3 -19  -2    1.06    0.32
   3 -19  -2    0.90    0.23
   3  19  -1    0.23    0.21
  -3  19   1    0.51    0.17
  -3  19   1    0.24    0.19
  -3 -19   1    0.13    0.29
   3 -19  -1    0.00    0.26
   3 -19  -1    0.60    0.19
  -3 -19   1    0.48    0.29
   3 -19  -1    0.26    0.27
  -3  19   0   -0.22    0.19
   3  19   0   -0.19    0.22
  -3 -19   0    0.16    0.29
   3 -19   0    0.31    0.28
  -3 -19   0    0.42    0.29
  -3 -19   0   -0.45    0.25
   3 -19   0    0.19    0.27
  -3  19  -1   20.56    0.74
   3  19   1   21.53    0.82
  -3 -19  -1   20.89    0.84
  -3 -19  -1   20.07    0.85
   3 -19   1   19.39    0.84
   3 -19   1   20.61    0.85
  -3 -19  -1   20.51    0.90
   3  19   2    0.23    0.30
   3 -19   2    0.68    0.32
  -3 -19  -2    1.02    0.36
  -3 -19  -2    0.73    0.33
   3  19   3    0.83    0.36
   3  19   3    0.97    0.35
  -3  19  -3    0.88    0.35
  -3 -19  -3    0.48    0.36
   3  19   4    0.28    0.41
  -3 -19  -4    0.31    0.43
   3  20  -5    1.27    0.38
   3  20  -5    1.13    0.45
   3 -20  -5    1.12    0.60
  -3 -20   5    0.26    0.49
   3  20  -4    8.05    0.59
   3  20  -4    8.65    0.69
  -3  20   4    7.44    0.36
   3 -20  -4    7.89    0.67
  -3 -20   4    7.03    0.72
   3 -20  -4    7.41    0.67
  -3  20   3   11.29    0.61
   3  20  -3   11.50    0.62
  -3  20   3   10.75    0.47
  -3  20   3   10.12    0.41
   3 -20  -3   10.56    0.61
  -3 -20   3    8.87    0.71
   3 -20  -3   11.43    0.71
  -3  20   2    3.45    0.37
   3  20  -2    3.47    0.38
  -3  20   2    3.47    0.39
   3  20  -2    2.46    0.44
  -3 -20   2    3.25    0.44
   3 -20  -2    3.70    0.43
  -3 -20   2    2.21    0.55
   3 -20  -2    3.30    0.34
  -3  20   1    2.58    0.31
   3  20  -1    1.70    0.31
   3 -20  -1    1.48    0.36
   3 -20  -1    1.94    0.26
  -3 -20   1    1.90    0.39
   3 -20  -1    2.02    0.36
  -3 -20   1    2.77    0.42
  -3  20   0    4.96    0.45
   3  20   0    6.50    0.54
  -3 -20   0    5.23    0.62
   3 -20   0    5.36    0.58
  -3 -20   0    5.84    0.57
  -3 -20   0    4.66    0.52
   3 -20   0    4.61    0.54
  -3  20  -1    1.82    0.33
   3  20   1    2.10    0.35
  -3 -20  -1    1.38    0.38
  -3 -20  -1    1.64    0.42
   3 -20   1    1.09    0.35
  -3 -20  -1    1.86    0.38
   3  20   2    0.64    0.35
  -3  20  -2    0.85    0.42
  -3 -20  -2    1.56    0.38
   3 -20   2    1.35    0.40
   3  20   3    0.40    0.38
   3  20   3   -0.02    0.36
   3 -20   3    0.42    0.37
  -3 -20  -3    0.29    0.39
   3  21  -4    2.42    0.40
   3  21  -4    2.04    0.45
   3 -21  -4    2.02    0.42
  -3 -21   4    3.09    0.53
   3  21  -3    5.09    0.55
  -3  21   3    4.92    0.35
  -3 -21   3    4.12    0.53
   3 -21  -3    5.67    0.64
   3 -21  -3    4.10    0.43
   3  21  -2    6.92    0.55
  -3  21   2    7.36    0.51
  -3  21   2    6.77    0.45
   3 -21  -2    6.34    0.61
  -3 -21   2    7.12    0.67
   3 -21  -2    5.72    0.50
  -3  21   1    0.78    0.26
   3  21  -1    1.18    0.33
  -3 -21   1    0.92    0.36
   3 -21  -1    1.01    0.33
   3 -21  -1    0.62    0.30
   3  21   0   -0.21    0.28
  -3  21   0   -0.21    0.26
   3 -21   0   -0.01    0.32
  -3 -21   0    0.26    0.37
  -3 -21   0   -0.07    0.31
  -3  21  -1   13.13    0.70
   3  21   1   14.53    0.75
   3 -21   1   15.34    0.81
  -3 -21  -1   13.83    0.80
   3  21   2    1.93    0.43
  -3  21  -2    2.86    0.42
   3 -21   2    2.65    0.46
  -3 -21  -2    3.07    0.49
   3  22  -3    1.92    0.39
  -3 -22   3    1.29    0.47
   3 -22  -3    1.94    0.40
   3 -22  -3    1.88    0.49
   3  22  -2   14.19    0.73
   3 -22  -2   14.35    0.69
  -3 -22   2   13.60    0.85
   3 -22  -2   14.80    0.82
  -3  22   1   -0.12    0.26
   3  22  -1   -0.17    0.31
   3 -22  -1    0.32    0.25
   3 -22  -1    0.25    0.35
  -3 -22   1    0.23    0.36
   3  22   0    2.56    0.40
   3 -22   0    3.36    0.48
  -3 -22   0    2.06    0.44
   3  22   1    4.86    0.50
  -3 -22  -1    4.92    0.55
   3 -22   1    4.72    0.56
  -3  22  -2    1.70    0.42
   3  22   2    2.59    0.47
  -3 -22  -2    2.90    0.52
   3 -22   2    1.17    0.48
   3  23  -2   -0.28    0.32
   3 -23  -2    0.21    0.42
   3 -23  -2    0.58    0.42
  -3 -23   2    0.91    0.47
   3  23  -1    7.51    0.68
   3 -23  -1    7.27    0.73
  -3 -23   1    9.05    0.79
   3  23   0    1.78    0.43
   3 -23   0    2.21    0.46
  -3 -23   0    1.99    0.48
   3  23   1    1.75    0.44
  -3 -23  -1    2.48    0.52
   3 -23   1    1.76    0.50
  -4   0   9   -0.53    0.47
   4   0  -8    9.91    0.70
  -4   0   8   10.83    0.72
   4   0  -8    9.96    0.60
   4   0  -7   -0.03    0.24
   4   0  -7    0.00    0.19
  -4   0   7    0.15    0.23
   4   0  -6   60.19    1.48
   4   0  -6   62.74    1.38
  -4   0   6   63.05    1.45
  -4   0   6   64.22    1.45
   4   0  -6   59.66    1.61
   4   0  -5   -0.05    0.12
   4   0  -5    0.04    0.10
  -4   0   5    0.05    0.12
  -4   0   5    0.07    0.13
   4   0  -4    0.11    0.10
  -4   0   4    0.23    0.09
   4   0  -4    0.50    0.10
  -4   0   3   -0.05    0.06
   4   0  -3    0.26    0.08
   4   0  -3    0.04    0.07
   4   0  -2    0.47    0.07
   4   0  -1   -0.03    0.06
   4   0   0   97.57    1.82
   4   0   0   94.55    1.83
   4   0   1   -0.06    0.07
   4   0   1    0.06    0.06
  -4   0  -1    0.01    0.07
   4   0   1    0.08    0.05
   4   0   2   88.42    1.69
   4   0   2   86.79    1.69
  -4   0  -2   86.61    1.72
  -4   0  -2   86.42    1.79
   4   0   2   87.64    1.79
   4   0   3    0.16    0.12
   4   0   3    0.03    0.14
  -4   0  -3   -0.06    0.07
   4   0   3   -0.04    0.10
  -4   0  -3   -0.10    0.10
  -4   0  -3    0.04    0.15
   4   0   4    4.08    0.30
  -4   0  -4    3.82    0.25
   4   0   4    4.10    0.34
  -4   0  -4    3.91    0.31
   4   0   4    4.90    0.39
   4   0   5    0.39    0.19
  -4   0  -5   -0.04    0.19
   4   0   5   -0.21    0.22
   4   0   5   -0.12    0.23
  -4   0  -5    0.03    0.17
   4   0   6   26.82    1.05
  -4   0  -6   28.28    0.82
  -4   1   9    1.11    0.48
  -4  -1   9    0.95    0.52
  -4   1   8    0.28    0.33
   4   1  -8   -0.08    0.31
   4   1  -8    0.47    0.28
  -4  -1   8    0.01    0.34
   4  -1  -8    0.41    0.34
   4  -1  -8    0.57    0.26
   4   1  -7   30.62    0.99
  -4   1   7   29.90    0.93
   4   1  -7   30.01    0.91
   4  -1  -7   29.74    0.85
  -4  -1   7   26.32    1.14
   4  -1  -7   29.78    1.02
   4  -1  -7   29.21    0.98
   4   1  -6   10.51    0.45
   4   1  -6    9.08    0.72
  -4   1   6    9.92    0.48
   4   1  -6    9.23    0.58
  -4   1   6   10.40    0.48
  -4  -1   6   11.11    0.51
   4  -1  -6    9.99    0.49
   4  -1  -6    9.64    0.58
  -4  -1   6   10.19    0.50
  -4   1   5   10.07    0.41
   4   1  -5   10.28    0.44
  -4   1   5   10.03    0.41
   4   1  -5   10.21    0.40
   4  -1  -5    9.64    0.37
  -4  -1   5   10.57    0.44
   4  -1  -5   10.49    0.45
  -4  -1   5    9.86    0.41
  -4   1   4   10.85    0.37
   4   1  -4   10.55    0.40
   4   1  -4   10.48    0.37
  -4  -1   4   10.66    0.36
   4  -1  -4   10.49    0.34
   4  -1  -4   10.60    0.40
  -4   1   3  120.79    2.20
   4   1  -3  120.18    2.26
   4   1  -3  119.85    2.26
   4  -1  -3  119.10    2.25
  -4  -1   3  118.17    2.20
   4  -1  -3  120.33    2.21
   4   1  -2   29.54    0.61
  -4  -1   2   27.69    0.53
  -4  -1   2   28.32    0.53
   4  -1  -2   28.75    0.59
   4   1  -1    1.60    0.10
   4   1  -1    2.09    0.08
   4   1  -1    1.97    0.15
   4   1   0   45.89    0.83
   4   1   0   45.57    0.97
   4   1   0   45.34    0.98
   4   1   0   47.59    0.84
   4  -1   0   45.84    0.95
  -4  -1   0   47.15    0.99
   4  -1   0   46.70    0.95
   4   1   1   32.34    0.77
  -4   1  -1   30.73    0.76
   4   1   1   33.46    0.67
   4   1   1   31.91    0.73
  -4   1  -1   32.28    0.72
  -4  -1  -1   32.30    0.75
   4  -1   1   32.37    0.76
   4  -1   1   32.78    0.70
   4  -1   1   32.50    0.65
   4   1   2   18.83    0.58
   4   1   2   20.07    0.53
  -4   1  -2   18.86    0.58
  -4   1  -2   19.31    0.51
   4   1   2   19.30    0.51
  -4  -1  -2   19.25    0.59
   4  -1   2   19.14    0.49
   4  -1   2   19.72    0.58
   4  -1   2   19.51    0.50
  -4  -1  -2   19.03    0.54
   4   1   3   77.45    1.71
   4   1   3   78.04    1.63
  -4   1  -3   80.73    1.72
  -4   1  -3   78.73    1.47
   4   1   3   79.47    1.61
  -4   1  -3   79.45    1.60
   4  -1   3   81.22    1.63
   4  -1   3   78.20    1.71
  -4  -1  -3   78.72    1.64
  -4  -1  -3   78.18    1.72
   4  -1   3   79.12    1.59
  -4  -1  -3   79.49    1.50
   4   1   4    2.76    0.35
   4   1   4    3.42    0.32
  -4   1  -4    2.82    0.22
   4   1   4    2.97    0.28
  -4   1  -4    3.16    0.28
   4  -1   4    2.73    0.32
   4  -1   4    3.26    0.28
  -4  -1  -4    2.74    0.30
   4  -1   4    2.39    0.29
  -4  -1  -4    3.23    0.24
  -4   1  -5   12.71    0.48
   4   1   5   13.22    0.66
   4   1   5   12.45    0.56
   4   1   5   12.48    0.61
  -4   1  -5   13.31    0.56
   4  -1   5   11.60    0.64
   4  -1   5   13.17    0.61
  -4  -1  -5   13.10    0.49
   4  -1   5   12.43    0.54
  -4   1  -6    8.67    0.59
   4   1   6    7.96    0.68
  -4   1  -6    8.25    0.48
   4  -1   6    8.22    0.69
  -4  -1  -6    6.90    0.82
  -4  -1  -6    7.85    0.49
  -4   2   9   -0.02    0.47
  -4  -2   9    0.55    0.51
   4   2  -8    8.05    0.67
   4   2  -8    7.36    0.57
  -4   2   8    6.43    0.61
   4  -2  -8    7.57    0.55
   4  -2  -8    5.82    0.63
  -4  -2   8    8.71    0.72
   4   2  -7    0.69    0.25
  -4   2   7    0.17    0.22
   4   2  -7    0.41    0.21
   4  -2  -7    0.25    0.25
   4  -2  -7    0.07    0.23
  -4  -2   7    0.85    0.30
   4  -2  -7    0.27    0.18
  -4   2   6   10.52    0.47
  -4   2   6   10.12    0.48
   4   2  -6   10.27    0.46
  -4  -2   6    9.84    0.52
  -4  -2   6   10.24    0.49
   4  -2  -6    9.88    0.41
  -4   2   5    4.32    0.28
   4   2  -5    4.09    0.31
  -4   2   5    4.15    0.30
   4   2  -5    4.41    0.29
  -4  -2   5    4.54    0.36
   4  -2  -5    4.70    0.33
   4  -2  -5    3.94    0.30
   4  -2  -5    4.31    0.24
   4   2  -4    0.81    0.14
   4   2  -4    0.77    0.14
  -4   2   4    1.04    0.14
   4  -2  -4    1.41    0.13
   4  -2  -4    0.89    0.16
  -4  -2   4    1.06    0.15
   4   2  -3   33.87    0.79
   4   2  -3   34.52    0.78
  -4   2   3   34.19    0.72
   4  -2  -3   34.06    0.70
   4  -2  -3   33.89    0.76
  -4  -2   3   33.25    0.73
   4   2  -2   71.40    1.35
  -4  -2   2   69.47    1.28
   4  -2  -2   72.04    1.33
  -4  -2   2   70.13    1.29
   4   2  -1   68.21    1.24
   4   2  -1   68.36    1.24
   4   2  -1   65.36    1.37
   4  -2  -1   69.02    1.28
   4   2   0  239.48    4.20
   4   2   0  241.25    4.21
   4   2   0  240.76    4.34
   4  -2   0  239.29    4.27
  -4  -2   0  240.76    4.35
   4  -2   0  242.26    4.29
   4   2   1    0.05    0.07
  -4   2  -1    0.07    0.08
   4   2   1    0.09    0.08
  -4   2  -1    0.18    0.07
   4   2   1    0.04    0.05
   4  -2   1    0.09    0.05
   4  -2   1    0.13    0.07
  -4  -2  -1    0.24    0.09
   4  -2   1    0.09    0.05
  -4   2  -2   43.91    0.93
   4   2   2   41.69    1.03
   4   2   2   44.55    0.98
  -4   2  -2   44.59    1.03
   4   2   2   44.83    0.96
   4  -2   2   44.17    0.91
   4  -2   2   44.79    0.94
  -4  -2  -2   43.81    0.83
   4  -2   2   45.68    1.03
  -4  -2  -2   41.86    0.99
  -4  -2  -2   42.89    0.82
  -4   2  -3    0.38    0.11
   4   2   3    0.14    0.13
   4   2   3    0.13    0.13
  -4   2  -3    0.33    0.15
   4   2   3    0.36    0.14
  -4   2  -3    0.36    0.08
  -4  -2  -3    0.12    0.08
  -4  -2  -3    0.18    0.14
   4  -2   3    0.40    0.15
   4  -2   3    0.34    0.10
   4  -2   3    0.12    0.11
  -4  -2  -3    0.31    0.13
  -4   2  -4    1.05    0.14
   4   2   4    0.80    0.18
   4   2   4    0.78    0.21
  -4   2  -4    1.07    0.18
   4   2   4    1.03    0.21
  -4   2  -4    0.98    0.22
   4  -2   4    1.10    0.24
  -4  -2  -4    1.03    0.22
  -4  -2  -4    0.78    0.15
   4  -2   4    0.84    0.20
   4  -2   4    1.11    0.18
  -4   2  -5    0.49    0.20
   4   2   5    0.55    0.26
  -4   2  -5    0.52    0.17
   4   2   5    0.44    0.23
   4   2   5    0.53    0.25
  -4  -2  -5    0.31    0.24
  -4  -2  -5    0.68    0.19
   4  -2   5    0.14    0.23
   4  -2   5    0.16    0.24
  -4   2  -6    6.46    0.53
  -4   2  -6    6.55    0.44
   4   2   6    5.78    0.65
   4   2   6    6.45    0.56
  -4  -2  -6    5.97    0.60
   4  -2   6    7.63    0.66
  -4  -2  -6    5.48    0.46
   4   3  -8    0.31    0.30
   4   3  -8    0.06    0.34
  -4   3   8    0.18    0.31
  -4  -3   8    0.19    0.38
   4  -3  -8    0.85    0.28
   4  -3  -8    0.38    0.33
   4   3  -7    1.65    0.28
   4   3  -7    1.99    0.36
  -4   3   7    1.92    0.28
   4  -3  -7    1.94    0.25
   4  -3  -7    1.79    0.34
  -4  -3   7    2.49    0.37
   4   3  -6    9.32    0.58
  -4   3   6    9.78    0.44
  -4   3   6   10.65    0.50
   4   3  -6   11.06    0.49
   4  -3  -6   10.30    0.41
  -4  -3   6    9.84    0.49
  -4  -3   6    9.97    0.53
   4   3  -5    4.74    0.33
  -4   3   5    4.61    0.27
   4   3  -5    4.78    0.31
  -4   3   5    4.78    0.30
   4  -3  -5    3.99    0.30
  -4  -3   5    3.81    0.34
   4  -3  -5    4.43    0.23
   4  -3  -5    4.83    0.33
  -4   3   4    0.36    0.11
   4   3  -4    0.37    0.13
   4   3  -4    0.33    0.11
   4  -3  -4    0.30    0.11
  -4  -3   4    0.31    0.10
   4  -3  -4    0.47    0.08
  -4   3   3  111.58    2.10
   4   3  -3  114.80    2.18
   4   3  -3  114.97    2.21
   4  -3  -3  111.69    2.05
  -4  -3   3  113.89    2.13
   4  -3  -3  116.33    2.16
   4   3  -2   15.04    0.39
   4  -3  -2   14.86    0.36
  -4  -3   2   14.75    0.35
  -4  -3   2   14.81    0.34
   4   3  -1   63.66    1.31
   4   3  -1   63.52    1.19
   4   3  -1   63.99    1.20
   4  -3  -1   62.95    1.19
   4   3   0    0.20    0.07
  -4   3   0    0.24    0.07
   4   3   0    0.24    0.05
   4   3   0    0.32    0.06
  -4  -3   0    0.20    0.09
   4  -3   0    0.24    0.06
   4  -3   0    0.31    0.07
  -4   3  -1   28.06    0.69
  -4   3  -1   28.64    0.62
   4   3   1   28.05    0.72
   4   3   1   28.75    0.64
   4   3   1   29.31    0.70
  -4  -3  -1   29.42    0.73
   4  -3   1   28.86    0.70
   4  -3   1   29.79    0.60
   4  -3   1   28.56    0.60
   4   3   2   43.79    0.96
   4   3   2   43.31    1.03
  -4   3  -2   42.86    1.02
   4   3   2   43.22    0.98
  -4   3  -2   44.47    0.91
  -4  -3  -2   43.42    0.85
   4  -3   2   43.68    0.93
  -4  -3  -2   44.01    1.02
  -4  -3  -2   43.88    0.85
   4  -3   2   43.83    0.89
   4  -3   2   43.84    1.03
  -4   3  -3   57.48    1.09
   4   3   3   58.96    1.28
  -4   3  -3   56.44    1.19
   4   3   3   58.59    1.34
   4   3   3   58.98    1.28
  -4   3  -3   57.46    1.33
   4  -3   3   57.41    1.18
   4  -3   3   56.89    1.34
  -4  -3  -3   50.32    1.39
  -4  -3  -3   58.34    1.16
   4  -3   3   58.88    1.26
   4   3   4    0.35    0.17
   4   3   4   -0.08    0.15
  -4   3  -4   -0.02    0.11
  -4   3  -4   -0.05    0.12
  -4   3  -4   -0.07    0.17
   4   3   4    0.09    0.17
  -4  -3  -4    0.12    0.13
  -4  -3  -4   -0.01    0.16
   4  -3   4    0.22    0.18
   4  -3   4   -0.11    0.12
   4  -3   4    0.21    0.17
  -4   3  -5    3.44    0.35
  -4   3  -5    2.80    0.38
   4   3   5    3.55    0.41
  -4   3  -5    3.32    0.29
   4   3   5    2.92    0.38
   4   3   5    3.30    0.38
   4  -3   5    2.98    0.37
  -4  -3  -5    4.09    0.34
   4  -3   5    3.91    0.45
  -4  -3  -5    4.40    0.43
   4   3   6    5.66    0.66
   4   3   6    7.77    0.58
  -4   3  -6    7.36    0.44
  -4  -3  -6    5.72    0.63
  -4  -3  -6    6.83    0.48
   4  -3   6    6.06    0.67
   4   4  -8    9.44    0.70
   4   4  -8    9.26    0.64
  -4   4   8   10.83    0.66
  -4  -4   8   10.46    0.80
   4  -4  -8    8.80    0.56
   4  -4  -8    8.79    0.63
  -4   4   7   16.65    0.65
   4   4  -7   15.60    0.73
   4   4  -7   15.44    0.66
   4  -4  -7   15.56    0.72
  -4  -4   7   17.10    0.78
   4  -4  -7   16.39    0.59
  -4   4   6    0.17    0.15
   4   4  -6   -0.04    0.20
   4   4  -6   -0.07    0.16
  -4   4   6    0.11    0.18
  -4  -4   6    0.25    0.20
  -4  -4   6    0.00    0.19
   4  -4  -6    0.02    0.18
   4  -4  -6    0.09    0.12
   4   4  -5   26.11    0.78
   4   4  -5   25.79    0.75
  -4   4   5   26.47    0.67
  -4   4   5   26.32    0.83
  -4  -4   5   26.73    0.75
   4  -4  -5   26.93    0.78
   4  -4  -5   25.65    0.77
   4  -4  -5   26.22    0.63
  -4   4   4    8.25    0.33
   4   4  -4    8.23    0.36
   4   4  -4    8.98    0.38
  -4   4   4    8.56    0.28
  -4  -4   4    8.77    0.36
   4  -4  -4    8.31    0.35
   4  -4  -4    8.40    0.37
   4  -4  -4    8.60    0.26
   4   4  -3   41.61    1.00
   4   4  -3   43.98    0.97
  -4   4   3   43.44    0.90
   4  -4  -3   44.45    0.95
  -4  -4   3   43.47    0.93
   4  -4  -3   44.18    0.81
   4   4  -2   60.95    1.20
   4  -4  -2   60.72    1.17
  -4  -4   2   59.30    1.15
   4  -4  -2   60.45    1.07
   4  -4  -2   59.45    1.08
  -4  -4   2   59.93    1.16
   4   4  -1    3.99    0.16
   4   4  -1    3.36    0.21
   4   4  -1    3.96    0.17
  -4  -4   1    3.68    0.11
   4  -4  -1    3.80    0.13
   4   4   0  209.89    3.86
  -4   4   0  212.80    3.79
   4   4   0  211.71    3.76
   4   4   0  211.99    3.76
   4  -4   0  209.81    3.78
  -4  -4   0  212.69    3.89
   4  -4   0  210.45    3.74
  -4   4  -1    0.57    0.11
   4   4   1    0.56    0.13
   4   4   1    0.77    0.11
   4   4   1    0.38    0.10
  -4  -4  -1    0.54    0.06
   4  -4   1    0.60    0.08
  -4  -4  -1    0.49    0.13
   4  -4   1    0.70    0.11
   4  -4   1    0.56    0.07
  -4  -4  -1    0.56    0.07
  -4   4  -2   75.62    1.43
  -4   4  -2   75.22    1.57
   4   4   2   73.95    1.51
   4   4   2   76.77    1.60
   4   4   2   72.95    1.54
  -4  -4  -2   74.88    1.41
   4  -4   2   73.74    1.41
  -4  -4  -2   73.21    1.41
  -4  -4  -2   75.30    1.58
   4  -4   2   73.96    1.48
   4  -4   2   76.53    1.58
   4   4   3    8.55    0.42
  -4   4  -3    8.80    0.25
  -4   4  -3    8.69    0.42
   4   4   3    8.68    0.39
  -4   4  -3    8.89    0.31
   4   4   3    8.66    0.39
   4  -4   3    9.85    0.44
   4  -4   3    8.85    0.31
  -4  -4  -3    8.72    0.32
   4  -4   3    8.54    0.38
  -4  -4  -3    9.32    0.43
  -4   4  -4    2.64    0.21
  -4   4  -4    2.75    0.25
  -4   4  -4    2.95    0.34
   4   4   4    2.82    0.35
   4   4   4    2.75    0.29
   4   4   4    2.49    0.29
  -4  -4  -4    2.43    0.29
   4  -4   4    2.53    0.32
  -4  -4  -4    3.04    0.27
   4  -4   4    2.76    0.31
   4   4   5    7.76    0.50
   4   4   5    7.17    0.51
  -4   4  -5    6.89    0.57
   4   4   5    6.75    0.53
  -4   4  -5    7.42    0.36
  -4  -4  -5    7.76    0.41
   4  -4   5    8.00    0.57
   4  -4   5    7.38    0.51
  -4   4  -6    0.86    0.23
  -4   4  -6    0.99    0.28
   4   4   6    1.22    0.32
   4   4   6    1.30    0.42
   4  -4   6    1.03    0.39
  -4  -4  -6    0.50    0.35
  -4  -4  -6    0.81    0.27
   4   5  -8    1.20    0.40
  -4   5   8    1.32    0.34
   4  -5  -8    1.68    0.39
   4  -5  -8    1.34    0.31
  -4  -5   8    0.71    0.43
   4   5  -7    0.62    0.25
  -4   5   7    0.21    0.21
   4   5  -7    0.65    0.25
   4  -5  -7    0.35    0.19
  -4  -5   7    0.42    0.29
   4  -5  -7    0.46    0.25
  -4  -5   7    0.16    0.28
   4   5  -6   12.05    0.55
  -4   5   6   12.31    0.54
  -4   5   6   11.70    0.46
   4   5  -6   12.19    0.56
   4  -5  -6   11.79    0.43
   4  -5  -6   12.13    0.57
   4   5  -5   28.93    0.84
  -4   5   5   30.74    0.73
   4   5  -5   30.27    0.85
   4  -5  -5   30.61    0.85
  -4  -5   5   30.69    0.84
   4  -5  -5   30.73    0.85
   4  -5  -5   29.98    0.69
   4   5  -4    2.15    0.20
  -4   5   4    2.60    0.15
   4   5  -4    2.52    0.25
  -4   5   4    2.53    0.21
   4  -5  -4    2.56    0.23
   4  -5  -4    2.71    0.14
   4  -5  -4    2.22    0.23
  -4  -5   4    2.51    0.23
  -4   5   3   22.40    0.54
   4   5  -3   23.12    0.61
   4   5  -3   22.45    0.65
   4  -5  -3   22.57    0.61
  -4  -5   3   22.20    0.57
   4  -5  -3   22.91    0.59
   4   5  -2    0.62    0.13
   4   5  -2    0.91    0.12
  -4  -5   2    0.97    0.11
  -4  -5   2    0.99    0.11
   4  -5  -2    0.89    0.10
   4   5  -1  140.58    2.53
   4   5  -1  141.20    2.55
   4   5  -1  137.91    2.63
  -4  -5   1  135.67    2.47
  -4  -5   1  135.23    2.47
   4  -5  -1  138.07    2.48
   4  -5  -1  137.81    2.45
   4   5   0   77.80    1.57
   4   5   0   76.59    1.48
   4   5   0   75.29    1.47
  -4   5   0   78.70    1.48
   4  -5   0   75.89    1.41
  -4  -5   0   76.35    1.40
  -4  -5   0   77.05    1.58
   4  -5   0   77.98    1.48
  -4  -5   0   75.89    1.40
  -4   5  -1   95.68    1.87
   4   5   1   94.92    1.85
   4   5   1   98.54    1.94
   4   5   1   94.58    1.90
  -4  -5  -1   96.51    1.76
  -4  -5  -1   95.13    1.76
  -4  -5  -1   97.30    1.95
   4  -5   1   98.12    1.89
   4  -5   1   96.22    1.79
   4  -5   1   95.81    1.72
   4   5   2    9.71    0.39
  -4   5  -2    9.58    0.39
   4   5   2    9.90    0.41
  -4   5  -2   10.31    0.28
   4   5   2    9.79    0.37
   4  -5   2    9.93    0.27
  -4  -5  -2    9.88    0.31
   4  -5   2    9.78    0.41
   4  -5   2   10.37    0.35
  -4  -5  -2   10.03    0.31
  -4  -5  -2    9.53    0.41
   4   5   3    6.45    0.50
  -4   5  -3    7.71    0.28
  -4   5  -3    8.05    0.41
   4   5   3    7.42    0.41
  -4   5  -3    7.99    0.24
   4   5   3    7.71    0.38
  -4  -5  -3    7.94    0.41
   4  -5   3    7.65    0.42
  -4  -5  -3    8.16    0.31
   4  -5   3    7.58    0.36
   4   5   4   16.57    0.63
   4   5   4   17.52    0.64
  -4   5  -4   17.39    0.50
   4   5   4   16.76    0.67
  -4   5  -4   16.21    0.47
   4  -5   4   18.00    0.63
  -4  -5  -4   16.51    0.54
   4  -5   4   16.44    0.68
  -4  -5  -4   16.27    0.76
  -4   5  -5    3.20    0.33
  -4   5  -5    2.54    0.35
  -4   5  -5    3.00    0.29
   4   5   5    3.13    0.39
   4   5   5    3.77    0.45
   4   5   5    3.78    0.45
   4  -5   5    3.56    0.45
  -4  -5  -5    3.03    0.35
   4  -5   5    4.06    0.45
   4   5   6    2.12    0.41
  -4   5  -6    2.95    0.33
  -4   5  -6    2.40    0.27
   4   5   6    2.51    0.40
   4  -5   6    2.59    0.48
  -4  -5  -6    2.09    0.33
   4   6  -8    1.68    0.41
  -4   6   8    2.44    0.39
   4  -6  -8    1.54    0.42
   4  -6  -8    1.98    0.32
   4   6  -7    1.68    0.36
  -4   6   7    1.60    0.27
   4   6  -7    1.97    0.33
  -4  -6   7    1.14    0.31
   4  -6  -7    1.22    0.31
   4  -6  -7    1.94    0.25
  -4   6   6    8.02    0.47
  -4   6   6    8.08    0.39
   4   6  -6    7.87    0.50
   4   6  -6    8.97    0.50
   4  -6  -6    8.87    0.51
   4  -6  -6    8.37    0.36
  -4  -6   6    8.31    0.49
   4   6  -5    4.40    0.35
  -4   6   5    4.32    0.25
   4   6  -5    4.13    0.34
  -4   6   5    4.67    0.33
  -4  -6   5    4.31    0.33
   4  -6  -5    4.70    0.34
   4  -6  -5    4.22    0.22
   4  -6  -5    4.38    0.33
  -4   6   4   33.72    0.69
   4   6  -4   32.53    0.90
   4   6  -4   32.15    0.86
  -4   6   4   34.04    0.81
   4  -6  -4   33.15    0.67
   4  -6  -4   34.27    0.85
  -4  -6   4   32.95    0.84
   4   6  -3    5.33    0.32
  -4   6   3    5.68    0.24
   4   6  -3    6.07    0.29
  -4  -6   3    5.93    0.27
   4  -6  -3    5.86    0.27
   4  -6  -3    5.73    0.28
   4   6  -2   60.58    1.34
   4   6  -2   62.79    1.28
   4  -6  -2   61.74    1.25
  -4  -6   2   62.56    1.23
   4  -6  -2   61.56    1.23
  -4  -6   2   62.04    1.24
   4   6  -1   74.28    1.54
   4   6  -1   74.41    1.45
   4   6  -1   73.92    1.47
   4  -6  -1   73.56    1.35
   4  -6  -1   72.63    1.40
  -4  -6   1   74.56    1.40
  -4  -6   1   74.13    1.40
   4   6   0   83.11    1.61
   4   6   0   81.02    1.67
  -4   6   0   83.04    1.57
   4  -6   0   83.10    1.57
  -4  -6   0   80.27    1.69
   4  -6   0   81.47    1.49
  -4  -6   0   82.53    1.53
  -4  -6   0   83.37    1.53
  -4   6  -1   28.91    0.70
   4   6   1   29.05    0.77
   4   6   1   28.73    0.74
   4   6   1   29.49    0.70
   4  -6   1   29.20    0.65
   4  -6   1   27.94    0.71
  -4  -6  -1   28.96    0.63
  -4  -6  -1   30.58    0.79
  -4  -6  -1   28.83    0.63
  -4   6  -2    8.93    0.38
   4   6   2    8.85    0.37
   4   6   2    8.23    0.36
  -4   6  -2    8.53    0.23
   4   6   2    8.11    0.39
  -4  -6  -2    7.94    0.29
   4  -6   2    8.44    0.38
  -4  -6  -2    8.06    0.30
  -4  -6  -2    7.79    0.39
   4  -6   2    8.46    0.33
   4   6   3    0.03    0.14
  -4   6  -3    0.15    0.15
   4   6   3   -0.10    0.15
   4   6   3    0.24    0.15
  -4   6  -3    0.11    0.08
  -4  -6  -3    0.13    0.12
   4  -6   3    0.07    0.15
   4  -6   3    0.25    0.13
  -4  -6  -3    0.20    0.17
   4   6   4   15.22    0.64
   4   6   4   15.94    0.61
  -4   6  -4   15.06    0.45
  -4   6  -4   15.07    0.44
  -4  -6  -4   14.83    0.52
   4  -6   4   14.74    0.66
   4  -6   4   14.99    0.61
  -4  -6  -4   16.09    0.64
  -4   6  -5    3.69    0.32
   4   6   5    3.84    0.48
   4   6   5    3.82    0.42
  -4   6  -5    4.06    0.50
  -4   6  -5    3.28    0.31
   4   6   5    3.98    0.44
   4  -6   5    3.59    0.39
  -4  -6  -5    3.79    0.39
  -4  -6  -5    3.70    0.42
   4  -6   5    4.05    0.45
  -4   6  -6    2.13    0.28
   4   6   6    2.04    0.39
   4   6   6    1.25    0.39
  -4   6  -6    2.03    0.45
   4  -6   6    2.18    0.48
  -4  -6  -6    2.54    0.39
   4   7  -8    0.39    0.38
   4  -7  -8    0.26    0.27
   4  -7  -8    0.94    0.39
  -4   7   7    1.96    0.37
  -4   7   7    1.72    0.26
   4   7  -7    2.47    0.36
   4   7  -7    1.48    0.33
   4  -7  -7    1.86    0.25
   4  -7  -7    1.21    0.31
  -4  -7   7    1.85    0.33
   4  -7  -7    1.73    0.32
  -4   7   6   12.72    0.46
   4   7  -6   12.78    0.59
   4   7  -6   11.77    0.57
   4  -7  -6   11.98    0.42
  -4  -7   6   12.13    0.58
   4  -7  -6   10.97    0.55
   4  -7  -6   13.01    0.60
  -4   7   5   77.82    1.67
   4   7  -5   80.11    1.74
   4   7  -5   76.42    1.73
  -4   7   5   77.82    1.52
   4  -7  -5   75.50    1.71
   4  -7  -5   80.82    1.71
   4  -7  -5   76.44    1.50
  -4  -7   5   76.57    1.70
   4   7  -4    0.89    0.18
  -4   7   4    0.61    0.08
   4   7  -4    0.63    0.15
  -4   7   4    0.46    0.13
   4  -7  -4    0.40    0.13
  -4  -7   4    0.40    0.14
   4  -7  -4    0.54    0.15
   4   7  -3   33.93    0.83
   4   7  -3   33.11    0.88
  -4   7   3   32.53    0.75
   4  -7  -3   32.22    0.79
  -4  -7   3   33.96    0.80
   4  -7  -3   32.09    0.79
   4   7  -2   59.09    1.25
   4   7  -2   59.18    1.31
   4  -7  -2   59.10    1.21
   4  -7  -2   59.79    1.21
  -4  -7   2   59.66    1.22
  -4  -7   2   59.60    1.21
   4   7  -1   12.01    0.39
   4   7  -1   13.04    0.45
  -4   7   1   12.74    0.30
   4   7  -1   12.95    0.41
   4  -7  -1   12.82    0.31
   4  -7  -1   13.26    0.37
  -4  -7   1   12.88    0.36
  -4  -7   1   13.19    0.37
   4  -7  -1   12.95    0.33
  -4   7   0    0.09    0.06
   4   7   0   -0.03    0.08
   4   7   0    0.01    0.08
   4  -7   0    0.05    0.04
  -4  -7   0    0.11    0.06
  -4  -7   0    0.14    0.11
   4  -7   0    0.08    0.04
  -4  -7   0    0.04    0.07
   4  -7   0    0.03    0.06
  -4   7  -1    1.52    0.17
   4   7   1    1.45    0.18
   4   7   1    1.72    0.18
   4  -7   1    1.35    0.16
  -4  -7  -1    1.28    0.14
   4  -7   1    1.55    0.15
  -4  -7  -1    1.54    0.21
  -4  -7  -1    1.31    0.14
  -4   7  -2    1.58    0.19
   4   7   2    1.33    0.19
   4   7   2    1.78    0.23
   4   7   2    1.29    0.18
  -4  -7  -2    1.32    0.15
   4  -7   2    1.60    0.21
  -4  -7  -2    1.39    0.17
   4  -7   2    1.54    0.19
  -4  -7  -2    1.27    0.19
  -4   7  -3   88.33    1.63
   4   7   3   89.13    1.93
  -4   7  -3   89.76    1.90
   4   7   3   88.97    1.89
   4   7   3   89.09    1.89
  -4  -7  -3   90.16    1.94
  -4  -7  -3   89.43    1.78
   4  -7   3   86.88    1.92
   4   7   4    8.89    0.51
  -4   7  -4    8.58    0.31
   4   7   4    9.43    0.50
  -4   7  -4    8.87    0.33
   4   7   4    8.86    0.52
  -4  -7  -4    8.67    0.53
   4  -7   4    9.86    0.57
   4  -7   4    8.29    0.47
  -4  -7  -4    9.79    0.43
   4   7   5    7.24    0.52
  -4   7  -5    6.73    0.35
   4   7   5    7.80    0.59
  -4   7  -5    7.22    0.38
   4   7   5    7.25    0.57
  -4  -7  -5    5.52    0.57
  -4  -7  -5    7.64    0.48
   4  -7   5    8.28    0.64
   4  -7   5    7.11    0.54
   4   7   6    0.33    0.35
   4   7   6    0.16    0.36
  -4   7  -6    0.35    0.23
   4  -7   6   -0.36    0.40
  -4  -7  -6    0.04    0.31
   4   8  -8   11.68    0.79
  -4   8   8   11.16    0.70
   4  -8  -8   10.83    0.79
  -4   8   7    1.69    0.36
   4   8  -7    1.97    0.38
  -4   8   7    1.98    0.26
   4   8  -7    1.71    0.34
   4  -8  -7    1.68    0.25
  -4  -8   7    1.49    0.35
   4  -8  -7    1.47    0.40
   4  -8  -7    2.26    0.37
  -4   8   6   22.67    0.78
   4   8  -6   22.15    0.81
   4   8  -6   23.02    0.83
  -4   8   6   23.23    0.64
   4  -8  -6   22.08    0.77
  -4  -8   6   23.64    0.82
   4  -8  -6   23.73    0.83
   4   8  -5    0.06    0.16
   4   8  -5    0.12    0.17
  -4   8   5    0.03    0.16
  -4   8   5   -0.05    0.09
   4  -8  -5   -0.04    0.16
   4  -8  -5    0.12    0.16
  -4  -8   5   -0.12    0.16
   4   8  -4   78.33    1.73
  -4   8   4   78.06    1.42
   4   8  -4   78.44    1.70
  -4   8   4   78.85    1.62
   4  -8  -4   78.09    1.65
   4  -8  -4   77.80    1.67
  -4   8   3    2.87    0.20
   4   8  -3    2.79    0.32
   4   8  -3    2.57    0.24
   4   8  -3    2.38    0.26
  -4  -8   3    2.64    0.23
   4  -8  -3    3.07    0.22
   4  -8  -3    2.99    0.22
   4   8  -2    0.02    0.10
   4   8  -2    0.01    0.10
  -4  -8   2    0.05    0.09
   4  -8  -2    0.06    0.08
   4  -8  -2    0.21    0.08
  -4  -8   2    0.15    0.09
   4   8  -1    9.34    0.35
   4   8  -1    9.55    0.39
  -4   8   1    9.40    0.24
   4  -8  -1    9.92    0.27
   4  -8  -1    9.45    0.26
   4  -8  -1    9.21    0.32
  -4  -8   1    9.60    0.33
  -4  -8   1    9.46    0.32
  -4  -8   1    9.34    0.40
   4   8   0   31.32    0.79
   4   8   0   30.36    0.75
  -4   8   0   30.37    0.68
  -4  -8   0   30.56    0.70
   4  -8   0   30.17    0.70
   4  -8   0   30.56    0.57
  -4  -8   0   30.69    0.69
   4  -8   0   30.21    0.69
  -4  -8   0   30.07    0.81
   4   8   1    0.74    0.14
  -4   8  -1    0.85    0.13
   4   8   1    0.79    0.16
  -4  -8  -1    0.89    0.13
   4  -8   1    0.85    0.13
  -4  -8  -1    0.66    0.16
  -4  -8  -1    0.84    0.12
   4  -8   1    0.72    0.13
   4   8   2   10.24    0.42
   4   8   2   10.98    0.46
   4   8   2    9.20    0.48
   4  -8   2   10.39    0.44
  -4  -8  -2   10.29    0.37
   4  -8   2   10.75    0.40
  -4  -8  -2   10.28    0.37
   4   8   3    5.89    0.39
  -4   8  -3    6.90    0.41
   4   8   3    5.88    0.38
  -4  -8  -3    5.81    0.32
   4  -8   3    6.15    0.37
   4  -8   3    5.91    0.41
  -4  -8  -3    5.88    0.32
   4   8   4   25.90    0.88
   4   8   4   27.55    0.87
  -4   8  -4   27.79    0.67
  -4   8  -4   27.99    0.61
   4   8   4   27.64    0.88
  -4  -8  -4   27.50    0.78
   4  -8   4   28.14    0.94
   4   8   5    5.18    0.59
   4   8   5    5.85    0.55
  -4   8  -5    4.97    0.34
   4   8   5    5.36    0.51
  -4   8  -5    4.88    0.30
  -4  -8  -5    5.20    0.44
  -4  -8  -5    4.41    0.54
   4  -8   5    5.09    0.58
   4  -8   5    4.51    0.54
   4   8   6    0.55    0.36
  -4   8  -6    0.06    0.36
   4   8   6   -0.48    0.36
  -4  -8  -6    0.34    0.33
   4  -8   6    0.05    0.42
   4   9  -8    1.99    0.43
  -4   9   8    2.65    0.39
   4  -9  -8    1.57    0.48
  -4   9   7    9.89    0.65
  -4   9   7   10.74    0.50
   4   9  -7   10.20    0.70
   4   9  -7   10.91    0.66
  -4  -9   7   10.55    0.66
   4  -9  -7   10.49    0.66
  -4   9   6    0.54    0.15
  -4   9   6    0.30    0.24
   4   9  -6    0.51    0.26
   4   9  -6    0.41    0.25
   4  -9  -6   -0.10    0.23
   4  -9  -6    0.60    0.23
  -4   9   5   98.35    2.02
   4   9  -5   88.68    2.26
   4   9  -5   93.83    2.13
  -4   9   5   97.14    1.81
   4  -9  -5   98.09    2.08
  -4  -9   5   97.65    2.05
   4   9  -4   11.80    0.48
  -4   9   4   11.46    0.45
   4   9  -4   11.56    0.53
   4  -9  -4   12.61    0.47
  -4  -9   4   11.44    0.47
   4  -9  -4   11.51    0.48
   4   9  -3    0.21    0.11
  -4   9   3    0.03    0.10
   4   9  -3   -0.01    0.13
   4   9  -3    0.13    0.16
  -4  -9   3    0.00    0.11
   4  -9  -3    0.13    0.11
  -4  -9   3    0.10    0.12
   4  -9  -3    0.02    0.10
   4   9  -2   32.18    0.83
   4   9  -2   33.37    0.87
  -4  -9   2   32.91    0.80
   4  -9  -2   33.71    0.80
   4  -9  -2   33.10    0.75
  -4  -9   2   33.53    0.81
   4   9  -1  112.69    2.21
  -4   9   1  110.40    2.04
   4   9  -1  114.19    2.27
   4  -9  -1  114.21    2.08
  -4  -9   1  115.79    2.30
  -4  -9   1  114.16    2.18
  -4  -9   1  114.49    2.18
   4  -9  -1  114.44    2.18
   4   9   0    5.53    0.31
   4   9   0    5.03    0.29
  -4   9   0    5.61    0.23
   4  -9   0    5.50    0.25
  -4  -9   0    5.75    0.25
   4  -9   0    5.54    0.25
  -4  -9   0    5.83    0.26
   4   9   1    0.48    0.15
   4   9   1    0.51    0.14
  -4   9  -1    0.45    0.11
   4  -9   1    0.54    0.13
  -4  -9  -1    0.52    0.12
   4  -9   1    0.44    0.12
  -4  -9  -1    0.43    0.15
   4   9   2    1.95    0.24
   4   9   2    1.93    0.24
   4   9   2    2.14    0.26
  -4   9  -2    1.70    0.21
   4  -9   2    2.01    0.24
   4  -9   2    1.99    0.23
  -4  -9  -2    1.79    0.26
  -4  -9  -2    1.78    0.20
  -4  -9  -2    1.81    0.21
  -4   9  -3    2.67    0.33
   4   9   3    2.91    0.33
   4   9   3    2.29    0.28
   4   9   3    2.98    0.34
   4  -9   3    2.08    0.26
   4  -9   3    2.82    0.35
  -4  -9  -3    2.36    0.26
  -4  -9  -3    1.95    0.22
  -4  -9  -3    2.71    0.33
   4   9   4    0.08    0.24
   4   9   4    0.16    0.23
   4   9   4    0.20    0.21
   4  -9   4    0.41    0.24
   4  -9   4   -0.22    0.21
  -4  -9  -4    0.29    0.31
  -4  -9  -4    0.24    0.19
   4   9   5   11.33    0.62
   4   9   5   11.65    0.68
   4   9   5   11.09    0.68
  -4   9  -5   11.04    0.37
  -4   9  -5   10.69    0.46
   4  -9   5   10.63    0.66
   4  -9   5   10.66    0.72
  -4  -9  -5   11.57    0.58
   4   9   6    0.65    0.40
   4   9   6    1.31    0.41
  -4  -9  -6    0.74    0.36
   4  -9   6    0.80    0.42
   4  10  -8    8.16    0.80
  -4  10   8    9.39    0.63
   4 -10  -8    8.00    0.77
   4  10  -7    0.05    0.30
  -4  10   7    0.11    0.21
  -4  10   7    0.29    0.35
   4 -10  -7   -0.19    0.29
   4  10  -6   16.84    0.74
   4  10  -6   15.43    0.74
  -4  10   6   16.85    0.52
  -4  10   6   16.70    0.70
   4 -10  -6   17.01    0.70
   4 -10  -6   17.82    0.73
   4  10  -5   10.58    0.56
  -4  10   5   11.45    0.52
  -4  10   5   10.81    0.33
   4  10  -5   10.32    0.52
   4 -10  -5   10.45    0.53
   4 -10  -5   11.08    0.51
  -4  10   4   25.80    0.73
   4  10  -4   23.72    0.77
   4  10  -4   25.13    0.82
   4  10  -4   25.49    0.78
  -4 -10   4   25.96    0.76
   4 -10  -4   25.14    0.76
   4 -10  -4   25.12    0.72
   4  10  -3   10.21    0.50
   4  10  -3    8.81    0.41
   4  10  -3    9.78    0.45
  -4  10   3    9.89    0.38
  -4 -10   3    9.83    0.41
   4 -10  -3   10.47    0.42
   4 -10  -3    9.46    0.38
  -4 -10   3    9.92    0.42
   4  10  -2  120.02    2.41
   4  10  -2  118.80    2.37
   4 -10  -2  118.91    2.26
  -4 -10   2  121.30    2.35
   4 -10  -2  122.38    2.34
  -4 -10   2  120.49    2.34
   4  10  -1   36.19    0.91
  -4  10   1   35.68    0.71
   4  10  -1   35.25    0.87
  -4 -10   1   36.16    0.84
   4 -10  -1   36.11    0.73
  -4 -10   1   35.88    0.84
  -4 -10   1   30.97    1.01
   4 -10  -1   35.80    0.85
   4  10   0    0.22    0.12
  -4  10   0    0.30    0.09
   4  10   0    0.16    0.12
  -4 -10   0    0.16    0.11
  -4 -10   0    0.09    0.10
   4 -10   0    0.33    0.11
   4 -10   0    0.28    0.11
  -4 -10   0    0.22    0.15
   4  10   1    0.18    0.15
  -4  10  -1    0.10    0.10
  -4 -10  -1   -0.01    0.14
   4 -10   1    0.07    0.12
  -4 -10  -1    0.22    0.11
   4 -10   1    0.12    0.11
  -4 -10  -1   -0.06    0.10
   4  10   2    0.87    0.19
   4  10   2    1.09    0.20
  -4  10  -2    1.04    0.18
   4  10   2    0.87    0.20
   4 -10   2    1.17    0.19
  -4 -10  -2    0.87    0.17
  -4 -10  -2    0.93    0.17
  -4 -10  -2    0.96    0.20
   4 -10   2    1.07    0.19
  -4  10  -3    0.25    0.31
   4  10   3    0.24    0.19
   4  10   3    0.52    0.20
   4  10   3    0.10    0.27
  -4 -10  -3   -0.13    0.15
   4 -10   3    0.44    0.20
  -4 -10  -3    0.35    0.22
   4 -10   3    0.28    0.18
  -4 -10  -3    0.13    0.17
   4  10   4   11.53    0.62
   4  10   4   11.54    0.60
   4  10   4   10.80    0.61
   4 -10   4   11.20    0.65
  -4 -10  -4   11.33    0.52
   4 -10   4   12.61    0.61
  -4 -10  -4   12.55    0.67
   4  10   5    2.67    0.41
   4  10   5    2.86    0.37
  -4  10  -5    2.52    0.26
   4 -10   5    2.98    0.46
   4 -10   5    3.02    0.43
   4  10   6    4.04    0.55
   4  10   6    2.96    0.45
  -4 -10  -6    3.81    0.46
   4 -10   6    2.85    0.54
   4  11  -8    4.94    0.92
   4  11  -7    9.14    0.70
  -4  11   7    9.19    0.67
  -4  11   7    9.94    0.48
   4 -11  -7    8.39    0.66
  -4  11   6    3.33    0.26
   4  11  -6    2.84    0.41
   4  11  -6    3.30    0.40
   4 -11  -6    2.98    0.38
  -4 -11   6    2.23    0.35
   4 -11  -6    1.95    0.30
  -4  11   5   54.98    1.07
   4  11  -5   53.57    1.41
   4  11  -5   53.41    1.39
  -4  11   5   55.46    1.33
   4 -11  -5   54.98    1.38
  -4 -11   5   54.85    1.37
   4 -11  -5   54.26    1.32
   4  11  -4    5.23    0.37
  -4  11   4    5.19    0.35
   4  11  -4    5.47    0.39
  -4 -11   4    4.93    0.39
   4 -11  -4    5.06    0.37
   4 -11  -4    5.32    0.34
   4  11  -3   -0.03    0.16
  -4  11   3   -0.06    0.12
   4  11  -3    0.10    0.14
   4  11  -3    0.09    0.13
   4 -11  -3    0.15    0.11
  -4 -11   3    0.14    0.15
  -4 -11   3    0.12    0.15
   4 -11  -3    0.12    0.12
   4  11  -2    2.14    0.25
   4  11  -2    1.92    0.23
  -4 -11   2    1.85    0.21
  -4 -11   2    2.23    0.25
   4 -11  -2    2.11    0.18
   4 -11  -2    2.17    0.22
   4  11  -1   60.75    1.37
  -4  11   1   59.42    1.15
   4  11  -1   60.20    1.33
  -4 -11   1   61.07    1.31
   4 -11  -1   59.60    1.16
  -4 -11   1   60.20    1.30
  -4 -11   1   60.34    1.40
   4 -11  -1   59.32    1.31
  -4  11   0    0.81    0.12
   4  11   0    0.62    0.18
   4  11   0    0.83    0.17
  -4 -11   0    0.78    0.15
  -4 -11   0    0.52    0.17
  -4 -11   0    0.82    0.15
   4 -11   0    0.85    0.13
   4 -11   0    0.73    0.14
   4  11   1   31.47    0.88
   4  11   1   32.55    0.88
  -4  11  -1   32.89    0.80
  -4 -11  -1   32.96    0.82
   4 -11   1   32.00    0.82
   4 -11   1   32.04    0.84
  -4 -11  -1   31.95    0.93
  -4 -11  -1   32.13    0.81
   4  11   2    1.40    0.24
   4  11   2    1.36    0.24
  -4  11  -2    0.97    0.18
  -4 -11  -2    1.21    0.20
   4 -11   2    1.62    0.25
   4 -11   2    1.31    0.21
  -4 -11  -2    1.39    0.20
   4  11   3   -0.03    0.19
   4  11   3    0.16    0.20
  -4  11  -3    0.60    0.20
   4  11   3   -0.13    0.20
   4 -11   3    0.12    0.18
  -4 -11  -3    0.17    0.17
  -4 -11  -3    0.28    0.17
  -4  11  -4    2.86    0.38
   4  11   4    3.61    0.44
   4  11   4    3.19    0.42
   4  11   4    4.00    0.47
  -4 -11  -4    4.34    0.42
   4 -11   4    3.85    0.46
  -4 -11  -4    2.80    0.43
   4 -11   4    3.93    0.49
  -4 -11  -4    3.72    0.39
   4  11   5    0.64    0.32
   4  11   5    0.42    0.35
   4 -11   5    0.56    0.55
   4 -11   5    0.33    0.37
  -4 -11  -5    0.85    0.31
  -4  12   7    2.42    0.29
   4  12  -7    2.18    0.45
   4 -12  -7    2.54    0.46
   4  12  -6    2.56    0.39
  -4  12   6    2.43    0.24
   4 -12  -6    2.67    0.39
   4 -12  -6    2.28    0.36
  -4 -12   6    2.11    0.37
   4  12  -5    3.35    0.44
  -4  12   5    3.91    0.20
   4  12  -5    4.15    0.44
  -4  12   5    3.86    0.47
  -4 -12   5    3.11    0.37
   4 -12  -5    4.03    0.39
   4 -12  -5    3.45    0.39
   4  12  -4   41.91    1.10
  -4  12   4   39.56    1.03
   4  12  -4   38.75    1.08
   4 -12  -4   39.79    1.02
  -4 -12   4   41.65    1.08
   4 -12  -4   40.50    1.08
   4  12  -3   -0.04    0.14
  -4  12   3    0.27    0.15
   4  12  -3   -0.03    0.15
   4  12  -3   -0.17    0.19
  -4 -12   3   -0.10    0.15
   4 -12  -3    0.13    0.11
  -4 -12   3   -0.04    0.16
   4 -12  -3    0.03    0.13
   4  12  -2   37.31    0.98
   4  12  -2   38.27    0.97
  -4 -12   2   33.97    1.02
  -4 -12   2   37.87    0.95
   4 -12  -2   38.79    0.85
   4 -12  -2   37.20    0.94
   4  12  -1    0.81    0.17
  -4  12   1    0.91    0.11
   4  12  -1    0.68    0.17
  -4 -12   1    0.73    0.17
   4 -12  -1    0.81    0.10
  -4 -12   1    0.82    0.19
   4 -12  -1    0.84    0.16
  -4 -12   1    0.96    0.17
  -4  12   0   11.80    0.38
   4  12   0   11.85    0.50
   4  12   0   12.59    0.50
   4 -12   0   12.56    0.47
  -4 -12   0   12.26    0.54
   4 -12   0   12.15    0.44
  -4 -12   0   12.76    0.47
  -4 -12   0   12.13    0.45
   4  12   1    2.22    0.28
   4  12   1    2.61    0.29
  -4  12  -1    3.12    0.25
   4 -12   1    2.72    0.27
  -4 -12  -1    2.69    0.32
  -4 -12  -1    2.27    0.25
  -4 -12  -1    2.07    0.24
   4  12   2    5.67    0.41
  -4  12  -2    4.86    0.35
   4  12   2    5.41    0.41
  -4 -12  -2    4.97    0.35
   4 -12   2    6.29    0.39
   4 -12   2    5.39    0.40
  -4 -12  -2    5.12    0.34
   4  12   3    0.88    0.26
   4  12   3    0.57    0.27
  -4  12  -3    0.72    0.22
   4  12   3    1.12    0.25
   4 -12   3    0.95    0.29
  -4 -12  -3    0.93    0.22
   4 -12   3    0.86    0.27
  -4 -12  -3    0.96    0.22
   4  12   4    1.80    0.38
  -4  12  -4    2.73    0.39
   4  12   4    2.07    0.34
   4  12   4    1.98    0.35
   4 -12   4    1.33    0.34
  -4 -12  -4    1.87    0.30
  -4 -12  -4    1.90    0.34
   4 -12   4    1.85    0.34
   4  12   5    0.34    0.33
   4  12   5   -0.12    0.35
   4 -12   5    0.19    0.37
  -4 -12  -5   -0.22    0.31
  -4  13   7    0.45    0.22
   4  13  -7    0.10    0.39
   4 -13  -7    0.73    0.38
   4  13  -6    2.30    0.37
  -4  13   6    2.00    0.37
  -4  13   6    2.31    0.24
   4  13  -6    2.16    0.38
   4 -13  -6    2.35    0.37
  -4 -13   6    2.16    0.38
   4 -13  -6    2.02    0.36
  -4  13   5   21.02    0.48
  -4  13   5   21.53    0.77
   4  13  -5   21.18    0.81
   4  13  -5   21.19    0.81
   4 -13  -5   20.96    0.79
   4 -13  -5   21.40    0.75
  -4  13   4    1.14    0.24
   4  13  -4    0.74    0.22
   4  13  -4    0.72    0.22
  -4 -13   4    1.29    0.26
  -4 -13   4    1.06    0.38
   4 -13  -4    1.32    0.25
   4 -13  -4    1.01    0.20
   4  13  -3   12.70    0.55
   4  13  -3   13.46    0.58
  -4 -13   3   13.53    0.55
   4 -13  -3   12.60    0.53
  -4 -13   3   14.09    0.56
  -4  13   2    5.50    0.17
   4  13  -2    5.37    0.36
   4  13  -2    6.02    0.38
   4 -13  -2    5.83    0.28
   4 -13  -2    5.30    0.34
  -4 -13   2    5.87    0.36
  -4 -13   2    5.61    0.36
   4  13  -1   88.32    1.90
  -4  13   1   87.57    1.68
   4 -13  -1   90.65    1.88
  -4 -13   1   90.09    1.96
  -4 -13   1   90.91    1.87
   4 -13  -1   87.95    1.68
  -4 -13   1   88.60    1.86
   4  13   0   17.48    0.65
   4  13   0   17.69    0.63
  -4  13   0   17.82    0.51
  -4 -13   0   18.73    0.59
   4 -13   0   17.66    0.59
   4 -13   0   18.26    0.61
  -4 -13   0   19.03    0.61
  -4 -13   0   19.08    0.69
  -4  13  -1    0.52    0.16
  -4 -13  -1    1.13    0.21
  -4 -13  -1    0.67    0.18
   4 -13   1    1.06    0.20
   4 -13   1    0.70    0.19
  -4 -13  -1    0.60    0.24
   4  13   2   21.15    0.77
  -4  13  -2   22.14    0.70
   4  13   2   22.48    0.78
   4  13   2   21.98    0.75
   4 -13   2   21.44    0.75
  -4 -13  -2   21.18    0.69
  -4 -13  -2   21.85    0.70
   4 -13   2   21.74    0.72
   4  13   3    8.10    0.53
   4  13   3    8.83    0.57
  -4  13  -3    8.62    0.51
   4  13   3    9.37    0.57
  -4 -13  -3    8.85    0.48
   4 -13   3    8.09    0.53
  -4 -13  -3    8.12    0.48
   4 -13   3    8.14    0.55
  -4  13  -4    1.68    0.35
   4  13   4    1.40    0.66
   4  13   4    1.82    0.35
   4  13   4    1.69    0.35
   4 -13   4    1.20    0.34
  -4 -13  -4    1.97    0.33
   4 -13   4    1.68    0.37
  -4 -13  -4    1.39    0.31
   4  13   5   -0.29    0.36
   4  13   5    0.58    0.39
  -4 -13  -5    0.18    0.35
  -4 -13  -5   -0.18    0.32
   4 -13   5    0.30    0.41
   4  14  -7    2.11    0.49
   4  14  -7    1.63    0.43
   4 -14  -7    1.53    0.45
  -4  14   6   11.40    0.70
  -4  14   6   11.92    0.41
   4  14  -6   12.30    0.72
   4  14  -6   12.79    0.72
   4 -14  -6   12.62    0.69
  -4  14   5    2.53    0.17
   4  14  -5    2.02    0.49
   4  14  -5    3.30    0.40
  -4  14   5    2.42    0.35
   4  14  -5    2.75    0.37
  -4 -14   5    2.17    0.35
   4 -14  -5    2.52    0.32
   4 -14  -5    2.95    0.38
   4  14  -4   32.47    0.99
  -4  14   4   32.51    0.94
   4  14  -4   30.94    0.95
  -4 -14   4   31.33    0.99
   4 -14  -4   31.57    0.97
  -4 -14   4   31.69    0.97
   4 -14  -4   32.88    0.92
   4  14  -3    0.83    0.21
   4  14  -3    0.61    0.21
  -4 -14   3    0.62    0.22
   4 -14  -3    0.78    0.22
  -4 -14   3    0.93    0.24
   4 -14  -3    0.54    0.16
   4  14  -2    9.13    0.46
  -4  14   2    8.49    0.24
   4  14  -2    8.80    0.47
   4 -14  -2    8.47    0.44
   4 -14  -2    8.61    0.35
  -4 -14   2    8.84    0.46
  -4 -14   2    8.76    0.45
  -4  14   1    2.21    0.18
   4  14  -1    2.78    0.30
  -4 -14   1    2.36    0.29
  -4 -14   1    1.80    0.24
  -4 -14   1    2.29    0.29
   4 -14  -1    2.59    0.28
   4 -14  -1    2.24    0.18
   4 -14  -1    2.31    0.26
   4  14   0    0.11    0.21
   4  14   0    0.21    0.18
  -4  14   0    0.26    0.12
   4 -14   0    0.53    0.18
   4 -14   0    0.53    0.18
  -4 -14   0    0.05    0.24
  -4 -14   0    0.17    0.17
  -4 -14   0    0.10    0.16
   4  14   1    4.86    0.43
   4  14   1    5.28    0.39
  -4  14  -1    4.17    0.31
  -4 -14  -1    3.48    0.41
  -4 -14  -1    4.62    0.36
   4 -14   1    4.42    0.35
  -4 -14  -1    4.59    0.34
   4 -14   1    4.13    0.36
  -4  14  -2   23.84    0.75
   4  14   2   24.20    0.82
   4  14   2   24.87    0.85
   4  14   2   23.62    0.85
   4 -14   2   23.04    0.80
  -4 -14  -2   24.42    0.77
  -4 -14  -2   23.43    0.76
   4  14   3    0.83    0.29
   4  14   3    1.52    0.33
   4  14   3    1.31    0.29
  -4 -14  -3    1.52    0.40
  -4 -14  -3    1.87    0.31
   4 -14   3    1.59    0.33
   4 -14   3    1.45    0.31
  -4 -14  -3    1.25    0.45
   4  14   4    3.21    0.41
  -4  14  -4    3.06    0.41
   4  14   4    3.99    0.48
   4 -14   4    3.54    0.51
   4 -14   4    2.86    0.43
  -4 -14  -4    4.22    0.50
   4  14   5    0.80    0.40
   4  14   5    0.86    0.40
  -4 -14  -5    0.34    0.38
  -4 -14  -5   -0.04    0.36
   4 -14   5    0.19    0.45
   4  15  -7    3.28    0.65
   4  15  -7    3.81    0.52
   4 -15  -7    3.09    0.82
  -4  15   6    0.31    0.15
   4  15  -6    0.45    0.31
  -4  15   6   -0.25    0.34
   4  15  -6    1.11    0.38
   4 -15  -6    0.04    0.34
   4  15  -5   14.73    0.86
  -4  15   5   13.28    0.34
   4  15  -5   11.89    0.68
   4  15  -5   13.47    0.67
  -4 -15   5   13.19    0.72
   4 -15  -5   14.50    0.70
   4 -15  -5   13.62    0.64
   4  15  -4    0.05    0.22
  -4  15   4    0.06    0.25
   4  15  -4    0.34    0.25
   4 -15  -4    0.12    0.19
  -4 -15   4    0.20    0.25
   4 -15  -4    0.05    0.21
   4  15  -3    3.48    0.37
   4  15  -3    3.30    0.38
   4 -15  -3    3.60    0.37
  -4 -15   3    3.03    0.41
  -4 -15   3    3.48    0.40
   4 -15  -3    3.63    0.30
   4  15  -2    2.43    0.31
   4  15  -2    2.96    0.34
  -4  15   2    2.25    0.16
   4 -15  -2    2.27    0.24
   4 -15  -2    2.13    0.27
  -4 -15   2    2.34    0.29
  -4 -15   2    2.18    0.30
   4  15  -1    1.79    0.32
  -4  15   1    1.98    0.19
  -4 -15   1    2.83    0.37
   4 -15  -1    2.05    0.26
  -4 -15   1    2.51    0.29
   4 -15  -1    2.15    0.19
  -4 -15   1    2.52    0.30
   4 -15  -1    1.99    0.27
   4  15   0    0.42    0.22
   4  15   0   -0.12    0.18
  -4  15   0    0.23    0.14
  -4 -15   0    0.19    0.19
  -4 -15   0    0.45    0.23
  -4 -15   0    0.08    0.18
   4 -15   0    0.31    0.18
   4 -15   0    0.21    0.17
  -4  15  -1   26.83    0.76
   4  15   1   27.39    0.87
   4  15   1   26.77    0.91
   4 -15   1   29.72    0.98
  -4 -15  -1   27.68    0.84
  -4 -15  -1   27.40    0.93
  -4 -15  -1   26.23    0.81
   4  15   2   -0.13    0.22
   4  15   2    0.16    0.28
  -4  15  -2    0.08    0.19
   4  15   2   -0.23    0.23
   4 -15   2   -0.16    0.22
  -4 -15  -2    0.09    0.21
  -4 -15  -2   -0.21    0.25
  -4 -15  -2   -0.02    0.38
   4 -15   2    0.08    0.22
   4  15   3   13.35    0.66
   4  15   3   12.78    0.69
   4  15   3   12.49    0.72
  -4 -15  -3   13.17    0.65
   4 -15   3   13.42    0.72
   4 -15   3   13.40    0.67
  -4 -15  -3   13.60    0.64
   4  15   4    2.68    0.44
   4  15   4    2.93    0.44
  -4 -15  -4    2.91    0.43
   4 -15   4    2.84    0.46
  -4 -15  -4    2.42    0.40
   4  16  -6    0.37    0.37
   4  16  -6    1.00    0.36
   4 -16  -6    0.53    0.38
   4  16  -5    0.36    0.30
   4  16  -5    0.89    0.34
  -4 -16   5    0.46    0.33
  -4 -16   5    0.06    0.33
   4 -16  -5    0.50    0.31
   4 -16  -5    0.25    0.25
   4  16  -4   16.46    0.71
   4  16  -4   16.47    0.74
  -4  16   4   17.18    0.70
  -4 -16   4   17.11    0.76
  -4 -16   4   16.19    0.74
   4 -16  -4   15.33    0.70
   4 -16  -4   15.61    0.64
   4  16  -3    0.32    0.21
   4  16  -3    0.08    0.21
   4 -16  -3    0.28    0.21
  -4 -16   3    0.48    0.26
   4 -16  -3    0.54    0.18
  -4 -16   3    0.16    0.24
  -4  16   2   19.49    0.47
   4  16  -2   19.20    0.70
   4  16  -2   18.34    0.71
  -4 -16   2   19.50    0.73
  -4 -16   2   17.66    0.82
   4 -16  -2   18.88    0.72
   4 -16  -2   20.19    0.58
   4  16  -1   28.45    0.88
  -4  16   1   27.81    0.68
   4 -16  -1   27.48    0.68
  -4 -16   1   29.18    0.87
   4 -16  -1   29.73    0.89
  -4 -16   1   29.11    0.94
  -4 -16   1   27.75    1.28
   4  16   0    0.35    0.21
  -4  16   0   -0.01    0.14
  -4 -16   0    0.01    0.23
   4 -16   0    0.12    0.20
  -4 -16   0   -0.06    0.19
   4  16   1    1.75    0.29
  -4  16  -1    1.60    0.24
   4  16   1    1.39    0.32
   4 -16   1    2.00    0.31
  -4 -16  -1    1.49    0.33
  -4 -16  -1    1.34    0.31
   4 -16   1    1.78    0.30
  -4 -16  -1    1.90    0.29
  -4  16  -2   11.87    0.61
   4  16   2   11.57    0.65
   4  16   2   11.68    0.68
   4  16   2   12.91    0.63
  -4 -16  -2   11.71    0.59
  -4 -16  -2   11.38    0.71
  -4 -16  -2   11.94    0.60
   4 -16   2   10.97    0.61
   4  16   3    1.29    0.33
   4  16   3    1.75    0.36
  -4  16  -3    1.19    0.32
   4 -16   3    1.80    0.38
  -4 -16  -3    1.42    0.32
   4 -16   3    1.28    0.35
   4  16   4   27.05    1.07
   4  16   4   27.44    1.04
  -4 -16  -4   29.33    1.02
  -4 -16  -4   26.94    1.01
   4 -16   4   27.54    1.12
   4  17  -6    1.41    0.44
   4  17  -6    1.05    0.38
   4 -17  -6    1.41    0.42
  -4  17   5    6.01    0.61
   4  17  -5    5.52    0.58
   4  17  -5    7.16    0.61
   4 -17  -5    5.60    0.60
  -4 -17   5    5.82    0.66
   4 -17  -5    6.04    0.56
   4  17  -4    0.68    0.29
   4  17  -4    0.08    0.26
   4 -17  -4   -0.03    0.25
  -4 -17   4    0.35    0.31
   4 -17  -4    0.61    0.24
  -4 -17   4    0.67    0.31
   4  17  -3    0.82    0.29
   4  17  -3    0.91    0.27
  -4  17   3    1.07    0.10
   4  17  -3    1.67    0.33
   4 -17  -3    1.01    0.22
   4 -17  -3    0.85    0.27
  -4 -17   3    0.60    0.28
  -4  17   2    6.68    0.27
   4  17  -2    6.66    0.47
   4 -17  -2    6.41    0.48
  -4 -17   2    7.05    0.50
   4 -17  -2    6.79    0.37
  -4  17   1   25.98    0.66
   4  17  -1   27.05    0.86
   4 -17  -1   25.77    0.66
  -4 -17   1   26.39    0.86
   4 -17  -1   27.81    0.88
   4 -17  -1   25.66    0.86
  -4 -17   1   26.56    0.87
   4  17   0    2.14    0.30
  -4  17   0    2.30    0.25
  -4 -17   0    2.30    0.36
  -4 -17   0    1.27    0.29
   4 -17   0    1.85    0.30
  -4 -17   0    1.90    0.31
   4 -17   0    2.16    0.33
   4  17   1    1.69    0.34
   4  17   1    2.68    0.37
  -4  17  -1    2.31    0.28
   4 -17   1    2.22    0.35
  -4 -17  -1    2.91    0.36
  -4 -17  -1    2.10    0.36
  -4 -17  -1    2.08    0.32
   4 -17   1    2.21    0.34
  -4  17  -2   10.05    0.57
   4  17   2   10.99    0.64
   4  17   2   10.26    0.65
   4  17   2   10.64    0.79
  -4 -17  -2   11.26    0.61
   4 -17   2    9.55    0.63
   4  17   3   22.17    0.91
  -4  17  -3   22.00    0.88
   4  17   3   21.49    0.90
  -4 -17  -3   22.29    0.89
  -4 -17  -3   22.65    0.88
   4 -17   3   22.55    0.97
   4  17   4    3.48    0.51
   4  17   4    4.37    0.53
  -4 -17  -4    6.77    0.81
   4 -17   4    4.45    0.60
  -4 -17  -4    5.27    0.66
   4  18  -6    0.08    0.39
  -4 -18   6   -0.53    0.47
  -4  18   5   -0.06    0.40
   4  18  -5    0.50    0.39
   4  18  -5    0.25    0.32
   4 -18  -5   -0.07    0.40
   4 -18  -5    0.58    0.35
  -4 -18   5   -0.19    0.38
   4  18  -4    4.38    0.53
   4  18  -4    5.49    0.54
   4 -18  -4    4.85    0.48
   4 -18  -4    4.88    0.53
  -4 -18   4    5.33    0.63
  -4 -18   4    3.99    0.54
   4  18  -3    0.33    0.28
  -4  18   3    0.00    0.09
  -4  18   3    0.05    0.10
   4  18  -3   -0.22    0.25
   4  18  -3    0.20    0.26
  -4 -18   3   -0.13    0.30
   4 -18  -3   -0.12    0.21
  -4 -18   3    0.02    0.30
   4 -18  -3   -0.10    0.25
   4  18  -2    4.00    0.51
  -4  18   2    3.27    0.24
   4  18  -2    3.52    0.38
   4 -18  -2    3.18    0.38
  -4 -18   2    3.38    0.40
   4 -18  -2    3.82    0.45
  -4  18   1   12.32    0.44
   4  18  -1   13.01    0.64
   4 -18  -1   13.74    0.65
   4 -18  -1   13.42    0.65
   4 -18  -1   12.52    0.43
  -4 -18   1   13.28    0.64
  -4  18   0   14.16    0.56
   4  18   0   13.65    0.65
   4 -18   0   13.57    0.67
  -4 -18   0   13.73    0.74
   4 -18   0   15.39    0.69
  -4 -18   0   15.39    0.66
   4  18   1   -0.34    0.33
   4  18   1    0.09    0.25
  -4  18  -1    0.25    0.22
  -4 -18  -1    0.65    0.33
  -4 -18  -1    0.83    0.27
   4 -18   1    0.15    0.29
   4 -18   1    0.27    0.26
   4  18   2   14.06    0.72
  -4  18  -2   10.57    0.60
  -4 -18  -2   12.90    0.69
  -4 -18  -2   13.14    0.67
   4 -18   2   12.96    0.74
  -4  18  -3    0.12    0.34
   4  18   3    0.31    0.36
   4  18   3    0.05    0.34
  -4 -18  -3   -0.15    0.34
  -4 -18  -3   -0.23    0.35
   4  19  -5    2.87    0.43
   4  19  -5    3.03    0.47
  -4 -19   5    3.46    0.55
   4 -19  -5    2.38    0.47
   4  19  -4    6.00    0.61
   4  19  -4    6.09    0.60
   4 -19  -4    5.26    0.60
   4 -19  -4    5.67    0.56
  -4 -19   4    6.00    0.66
  -4  19   3    3.49    0.20
   4  19  -3    3.44    0.40
  -4  19   3    3.34    0.22
   4  19  -3    3.41    0.44
   4 -19  -3    4.25    0.47
  -4 -19   3    2.79    0.43
  -4 -19   3    3.29    0.44
  -4  19   2   15.37    0.47
   4  19  -2   15.85    0.88
   4  19  -2   17.63    0.73
  -4 -19   2   15.84    0.76
   4 -19  -2   15.94    0.73
  -4 -19   2   16.18    0.80
   4 -19  -2   15.91    0.58
  -4  19   1   26.69    0.72
   4  19  -1   28.32    0.94
   4 -19  -1   27.40    0.95
   4 -19  -1   27.35    0.95
  -4 -19   1   28.80    0.98
  -4 -19   1   27.27    0.94
   4 -19  -1   27.25    0.71
  -4  19   0    0.97    0.23
   4  19   0    0.49    0.29
  -4 -19   0    0.78    0.33
   4 -19   0    0.56    0.30
   4 -19   0    0.73    0.31
  -4 -19   0    0.83    0.30
  -4 -19   0    0.74    0.38
  -4  19  -1   20.82    0.73
   4  19   1   20.12    0.83
  -4 -19  -1   20.16    0.84
   4 -19   1   19.40    0.87
  -4 -19  -1   20.89    0.83
   4 -19   1   18.96    0.85
   4  19   2    0.08    0.33
  -4 -19  -2   -0.14    0.30
  -4 -19  -2   -0.10    0.36
   4 -19   2   -0.28    0.32
   4  19   3    1.94    0.46
   4  19   3    0.79    0.41
  -4 -19  -3    1.48    0.42
   4  20  -5    0.03    0.38
  -4 -20   5    0.41    0.50
   4  20  -4    1.03    0.39
   4  20  -4   -0.14    0.33
   4 -20  -4    0.28    0.38
   4 -20  -4    0.10    0.32
  -4 -20   4    0.07    0.40
  -4  20   3    0.41    0.12
   4  20  -3    0.49    0.30
  -4 -20   3    0.30    0.36
   4 -20  -3    0.22    0.35
   4 -20  -3   -0.06    0.26
  -4  20   2    9.09    0.38
   4  20  -2    9.21    0.62
   4 -20  -2    8.80    0.61
   4 -20  -2   10.18    0.51
  -4 -20   2    8.85    0.70
  -4 -20   2    9.16    0.71
   4  20  -1    0.93    0.30
  -4  20   1    0.51    0.20
  -4 -20   1    1.03    0.33
   4 -20  -1    0.88    0.34
   4 -20  -1    1.19    0.59
  -4 -20   1    0.41    0.35
   4 -20  -1    0.95    0.20
   4  20   0   22.61    0.89
  -4  20   0   21.33    0.71
  -4 -20   0   23.38    0.91
  -4 -20   0   21.21    0.91
   4 -20   0   22.16    0.91
  -4  20  -1    0.37    0.26
   4  20   1    0.05    0.33
  -4 -20  -1   -0.18    0.35
   4 -20   1    0.53    0.34
  -4 -20  -1   -0.50    0.31
   4  20   2    1.58    0.41
  -4  20  -2    1.68    0.37
   4  20   2    2.36    0.46
   4 -20   2    2.35    0.45
  -4 -20  -2    1.04    0.41
   4  21  -4   -0.71    0.41
   4  21  -4    0.13    0.35
   4 -21  -4   -0.65    0.39
   4 -21  -4    0.00    0.39
  -4 -21   4   -0.66    0.44
   4  21  -3    6.02    0.62
   4 -21  -3    4.28    0.53
  -4 -21   3    5.25    0.60
   4 -21  -3    5.37    0.55
   4  21  -2    2.91    0.42
  -4 -21   2    3.08    0.48
   4 -21  -2    3.14    0.34
   4 -21  -2    3.71    0.48
   4  21  -1    5.75    0.58
  -4  21   1    5.62    0.42
  -4 -21   1    4.94    0.62
   4 -21  -1    5.86    0.62
   4 -21  -1    6.30    0.39
   4  21   0    5.03    0.60
  -4  21   0    3.27    0.36
   4 -21   0    4.36    0.53
  -4 -21   0    3.27    0.46
   4  21   1    7.55    0.69
  -4  21  -1    6.65    0.58
  -4 -21  -1    7.27    0.70
   4 -21   1    7.27    0.70
  -4  21  -2    1.32    0.40
   4  21   2    1.63    0.45
   4  21   2    2.23    0.49
   4 -21   2    2.03    0.46
  -4 -21  -2    1.42    0.46
   4  22  -3   -0.02    0.36
   4 -22  -3    0.49    0.36
   4 -22  -3   -0.47    0.41
  -4 -22   3   -0.32    0.43
   4  22  -2    0.57    0.36
  -4 -22   2   -0.04    0.40
   4 -22  -2    0.76    0.38
   4  22  -1    0.79    0.38
   4 -22  -1    0.76    0.39
  -4 -22   1    0.58    0.39
   4  22   0    5.67    0.68
  -4 -22   0    5.83    0.71
   4 -22   0    6.04    0.76
   4  22   1    0.59    0.43
   4 -22   1    0.07    0.44
  -4 -22  -1    0.32    0.43
   4  23  -1    0.11    0.40
  -4 -23   1    0.42    0.42
   4 -23  -1   -0.04    0.42
  -5   0   9    0.23    0.46
  -5   0   8   27.89    1.02
   5   0  -8   27.99    1.04
  -5   0   8   27.05    0.99
   5   0  -8   25.97    0.88
   5   0  -7   -0.02    0.24
  -5   0   7    0.23    0.24
   5   0  -7   -0.11    0.24
   5   0  -7    0.06    0.19
   5   0  -6   10.59    0.76
  -5   0   6   12.41    0.51
   5   0  -5    0.34    0.14
  -5   0   5    0.02    0.12
   5   0  -5    0.04    0.11
  -5   0   4   76.50    1.51
   5   0  -4   77.82    1.59
   5   0  -4   76.41    1.54
   5   0  -3    0.07    0.07
   5   0  -3   -0.09    0.07
  -5   0   3    0.00    0.04
   5   0  -2  131.83    2.37
   5   0  -1    0.07    0.07
   5   0   0   93.60    1.83
   5   0   0   93.45    1.82
  -5   0  -1    0.03    0.09
   5   0   1    0.15    0.10
   5   0   2  141.12    2.60
   5   0   2  138.28    2.73
   5   0   2  140.06    2.63
  -5   0  -2  137.67    2.66
   5   0   3    0.27    0.13
  -5   0  -3    0.13    0.14
   5   0   3   -0.14    0.12
   5   0   3    0.21    0.17
  -5   0  -4   15.28    0.59
   5   0   4   15.46    0.67
   5   0   4   15.46    0.60
   5   0   4   15.20    0.55
   5   0   5    0.24    0.30
  -5   0  -5   -0.02    0.25
   5   0   5   -0.06    0.27
  -5   0  -5    0.06    0.13
  -5   0  -6   -0.14    0.36
   5   0   6    0.63    0.42
  -5   1   9    0.32    0.45
   5  -1  -9    1.47    0.59
  -5  -1   9    0.44    0.47
  -5   1   8    0.40    0.32
   5   1  -8    0.06    0.36
   5   1  -8    0.58    0.28
  -5   1   8    0.13    0.34
   5  -1  -8    0.26    0.26
  -5  -1   8    0.12    0.33
   5  -1  -8    0.78    0.34
  -5  -1   8   -0.08    0.30
   5   1  -7   31.33    1.02
  -5   1   7   32.37    0.97
  -5   1   7   32.18    0.97
   5   1  -7   32.45    0.94
   5   1  -7   32.73    1.03
   5  -1  -7   31.76    1.03
   5  -1  -7   31.58    0.88
  -5  -1   7   31.89    0.99
   5   1  -6   -0.03    0.15
  -5   1   6    0.16    0.18
   5  -1  -6    0.15    0.21
   5  -1  -6    0.06    0.12
  -5  -1   6    0.02    0.17
   5   1  -5    5.14    0.30
  -5   1   5    5.38    0.31
   5   1  -5    4.92    0.33
   5  -1  -5    4.67    0.32
   5  -1  -5    4.93    0.27
  -5  -1   5    5.20    0.31
   5   1  -4    5.76    0.28
  -5   1   4    5.21    0.24
   5   1  -4    5.16    0.29
   5  -1  -4    5.52    0.24
   5  -1  -4    5.40    0.29
  -5  -1   4    5.37    0.25
   5   1  -3   67.53    1.42
  -5   1   3   69.74    1.28
   5   1  -3   70.83    1.40
  -5  -1   3   70.82    1.30
   5  -1  -3   71.67    1.39
   5  -1  -3   71.18    1.38
   5   1  -2    4.88    0.18
   5  -1  -2    5.14    0.17
   5   1  -1   24.44    0.63
   5   1  -1   23.91    0.46
   5  -1  -1   24.10    0.61
   5  -1  -1   23.63    0.57
   5   1   0   10.16    0.35
   5   1   0    9.52    0.22
   5   1   0    9.43    0.22
   5   1   0    9.80    0.35
   5  -1   0    9.40    0.33
   5  -1   0    9.46    0.32
   5   1   1  238.35    4.18
  -5   1  -1  235.14    4.27
   5   1   1  240.02    4.34
   5   1   1  233.63    4.27
   5  -1   1  234.14    4.16
   5  -1   1  235.40    4.32
   5  -1   1  234.46    4.23
  -5  -1  -1  232.77    4.31
  -5   1  -2    0.38    0.14
   5   1   2    0.34    0.14
   5   1   2    0.25    0.10
   5   1   2    0.21    0.10
  -5   1  -2    0.11    0.11
  -5  -1  -2    0.08    0.12
   5  -1   2    0.41    0.13
   5  -1   2    0.26    0.10
   5  -1   2    0.42    0.11
   5   1   3   27.30    0.93
  -5   1  -3   28.72    0.76
   5   1   3   28.26    0.75
   5   1   3   27.70    0.76
   5  -1   3   28.37    0.85
   5  -1   3   27.91    0.75
   5  -1   3   28.08    0.72
   5   1   4    3.59    0.33
  -5   1  -4    4.22    0.35
   5   1   4    3.46    0.37
   5   1   4    4.10    0.42
   5  -1   4    3.65    0.42
   5  -1   4    3.73    0.31
  -5  -1  -4    3.05    0.37
  -5  -1  -4    3.70    0.17
   5  -1   4    3.72    0.37
  -5   1  -5    7.11    0.28
   5   1   5    6.38    0.55
   5   1   5    7.38    0.60
  -5   1  -5    5.86    0.49
   5   1   5    6.74    0.49
   5  -1   5    7.20    0.54
   5  -1   5    6.66    0.46
  -5  -1  -5    7.31    0.32
   5  -1   5    7.02    0.58
  -5  -1  -5    7.20    0.56
   5   1   6    2.24    0.42
   5   1   6    2.48    0.48
  -5  -1  -6    2.12    0.45
   5  -1   6    1.94    0.49
  -5   2   9    3.41    0.54
   5  -2  -9    3.49    0.46
  -5   2   8    9.54    0.68
   5   2  -8    9.13    0.61
  -5   2   8   12.08    0.70
   5   2  -8    9.85    0.72
   5  -2  -8    9.75    0.68
  -5  -2   8   10.15    0.70
   5  -2  -8   10.75    0.57
   5   2  -7    3.97    0.39
  -5   2   7    4.18    0.42
  -5   2   7    3.63    0.44
   5   2  -7    3.87    0.43
   5   2  -7    3.32    0.37
   5  -2  -7    4.22    0.34
  -5  -2   7    3.09    0.37
   5  -2  -7    3.48    0.40
  -5   2   6    0.83    0.21
   5   2  -6    0.90    0.20
   5  -2  -6    0.93    0.17
  -5  -2   6    0.80    0.21
   5   2  -5    4.07    0.32
   5   2  -5    4.22    0.29
  -5   2   5    3.87    0.27
   5  -2  -5    4.04    0.31
  -5  -2   5    4.17    0.29
   5  -2  -5    3.78    0.23
   5   2  -4   54.20    1.19
  -5   2   4   53.43    1.11
   5   2  -4   53.47    1.19
  -5  -2   4   53.16    1.12
   5  -2  -4   54.80    1.19
   5  -2  -4   54.21    1.09
   5   2  -3    0.01    0.07
  -5   2   3    0.06    0.04
   5  -2  -3    0.06    0.06
   5  -2  -3    0.07    0.08
  -5  -2   3   -0.02    0.05
  -5   2   2  389.83    7.30
  -5   2   2  393.16    7.34
   5   2  -2  380.17    7.51
  -5  -2   2  389.14    7.57
   5   2  -1    0.66    0.08
   5   2  -1    0.69    0.13
   5   2  -1    0.60    0.07
   5  -2  -1    0.51    0.10
   5  -2  -1    0.53    0.09
   5   2   0    0.43    0.10
   5   2   0    0.56    0.06
   5   2   0    0.54    0.12
   5   2   0    0.50    0.06
   5  -2   0    0.90    0.11
   5  -2   0    0.60    0.10
  -5  -2   0    0.62    0.13
   5   2   1   22.95    0.61
  -5   2  -1   23.10    0.64
   5   2   1   22.80    0.54
   5   2   1   22.75    0.65
  -5   2  -1   23.00    0.58
   5  -2   1   23.51    0.63
   5  -2   1   23.26    0.51
  -5  -2  -1   22.84    0.64
   5  -2   1   22.90    0.55
   5   2   2   44.51    0.97
  -5   2  -2   44.07    0.98
   5   2   2   43.19    1.00
  -5   2  -2   43.65    1.07
   5   2   2   43.91    1.08
  -5  -2  -2   42.82    1.04
   5  -2   2   45.04    1.07
   5  -2   2   43.66    0.95
   5  -2   2   43.50    0.94
   5   2   3    0.52    0.17
  -5   2  -3    0.86    0.17
   5   2   3    0.90    0.18
   5  -2   3    0.99    0.18
  -5  -2  -3    0.90    0.20
   5  -2   3    1.05    0.15
   5  -2   3    0.74    0.19
   5   2   4   17.75    0.73
   5   2   4   18.27    0.64
   5   2   4   18.99    0.67
   5  -2   4   18.03    0.74
   5  -2   4   19.08    0.59
  -5  -2  -4   18.68    0.69
   5  -2   4   20.60    0.69
  -5  -2  -4   18.70    0.45
   5   2   5    3.53    0.44
  -5   2  -5    3.69    0.21
  -5   2  -5    3.44    0.43
   5   2   5    3.14    0.42
   5   2   5    3.43    0.41
  -5  -2  -5    2.86    0.27
   5  -2   5    3.06    0.39
   5  -2   5    3.31    0.45
   5  -2   5    3.32    0.39
  -5   2  -6    2.75    0.45
   5   2   6    4.50    0.56
   5   2   6    4.26    0.47
   5  -2   6    5.28    0.63
  -5  -2  -6    4.37    0.51
   5   3  -8    0.31    0.35
  -5   3   8    0.25    0.34
   5   3  -8   -0.08    0.29
  -5   3   8    0.37    0.35
  -5  -3   8    0.06    0.41
   5  -3  -8   -0.08    0.25
   5  -3  -8    0.14    0.32
  -5   3   7   11.70    0.58
   5   3  -7   10.41    0.54
   5   3  -7    9.97    0.61
  -5   3   7   10.62    0.54
   5  -3  -7   10.47    0.47
   5  -3  -7   11.07    0.61
  -5   3   6    0.43    0.19
   5   3  -6    0.30    0.19
   5   3  -6    0.37    0.18
  -5  -3   6    0.25    0.19
   5  -3  -6    0.31    0.13
   5   3  -5   90.31    1.87
   5   3  -5   92.16    1.91
  -5   3   5   88.20    1.80
   5  -3  -5   86.98    1.88
  -5  -3   5   90.36    1.83
   5  -3  -5   87.04    1.72
  -5   3   4    8.82    0.31
   5   3  -4    8.70    0.38
   5   3  -4    9.64    0.38
   5  -3  -4    9.12    0.37
  -5  -3   4    8.70    0.33
   5  -3  -4    9.34    0.28
  -5   3   3   25.09    0.51
   5   3  -3   26.23    0.64
   5  -3  -3   25.82    0.62
  -5  -3   3   25.35    0.57
  -5  -3   3   25.95    0.58
   5  -3  -3   25.65    0.55
   5   3  -2    0.36    0.12
   5   3  -2    0.33    0.07
   5  -3  -2    0.13    0.06
   5  -3  -2    0.30    0.05
   5   3  -1    0.74    0.09
   5   3  -1    0.69    0.08
   5   3  -1    0.90    0.15
   5  -3  -1    0.92    0.10
   5   3   0   32.94    0.79
   5   3   0   32.79    0.80
   5   3   0   31.80    0.66
   5   3   0   31.94    0.66
   5  -3   0   31.23    0.73
  -5  -3   0   32.09    0.81
   5  -3   0   31.37    0.70
   5   3   1   65.43    1.41
   5   3   1   62.14    1.35
   5   3   1   65.44    1.28
  -5   3  -1   64.13    1.37
   5  -3   1   64.12    1.36
  -5  -3  -1   65.61    1.41
   5  -3   1   64.73    1.26
   5  -3   1   64.30    1.23
  -5   3  -2    0.22    0.10
   5   3   2   -0.08    0.10
   5   3   2   -0.10    0.10
  -5   3  -2   -0.16    0.13
   5   3   2   -0.01    0.11
  -5  -3  -2    0.14    0.14
   5  -3   2    0.11    0.10
   5  -3   2    0.12    0.13
   5  -3   2    0.03    0.08
   5   3   3   47.30    1.13
  -5   3  -3   46.98    1.06
   5   3   3   47.51    1.32
   5  -3   3   47.66    1.11
  -5  -3  -3   49.04    1.19
   5  -3   3   47.70    1.04
   5  -3   3   50.25    1.23
   5   3   4    0.74    0.22
   5   3   4    0.57    0.24
  -5   3  -4    0.51    0.18
   5   3   4    0.41    0.22
   5  -3   4    0.98    0.27
   5  -3   4    0.17    0.20
   5  -3   4    0.59    0.16
  -5  -3  -4    0.55    0.12
  -5  -3  -4    0.60    0.12
   5   3   5    3.10    0.44
  -5   3  -5    4.41    0.41
   5   3   5    3.31    0.41
   5   3   5    3.60    0.39
   5  -3   5    3.25    0.42
   5  -3   5    4.42    0.44
  -5  -3  -5    3.04    0.29
   5   3   6    2.26    0.54
   5   3   6    1.49    0.39
   5  -3   6    1.53    0.50
  -5   4   8    8.01    0.69
   5   4  -8    8.31    0.62
  -5   4   8    8.03    0.61
   5   4  -8    8.69    0.67
   5  -4  -8    8.61    0.61
   5  -4  -8    7.82    0.67
  -5   4   7    2.67    0.31
  -5   4   7    2.60    0.35
   5   4  -7    3.11    0.42
   5   4  -7    2.58    0.32
   5  -4  -7    3.14    0.32
   5  -4  -7    2.42    0.34
  -5   4   6   35.57    0.97
   5   4  -6   39.42    1.08
   5   4  -6   37.01    1.00
  -5   4   6   37.09    0.92
  -5  -4   6   37.00    1.00
   5  -4  -6   35.89    0.85
   5  -4  -6   36.60    1.07
   5   4  -5    1.44    0.23
  -5   4   5    1.49    0.20
   5   4  -5    1.28    0.20
  -5  -4   5    1.36    0.20
   5  -4  -5    1.64    0.25
   5  -4  -5    1.48    0.22
   5  -4  -5    1.75    0.16
   5   4  -4   59.10    1.32
   5   4  -4   61.53    1.35
  -5   4   4   59.20    1.22
   5  -4  -4   61.01    1.30
  -5  -4   4   58.73    1.25
   5  -4  -4   60.50    1.14
   5   4  -3    5.99    0.28
  -5   4   3    6.36    0.19
  -5  -4   3    6.20    0.24
   5  -4  -3    6.39    0.18
   5  -4  -3    6.03    0.25
  -5  -4   3    6.48    0.23
   5   4  -2    0.67    0.14
   5   4  -2    0.84    0.11
  -5  -4   2    0.94    0.06
   5  -4  -2    0.91    0.08
   5  -4  -2    0.91    0.10
   5   4  -1    6.56    0.31
   5   4  -1    6.67    0.23
   5   4  -1    6.67    0.23
   5  -4  -1    6.29    0.22
   5   4   0   64.40    1.38
   5   4   0   65.48    1.26
   5   4   0   64.82    1.25
   5  -4   0   65.50    1.31
  -5  -4   0   64.26    1.41
   5  -4   0   65.18    1.26
   5   4   1   15.53    0.43
  -5   4  -1   15.09    0.49
   5   4   1   15.71    0.50
   5   4   1   15.74    0.53
   5  -4   1   15.68    0.39
  -5  -4  -1   15.51    0.53
   5  -4   1   15.75    0.49
   5  -4   1   15.35    0.38
  -5   4  -2    0.02    0.12
  -5   4  -2    0.18    0.09
   5   4   2    0.14    0.12
   5   4   2    0.10    0.13
   5   4   2    0.09    0.11
   5  -4   2    0.23    0.13
  -5  -4  -2    0.26    0.15
   5  -4   2    0.08    0.08
   5  -4   2    0.06    0.10
   5   4   3    4.98    0.33
   5   4   3    4.58    0.33
   5   4   3    5.13    0.39
  -5   4  -3    4.58    0.27
   5  -4   3    4.81    0.32
  -5  -4  -3    4.62    0.38
  -5  -4  -3    4.53    0.19
   5  -4   3    4.17    0.38
  -5  -4  -3    4.36    0.19
   5  -4   3    4.89    0.24
  -5   4  -4   28.08    0.75
   5   4   4   27.45    0.84
   5   4   4   28.63    0.94
  -5   4  -4   30.83    1.34
   5  -4   4   28.26    0.85
  -5  -4  -4   28.50    0.67
   5  -4   4   28.95    0.95
  -5  -4  -4   28.81    0.91
   5  -4   4   27.61    0.74
  -5  -4  -4   27.86    0.66
   5   4   5    0.11    0.31
  -5   4  -5    0.14    0.22
   5   4   5   -0.14    0.27
   5   4   5    0.55    0.26
   5  -4   5    0.50    0.31
  -5  -4  -5   -0.31    0.30
   5  -4   5   -0.18    0.29
  -5  -4  -5   -0.15    0.17
   5   4   6    6.92    0.87
   5   4   6    6.97    0.65
   5  -4   6    7.62    0.83
  -5   5   8    2.55    0.36
  -5   5   8    1.74    0.42
   5   5  -8    0.78    0.37
   5   5  -8    0.99    0.37
   5  -5  -8    2.44    0.32
   5  -5  -8    1.69    0.41
  -5   5   7   39.51    1.01
   5   5  -7   37.18    1.10
   5   5  -7   38.13    1.17
   5  -5  -7   38.06    1.17
  -5   5   6    0.03    0.15
  -5   5   6    0.30    0.19
   5   5  -6    0.21    0.22
   5   5  -6    0.29    0.19
   5  -5  -6    0.06    0.21
   5  -5  -6    0.31    0.12
   5  -5  -6   -0.07    0.19
  -5  -5   6    0.18    0.19
   5   5  -5   68.33    1.53
   5   5  -5   67.27    1.53
  -5   5   5   67.97    1.44
   5  -5  -5   68.82    1.31
   5  -5  -5   69.94    1.52
  -5  -5   5   60.06    1.55
   5  -5  -5   69.27    1.53
  -5   5   4    1.46    0.16
   5   5  -4    1.56    0.21
   5   5  -4    1.24    0.18
  -5  -5   4    1.95    0.20
   5  -5  -4    1.49    0.10
   5  -5  -4    1.54    0.21
   5  -5  -4    1.50    0.19
   5   5  -3    2.42    0.20
  -5   5   3    1.92    0.12
  -5  -5   3    1.78    0.16
   5  -5  -3    1.78    0.16
  -5  -5   3    2.08    0.17
   5   5  -2    0.98    0.12
   5   5  -2    0.84    0.15
   5  -5  -2    0.90    0.11
  -5  -5   2    1.07    0.09
  -5  -5   2    1.02    0.10
   5  -5  -2    1.03    0.07
   5   5  -1    5.09    0.29
   5   5  -1    4.88    0.22
   5   5  -1    4.98    0.21
   5  -5  -1    4.84    0.18
  -5   5   0   17.71    0.48
   5   5   0   18.47    0.56
   5   5   0   18.23    0.47
  -5  -5   0   18.82    0.59
   5  -5   0   18.29    0.49
   5  -5   0   18.34    0.43
   5   5   1   29.39    0.78
  -5   5  -1   30.43    0.76
   5   5   1   31.21    0.82
   5   5   1   30.50    0.72
   5  -5   1   30.06    0.66
   5  -5   1   30.63    0.62
  -5  -5  -1   28.12    0.89
   5  -5   1   30.26    0.76
  -5   5  -2    2.03    0.25
  -5   5  -2    1.85    0.16
   5   5   2    1.27    0.18
   5   5   2    1.77    0.22
   5   5   2    2.23    0.26
  -5  -5  -2    1.85    0.10
  -5  -5  -2    2.07    0.27
   5  -5   2    1.93    0.14
  -5  -5  -2    1.92    0.13
   5  -5   2    2.08    0.19
   5  -5   2    1.91    0.23
   5   5   3   -0.01    0.15
   5   5   3    0.01    0.16
  -5   5  -3    0.08    0.11
   5   5   3    0.26    0.16
  -5  -5  -3    0.26    0.19
   5  -5   3   -0.01    0.14
  -5  -5  -3    0.20    0.09
   5  -5   3    0.19    0.10
  -5  -5  -3    0.11    0.09
   5  -5   3    0.18    0.16
  -5   5  -4    3.29    0.42
   5   5   4    3.16    0.37
   5   5   4    3.84    0.38
  -5   5  -4    3.60    0.29
   5   5   4    3.56    0.36
   5  -5   4    3.99    0.45
  -5  -5  -4    3.29    0.25
  -5  -5  -4    3.73    0.40
  -5  -5  -4    3.42    0.25
   5  -5   4    3.19    0.38
  -5   5  -5   22.12    0.68
   5   5   5   21.29    0.89
   5   5   5   21.96    0.83
   5   5   5   21.52    0.88
  -5  -5  -5   21.31    0.64
   5  -5   5   19.56    0.82
   5  -5   5   21.98    0.94
  -5  -5  -5   21.64    0.90
   5   5   6   -0.35    0.36
   5  -5   6   -0.18    0.60
  -5   6   8    2.64    0.35
   5   6  -8    1.98    0.39
   5  -6  -8    1.40    0.36
   5  -6  -8    2.26    0.30
   5   6  -7    6.77    0.55
   5   6  -7    7.94    0.56
  -5   6   7    7.26    0.44
   5  -6  -7    7.63    0.57
   5  -6  -7    7.88    0.57
   5  -6  -7    7.53    0.39
   5   6  -6   19.23    0.72
   5   6  -6   20.16    0.75
  -5   6   6   19.55    0.57
  -5   6   6   19.98    0.67
   5  -6  -6   18.65    0.72
   5  -6  -6   19.66    0.53
  -5  -6   6   21.82    0.84
   5  -6  -6   19.08    0.72
   5   6  -5    5.45    0.38
   5   6  -5    4.64    0.35
  -5   6   5    5.21    0.32
   5  -6  -5    5.41    0.37
  -5  -6   5    4.69    0.34
   5  -6  -5    5.15    0.21
   5  -6  -5    5.33    0.36
  -5   6   4   33.75    0.79
   5   6  -4   32.61    0.93
   5   6  -4   35.22    0.89
   5  -6  -4   33.75    0.85
   5  -6  -4   33.61    0.87
  -5  -6   4   34.81    0.84
   5   6  -3   11.08    0.40
  -5  -6   3   10.56    0.35
  -5  -6   3   10.28    0.35
   5  -6  -3   10.28    0.36
   5   6  -2   14.85    0.45
   5   6  -2   14.92    0.52
   5  -6  -2   14.74    0.40
  -5  -6   2   14.63    0.38
  -5  -6   2   15.12    0.38
   5   6  -1   30.60    0.72
   5   6  -1   29.95    0.70
   5   6  -1   30.78    0.81
   5  -6  -1   30.05    0.65
  -5  -6   1   30.56    0.60
  -5  -6   1   29.89    0.59
   5  -6  -1   30.62    0.64
   5   6   0   23.64    0.67
   5   6   0   22.67    0.59
  -5   6   0   23.13    0.58
  -5  -6   0   23.59    0.70
   5  -6   0   23.05    0.50
   5  -6   0   22.72    0.57
   5   6   1   28.15    0.72
   5   6   1   28.88    0.78
   5   6   1   30.33    0.83
  -5   6  -1   29.50    0.75
   5  -6   1   29.80    0.58
   5  -6   1   29.97    0.67
  -5  -6  -1   30.38    0.65
  -5  -6  -1   29.56    0.83
  -5  -6  -1   28.62    0.57
   5  -6   1   29.21    0.75
   5   6   2    0.27    0.14
  -5   6  -2    0.32    0.14
   5   6   2    0.04    0.13
   5   6   2    0.32    0.13
  -5  -6  -2    0.27    0.08
  -5  -6  -2    0.09    0.07
   5  -6   2    0.10    0.13
   5  -6   2    0.13    0.06
   5  -6   2    0.17    0.11
  -5  -6  -2    0.01    0.17
   5   6   3    2.59    0.31
   5   6   3    2.00    0.26
  -5   6  -3    1.90    0.18
   5   6   3    1.90    0.26
  -5   6  -3    1.96    0.29
  -5  -6  -3    2.16    0.19
   5  -6   3    1.74    0.29
  -5  -6  -3    1.82    0.44
  -5  -6  -3    1.87    0.19
  -5   6  -4    7.62    0.55
   5   6   4    7.81    0.54
   5   6   4    7.73    0.49
  -5   6  -4    8.32    0.35
   5   6   4    8.67    0.53
   5  -6   4    8.65    0.63
   5  -6   4    8.69    0.55
  -5  -6  -4    7.39    0.35
  -5  -6  -4    7.84    0.35
   5   6   5    4.38    0.49
  -5   6  -5    4.67    0.38
   5   6   5    4.40    0.51
   5   6   5    3.88    0.46
  -5  -6  -5    5.12    0.61
   5  -6   5    4.23    0.50
  -5  -6  -5    4.66    0.37
   5  -6   5    5.27    0.54
   5   6   6    4.02    0.52
  -5   7   8    3.47    0.39
   5   7  -8    2.19    0.44
   5  -7  -8    4.17    0.52
   5  -7  -8    3.20    0.35
   5   7  -7    8.03    0.58
  -5   7   7    9.01    0.45
   5   7  -7    8.34    0.58
   5  -7  -7    8.54    0.59
   5  -7  -7    7.62    0.39
   5  -7  -7    7.42    0.58
  -5  -7   7    8.12    0.60
  -5   7   6    6.56    0.32
   5   7  -6    6.26    0.48
   5   7  -6    5.88    0.46
  -5   7   6    5.93    0.43
  -5  -7   6    6.14    0.45
   5  -7  -6    6.34    0.28
   5  -7  -6    6.97    0.49
   5  -7  -6    6.88    0.47
   5   7  -5   24.44    0.77
   5   7  -5   23.26    0.78
  -5   7   5   23.07    0.68
   5  -7  -5   24.42    0.76
  -5  -7   5   24.89    0.74
   5  -7  -5   23.59    0.74
   5   7  -4   25.01    0.74
   5   7  -4   25.86    0.79
  -5   7   4   26.54    0.66
   5  -7  -4   25.73    0.73
   5  -7  -4   25.67    0.72
  -5  -7   4   26.10    0.70
   5   7  -3   20.61    0.60
   5   7  -3   19.33    0.65
  -5  -7   3   20.44    0.55
  -5  -7   3   21.06    0.56
   5  -7  -3   20.56    0.58
   5  -7  -3   19.95    0.56
   5   7  -2    4.40    0.25
   5   7  -2    4.26    0.29
  -5  -7   2    4.15    0.21
   5  -7  -2    4.84    0.23
  -5  -7   2    4.64    0.21
   5   7  -1   90.24    1.75
   5   7  -1   88.77    1.85
   5   7  -1   89.88    1.77
   5  -7  -1   87.80    1.65
   5  -7  -1   87.94    1.69
  -5  -7   1   89.38    1.65
  -5  -7   1   89.23    1.65
  -5   7   0   10.84    0.35
   5   7   0   10.40    0.38
   5   7   0   10.61    0.43
   5  -7   0   10.56    0.31
  -5  -7   0   11.00    0.28
  -5  -7   0   10.53    0.28
  -5  -7   0   10.61    0.46
   5  -7   0   10.78    0.27
   5  -7   0   10.05    0.34
  -5   7  -1    5.16    0.28
   5   7   1    5.37    0.34
   5   7   1    5.53    0.33
   5   7   1    5.48    0.29
  -5  -7  -1    5.29    0.35
  -5  -7  -1    5.72    0.20
  -5  -7  -1    5.61    0.20
   5  -7   1    5.42    0.30
   5  -7   1    5.01    0.24
   5   7   2    2.02    0.25
   5   7   2    2.35    0.27
  -5   7  -2    2.48    0.27
   5   7   2    1.88    0.30
   5  -7   2    2.52    0.23
  -5  -7  -2    2.31    0.29
   5  -7   2    2.44    0.28
  -5  -7  -2    1.98    0.17
  -5  -7  -2    2.24    0.17
   5   7   3   19.14    0.72
   5   7   3   18.97    0.68
  -5   7  -3   20.50    0.70
   5   7   3   20.41    0.68
  -5  -7  -3   20.62    0.75
  -5  -7  -3   19.81    0.53
   5  -7   3   20.61    0.65
  -5  -7  -3   19.33    0.53
  -5   7  -4    0.46    0.14
   5   7   4    0.07    0.22
   5   7   4    0.70    0.26
  -5   7  -4    0.39    0.25
   5   7   4    0.55    0.25
  -5  -7  -4    0.41    0.17
   5  -7   4    0.14    0.24
  -5  -7  -4    0.30    0.16
  -5  -7  -4    0.28    0.34
   5  -7   4    0.29    0.24
   5   7   5    0.96    0.42
   5   7   5    0.46    0.33
   5   7   5    0.71    0.31
  -5   7  -5    1.09    0.21
   5  -7   5    0.44    0.37
   5  -7   5    1.26    0.35
  -5  -7  -5    0.89    0.23
  -5   8   8    6.33    0.52
   5   8  -8    6.24    0.68
   5  -8  -8    6.31    0.64
   5   8  -7    0.19    0.31
   5   8  -7    0.16    0.28
  -5   8   7    0.73    0.21
  -5  -8   7    0.15    0.29
   5  -8  -7    0.18    0.27
   5   8  -6    7.97    0.51
  -5   8   6    6.78    0.44
  -5   8   6    6.90    0.31
   5   8  -6    6.53    0.51
   5  -8  -6    6.96    0.49
   5  -8  -6    7.04    0.48
  -5  -8   6    7.75    0.49
   5   8  -5   22.76    0.88
   5   8  -5   20.00    0.80
   5  -8  -5   22.42    0.72
   5  -8  -5   21.53    0.79
  -5  -8   5   20.96    0.69
   5   8  -4   10.57    0.51
  -5   8   4   11.02    0.40
   5   8  -4   10.40    0.46
   5  -8  -4   10.81    0.44
   5  -8  -4   10.50    0.44
  -5  -8   4   11.25    0.44
   5   8  -3    0.46    0.14
   5   8  -3    0.64    0.17
  -5  -8   3    0.46    0.13
   5  -8  -3    0.34    0.12
   5  -8  -3    0.52    0.13
  -5  -8   3    0.41    0.12
   5   8  -2    0.99    0.17
   5   8  -2    1.21    0.16
   5  -8  -2    1.13    0.14
  -5  -8   2    0.88    0.13
  -5  -8   2    1.23    0.14
   5  -8  -2    1.13    0.14
   5   8  -1    4.00    0.26
  -5   8   1    4.12    0.17
   5   8  -1    4.34    0.25
   5   8  -1    4.00    0.28
  -5  -8   1    4.13    0.20
   5  -8  -1    3.97    0.18
   5  -8  -1    4.38    0.18
   5  -8  -1    4.12    0.22
  -5  -8   1    4.42    0.21
   5   8   0  115.56    2.33
  -5   8   0  114.37    2.18
   5   8   0  117.62    2.27
   5  -8   0  115.83    2.20
  -5  -8   0  115.97    2.14
  -5  -8   0  115.36    2.14
  -5  -8   0  120.05    2.39
   5  -8   0  113.98    2.06
   5  -8   0  118.70    2.17
   5  -8   0  113.89    2.06
   5   8   1   -0.01    0.13
   5   8   1    0.04    0.12
  -5   8  -1    0.09    0.11
   5   8   1   -0.01    0.11
  -5  -8  -1    0.08    0.08
  -5  -8  -1   -0.07    0.14
   5  -8   1    0.19    0.10
  -5  -8  -1   -0.04    0.08
   5  -8   1    0.14    0.12
   5   8   2    1.23    0.20
  -5   8  -2    0.69    0.17
   5   8   2    1.04    0.20
  -5  -8  -2    1.10    0.14
  -5  -8  -2    1.24    0.15
   5  -8   2    1.06    0.18
   5  -8   2    0.97    0.20
  -5  -8  -2    1.32    0.25
   5   8   3    0.02    0.19
   5   8   3    0.17    0.21
  -5   8  -3    0.23    0.19
   5   8   3    0.50    0.21
   5  -8   3    0.66    0.19
   5  -8   3    0.46    0.21
  -5  -8  -3    0.37    0.24
  -5  -8  -3    0.18    0.13
  -5  -8  -3    0.25    0.13
   5   8   4    4.08    0.47
   5   8   4    4.84    0.45
  -5   8  -4    4.02    0.48
   5   8   4    4.89    0.48
  -5   8  -4    4.56    0.22
  -5  -8  -4    4.01    0.33
  -5  -8  -4    4.13    0.51
   5  -8   4    4.50    0.50
   5  -8   4    5.03    0.44
  -5  -8  -4    4.62    0.34
   5   8   5   -0.02    0.26
   5   8   5   -0.03    0.33
  -5  -8  -5    0.24    0.23
  -5  -8  -5    0.52    0.23
   5  -8   5    0.05    0.36
   5  -8   5    0.08    0.35
   5   9  -8    0.03    0.38
  -5   9   8    0.43    0.29
   5  -9  -8   -0.42    0.37
   5   9  -7    0.99    0.36
   5   9  -7    1.38    0.35
  -5   9   7    1.63    0.24
  -5   9   7    1.44    0.41
  -5  -9   7    1.53    0.38
   5  -9  -7    2.08    0.39
   5   9  -6    1.79    0.33
  -5   9   6    2.36    0.37
  -5   9   6    2.11    0.21
   5   9  -6    2.11    0.34
   5  -9  -6    1.86    0.30
  -5  -9   6    1.98    0.32
   5  -9  -6    2.39    0.32
   5   9  -5    0.34    0.21
  -5   9   5    0.24    0.17
   5   9  -5    0.14    0.18
  -5  -9   5   -0.11    0.18
   5  -9  -5    0.26    0.18
   5  -9  -5    0.32    0.31
   5   9  -4   12.24    0.56
   5   9  -4   12.33    0.52
   5   9  -4   12.62    0.56
  -5   9   4   12.57    0.44
   5  -9  -4   13.19    0.49
  -5  -9   4   11.97    0.52
   5  -9  -4   12.57    0.49
   5   9  -3   66.42    1.44
   5   9  -3   64.75    1.50
  -5  -9   3   63.49    1.37
   5  -9  -3   63.75    1.39
   5  -9  -3   65.77    1.37
  -5  -9   3   65.29    1.39
   5   9  -2    0.15    0.13
   5   9  -2    0.28    0.12
  -5  -9   2    0.20    0.11
   5  -9  -2    0.10    0.10
  -5  -9   2    0.13    0.10
   5  -9  -2    0.24    0.09
   5   9  -1   40.48    0.96
  -5   9   1   42.02    0.83
   5   9  -1   41.92    1.04
   5   9  -1   41.84    1.00
  -5  -9   1   41.96    0.90
   5  -9  -1   41.00    0.84
  -5  -9   1   40.27    0.89
   5  -9  -1   41.02    0.84
   5  -9  -1   41.56    0.92
  -5   9   0    0.38    0.10
   5   9   0    0.33    0.14
   5   9   0    0.34    0.14
  -5  -9   0    0.45    0.10
  -5  -9   0    0.59    0.18
   5  -9   0    0.48    0.12
  -5  -9   0    0.52    0.11
   5  -9   0    0.36    0.11
  -5   9  -1    0.08    0.12
   5   9   1    0.10    0.14
   5   9   1   -0.02    0.16
   5  -9   1    0.15    0.13
  -5  -9  -1    0.17    0.10
   5  -9   1    0.14    0.11
  -5  -9  -1    0.22    0.18
  -5  -9  -1    0.11    0.10
   5   9   2    0.04    0.16
   5   9   2    0.08    0.17
  -5   9  -2   -0.13    0.14
  -5  -9  -2    0.17    0.20
   5  -9   2   -0.02    0.15
  -5  -9  -2    0.08    0.12
   5  -9   2   -0.08    0.13
  -5  -9  -2    0.02    0.11
   5   9   3   10.01    0.53
   5   9   3   10.12    0.56
   5   9   3    9.50    0.52
  -5   9  -3    9.98    0.52
  -5  -9  -3    9.95    0.41
   5  -9   3    9.12    0.48
   5  -9   3    9.69    0.54
  -5  -9  -3    9.16    0.39
   5   9   4    3.23    0.40
   5   9   4    3.64    0.41
  -5   9  -4    3.27    0.42
   5   9   4    2.73    0.36
   5  -9   4    3.40    0.41
  -5  -9  -4    3.20    0.33
   5  -9   4    3.52    0.39
  -5  -9  -4    2.57    0.40
  -5  -9  -4    2.57    0.39
   5   9   5    1.33    0.35
   5   9   5    1.70    0.41
  -5  -9  -5    2.00    0.34
   5  -9   5    1.11    0.39
   5  -9   5    2.07    0.42
  -5  -9  -5    1.42    0.30
   5  10  -8    4.66    0.62
   5 -10  -8    4.13    0.53
   5  10  -7    4.57    0.57
  -5  10   7    4.09    0.46
  -5  10   7    5.15    0.35
  -5 -10   7    3.28    0.45
   5 -10  -7    5.02    0.57
   5  10  -6    0.41    0.28
  -5  10   6    1.77    0.30
   5  10  -6    0.94    0.33
   5 -10  -6    0.96    0.27
   5 -10  -6    1.17    0.29
   5  10  -5   24.28    0.82
   5  10  -5   22.97    0.84
  -5  10   5   22.61    0.72
   5 -10  -5   24.14    0.76
  -5 -10   5   23.71    0.78
   5 -10  -5   22.86    0.79
   5  10  -4   21.43    0.75
   5  10  -4   22.72    0.91
   5  10  -4   21.53    0.72
  -5  10   4   21.18    0.62
  -5 -10   4   20.57    0.66
   5 -10  -4   20.96    0.69
   5 -10  -4   22.11    0.67
  -5 -10   4   21.24    0.69
   5  10  -3   12.50    0.49
   5  10  -3   12.11    0.54
   5 -10  -3   12.07    0.43
  -5 -10   3   12.43    0.46
  -5 -10   3   12.37    0.47
   5 -10  -3   12.24    0.46
   5  10  -2   12.60    0.52
   5  10  -2   12.14    0.46
  -5 -10   2   12.50    0.43
  -5 -10   2   11.79    0.42
   5 -10  -2   11.98    0.38
   5 -10  -2   12.26    0.44
  -5  10   1   29.37    0.62
   5  10  -1   29.71    0.84
   5  10  -1   30.03    0.79
   5 -10  -1   29.18    0.74
  -5 -10   1   30.07    0.73
  -5 -10   1   30.43    0.72
   5 -10  -1   30.01    0.65
   5 -10  -1   29.57    0.63
  -5  10   0   59.36    1.21
   5  10   0   58.87    1.37
   5  10   0   53.96    1.43
   5 -10   0   60.72    1.25
  -5 -10   0   61.24    1.24
  -5 -10   0   60.41    1.43
   5 -10   0   59.19    1.24
  -5 -10   0   59.83    1.23
  -5  10  -1    0.53    0.15
   5  10   1    0.80    0.20
   5  10   1    0.49    0.18
  -5 -10  -1    0.84    0.14
   5 -10   1    0.62    0.15
  -5 -10  -1    0.52    0.23
   5 -10   1    0.64    0.15
  -5 -10  -1    0.56    0.13
   5  10   2    0.37    0.20
   5  10   2    0.08    0.18
   5  10   2    0.26    0.18
  -5  10  -2    0.22    0.17
   5 -10   2    0.17    0.18
   5 -10   2   -0.13    0.17
  -5 -10  -2    0.10    0.22
  -5 -10  -2    0.13    0.13
  -5 -10  -2   -0.02    0.13
   5  10   3    0.60    0.25
   5  10   3    0.20    0.23
  -5  10  -3    0.13    0.21
   5  10   3    0.62    0.25
  -5 -10  -3    0.27    0.17
  -5 -10  -3    0.31    0.30
   5 -10   3    0.64    0.25
   5 -10   3    0.27    0.21
  -5 -10  -3    0.26    0.16
   5  10   4   10.48    0.65
   5  10   4   10.37    0.61
  -5  10  -4    9.89    0.66
   5  10   4   11.50    0.68
   5 -10   4   10.62    0.68
  -5 -10  -4   10.87    0.50
   5 -10   4   11.15    0.63
  -5 -10  -4   11.53    0.50
   5  10   5    3.46    0.53
   5  10   5    5.43    0.59
  -5 -10  -5    4.34    0.48
   5 -10   5    3.86    0.55
  -5  11   7    0.12    0.35
   5  11  -7    0.28    0.33
  -5  11   7    0.18    0.18
   5 -11  -7    0.75    0.37
   5  11  -6    1.94    0.39
  -5  11   6    2.42    0.35
   5  11  -6    2.24    0.34
   5 -11  -6    2.19    0.32
   5 -11  -6    2.71    0.36
   5  11  -5   11.38    0.58
   5  11  -5   11.96    0.62
   5  11  -5   10.93    0.62
  -5  11   5   11.08    0.52
  -5 -11   5   11.82    0.58
   5 -11  -5   11.79    0.57
   5 -11  -5   11.58    0.53
   5  11  -4   13.50    0.82
   5  11  -4   13.92    0.64
  -5  11   4   16.05    0.53
   5  11  -4   14.40    0.64
  -5 -11   4   14.76    0.59
  -5 -11   4   14.64    0.57
   5 -11  -4   15.55    0.58
   5 -11  -4   15.36    0.55
   5  11  -3   37.14    1.02
   5  11  -3   36.33    0.98
  -5 -11   3   37.24    0.94
   5 -11  -3   37.03    0.95
   5 -11  -3   37.25    0.89
   5  11  -2   21.32    0.66
   5  11  -2   22.07    0.72
  -5 -11   2   20.69    0.61
   5 -11  -2   20.67    0.62
   5 -11  -2   20.36    0.54
  -5 -11   2   20.59    0.61
   5  11  -1   17.30    0.61
  -5  11   1   16.57    0.40
   5  11  -1   16.97    0.56
  -5 -11   1   16.44    0.51
  -5 -11   1   16.09    0.50
   5 -11  -1   16.73    0.54
   5 -11  -1   16.86    0.41
   5  11   0    4.52    0.34
  -5  11   0    5.02    0.25
   5  11   0    4.51    0.34
  -5 -11   0    4.45    0.27
  -5 -11   0    4.87    0.28
   5 -11   0    4.64    0.28
   5 -11   0    4.03    0.27
  -5 -11   0    4.85    0.39
  -5  11  -1    6.18    0.33
   5  11   1    5.65    0.48
   5  11   1    6.27    0.39
  -5 -11  -1    6.03    0.32
  -5 -11  -1    6.07    0.32
   5 -11   1    5.86    0.35
   5 -11   1    6.23    0.34
  -5  11  -2    0.60    0.19
   5  11   2    0.45    0.20
   5  11   2    0.80    0.23
  -5 -11  -2    0.52    0.17
   5 -11   2    0.69    0.21
  -5 -11  -2    0.58    0.17
   5 -11   2    0.51    0.19
  -5  11  -3   19.21    0.77
   5  11   3   26.20    0.88
   5  11   3   24.47    0.85
   5  11   3   23.31    0.85
  -5 -11  -3   24.03    0.70
  -5 -11  -3   24.72    0.92
   5 -11   3   23.48    0.85
   5  11   4    0.45    0.28
  -5  11  -4    0.70    0.31
   5  11   4   -0.06    0.29
   5  11   4    0.14    0.33
  -5 -11  -4    0.53    0.25
   5 -11   4    1.16    0.32
   5 -11   4    0.79    0.32
  -5 -11  -4    0.51    0.24
   5  11   5    0.72    0.38
   5  11   5    0.49    0.39
  -5 -11  -5    0.23    0.30
   5 -11   5   -0.52    0.39
   5  12  -7    4.38    0.53
  -5  12   7    3.51    0.50
  -5  12   7    3.95    0.37
   5 -12  -7    3.99    0.48
   5  12  -6    1.25    0.32
   5  12  -6    1.20    0.35
  -5  12   6    1.72    0.33
  -5 -12   6    1.20    0.33
   5 -12  -6    1.18    0.33
   5 -12  -6    1.83    0.34
   5  12  -5    0.02    0.23
   5  12  -5   -0.09    0.26
   5  12  -5   -0.20    0.21
  -5  12   5    0.04    0.21
  -5 -12   5   -0.25    0.22
   5 -12  -5    0.23    0.21
   5 -12  -5   -0.19    0.19
  -5  12   4   56.33    1.31
   5  12  -4   57.14    1.42
   5  12  -4   58.06    1.51
  -5 -12   4   57.73    1.39
   5 -12  -4   58.36    1.40
  -5 -12   4   58.88    1.38
   5 -12  -4   59.37    1.34
   5  12  -3    1.88    0.27
   5  12  -3    1.86    0.26
   5 -12  -3    2.64    0.25
   5 -12  -3    2.30    0.27
  -5 -12   3    2.07    0.25
  -5 -12   3    2.62    0.29
   5  12  -2   18.47    0.63
   5  12  -2   18.54    0.67
  -5 -12   2   18.53    0.59
   5 -12  -2   19.22    0.61
  -5 -12   2   18.44    0.59
   5 -12  -2   18.08    0.50
   5  12  -1    3.00    0.32
  -5  12   1    2.75    0.16
   5  12  -1    2.58    0.28
   5 -12  -1    3.08    0.28
  -5 -12   1    3.01    0.27
  -5 -12   1    2.87    0.26
   5 -12  -1    2.71    0.16
   5  12   0   11.21    0.52
   5  12   0   11.60    0.69
  -5  12   0   10.34    0.37
   5 -12   0   11.10    0.44
   5 -12   0   10.85    0.41
  -5 -12   0   11.76    0.43
  -5 -12   0   11.22    0.44
  -5  12  -1    0.99    0.18
   5  12   1    1.33    0.25
   5  12   1    0.90    0.21
   5 -12   1    1.18    0.20
   5 -12   1    1.17    0.21
  -5 -12  -1    1.11    0.19
  -5 -12  -1    0.98    0.17
   5  12   2    7.24    0.47
  -5  12  -2    7.74    0.44
   5  12   2    7.98    0.51
   5  12   2    8.02    0.49
  -5 -12  -2    7.26    0.38
   5 -12   2    7.63    0.45
   5 -12   2    7.18    0.46
  -5 -12  -2    5.91    0.58
   5  12   3    6.11    0.52
   5  12   3    5.18    0.52
   5  12   3    6.71    0.50
  -5 -12  -3    6.14    0.42
   5 -12   3    5.78    0.48
  -5 -12  -3    6.22    0.59
   5 -12   3    5.76    0.53
  -5 -12  -3    5.93    0.40
   5  12   4    9.84    0.66
   5  12   4   10.63    0.68
   5 -12   4    8.28    0.69
  -5 -12  -4    9.36    0.53
   5 -12   4    9.79    0.67
  -5 -12  -4    9.91    0.53
   5  12   5    0.50    0.36
   5  12   5    0.37    0.44
  -5 -12  -5   -0.31    0.36
   5 -12   5   -0.27    0.43
   5  13  -7    1.03    0.41
  -5  13   7    0.16    0.42
   5 -13  -7    1.02    0.40
   5  13  -6    0.67    0.31
   5  13  -6    0.31    0.34
  -5 -13   6    0.47    0.34
   5 -13  -6   -0.25    0.28
   5 -13  -6   -0.11    0.28
   5  13  -5    0.53    0.27
   5  13  -5    0.97    0.34
  -5  13   5    0.47    0.24
   5  13  -5    0.29    0.27
   5 -13  -5    0.59    0.24
   5 -13  -5    0.62    0.24
   5  13  -4   23.40    0.81
   5  13  -4   22.93    0.82
  -5  13   4   23.97    0.74
  -5 -13   4   22.70    0.78
  -5 -13   4   23.89    1.18
   5 -13  -4   22.95    0.72
   5 -13  -4   21.83    0.76
   5  13  -3   75.52    1.93
  -5 -13   3   81.65    1.75
   5 -13  -3   80.69    1.76
  -5 -13   3   82.39    1.76
   5  13  -2    0.08    0.18
   5  13  -2    0.19    0.17
  -5 -13   2    0.00    0.15
  -5 -13   2    0.23    0.17
   5 -13  -2    0.10    0.15
   5 -13  -2    0.40    0.12
  -5  13   1   46.02    0.93
   5 -13  -1   45.46    1.12
   5 -13  -1   46.27    0.92
  -5 -13   1   45.94    1.08
  -5  13   0    8.60    0.35
   5  13   0    8.41    0.46
   5  13   0    8.33    0.48
  -5 -13   0    7.55    0.43
  -5 -13   0    9.04    0.40
   5 -13   0    8.99    0.43
   5 -13   0    9.28    0.42
   5  13   1    0.03    0.18
   5  13   1    0.31    0.21
   5 -13   1    0.20    0.18
   5 -13   1   -0.07    0.16
  -5 -13  -1   -0.01    0.14
   5  13   2    5.26    0.49
   5  13   2    5.14    0.43
   5  13   2    5.35    0.47
  -5  13  -2    4.71    0.40
  -5 -13  -2    5.21    0.36
  -5 -13  -2    5.24    0.39
   5 -13   2    5.66    0.45
   5 -13   2    5.28    0.43
   5  13   3   16.70    0.73
   5  13   3   15.38    0.74
   5  13   3   15.55    0.77
  -5 -13  -3   15.10    0.61
   5 -13   3   15.48    0.74
  -5 -13  -3   15.56    0.63
   5 -13   3   15.36    0.69
   5  13   4    0.98    0.35
   5  13   4    0.55    0.31
  -5 -13  -4    0.94    0.29
   5 -13   4    0.99    0.37
   5 -13   4    0.72    0.38
   5  14  -7    0.38    0.43
   5  14  -7    0.95    0.46
   5 -14  -7    0.44    0.44
   5  14  -6    5.97    0.63
   5  14  -6    5.19    0.59
  -5 -14   6    4.26    0.56
   5 -14  -6    5.40    0.55
   5  14  -5    1.06    0.37
   5  14  -5    1.24    0.33
   5  14  -5    0.75    0.30
   5 -14  -5    0.79    0.25
   5 -14  -5    0.87    0.27
  -5 -14   5    0.99    0.34
   5  14  -4   18.80    0.75
   5  14  -4   19.65    0.77
   5 -14  -4   18.99    0.66
  -5 -14   4   18.05    0.72
   5 -14  -4   19.20    0.73
  -5 -14   4   20.03    0.75
   5  14  -3    4.79    0.45
   5  14  -3    5.82    0.43
  -5 -14   3    5.50    0.40
   5 -14  -3    5.56    0.39
   5 -14  -3    5.22    0.34
  -5 -14   3    6.05    0.42
   5  14  -2    0.31    0.20
   5  14  -2    0.17    0.18
   5 -14  -2    0.15    0.16
  -5 -14   2   -0.08    0.17
   5 -14  -2   -0.03    0.11
  -5 -14   2    0.05    0.18
   5  14  -1    0.89    0.24
  -5  14   1    0.63    0.11
   5 -14  -1    0.69    0.19
   5 -14  -1    0.64    0.20
   5 -14  -1    0.60    0.10
  -5 -14   1    0.56    0.19
  -5 -14   1    0.63    0.19
  -5  14   0   90.88    1.83
   5  14   0   92.34    2.07
   5  14   0   93.80    2.04
  -5 -14   0   95.42    1.94
   5 -14   0   94.55    1.99
   5 -14   0   94.54    1.97
  -5 -14   0   89.99    2.11
  -5 -14   0   95.06    1.95
   5  14   1    1.49    0.30
  -5  14  -1    1.96    0.24
   5  14   1    2.02    0.31
   5 -14   1    1.58    0.25
  -5 -14  -1    1.77    0.23
   5 -14   1    1.80    0.27
  -5 -14  -1    1.68    0.25
   5  14   2   16.84    0.73
   5  14   2   18.58    0.77
   5  14   2   17.04    0.75
  -5  14  -2   18.49    1.03
  -5 -14  -2   17.27    0.63
   5 -14   2   18.01    0.70
  -5 -14  -2   17.66    0.65
   5 -14   2   17.29    0.72
   5  14   3    4.68    0.58
   5  14   3    5.80    0.56
  -5  14  -3    5.64    0.55
   5  14   3    7.25    0.60
  -5 -14  -3    5.89    0.49
  -5 -14  -3    6.46    0.47
   5 -14   3    6.33    0.60
   5 -14   3    5.45    0.55
   5  14   4    0.45    0.34
   5  14   4   -0.18    0.35
  -5 -14  -4    0.03    0.32
  -5 -14  -4    0.25    0.30
   5 -14   4   -0.03    0.35
   5  15  -7    3.40    0.54
   5  15  -6    0.71    0.35
   5  15  -6    0.61    0.38
  -5  15   6    0.89    0.39
   5 -15  -6    1.60    0.36
   5  15  -5    2.47    0.40
  -5  15   5    3.26    0.39
   5  15  -5    3.20    0.41
  -5 -15   5    3.58    0.44
  -5 -15   5    2.69    0.39
   5 -15  -5    2.86    0.39
   5 -15  -5    3.91    0.41
   5  15  -4   50.49    1.36
   5  15  -4   50.14    1.37
   5 -15  -4   50.64    1.35
  -5 -15   4   52.40    1.37
   5  15  -3    8.13    0.53
   5  15  -3    7.83    0.50
   5 -15  -3    7.99    0.40
  -5 -15   3    8.00    0.51
  -5 -15   3    7.23    0.55
   5 -15  -3    8.75    0.49
   5  15  -2   12.72    0.58
   5  15  -2   12.11    0.59
   5 -15  -2   11.07    0.41
  -5 -15   2   12.17    0.56
  -5 -15   2   11.94    0.55
   5 -15  -2   12.81    0.56
   5  15  -1   39.67    1.12
  -5  15   1   40.03    0.86
  -5 -15   1   40.68    1.04
   5 -15  -1   40.20    0.84
   5 -15  -1   40.56    1.06
  -5 -15   1   42.58    1.07
   5 -15  -1   41.27    1.09
   5  15   0    0.96    0.26
   5  15   0    0.62    0.25
  -5  15   0    1.13    0.17
   5 -15   0    0.63    0.23
   5 -15   0    0.79    0.22
  -5 -15   0    0.37    0.28
  -5 -15   0    0.66    0.22
  -5 -15   0    0.60    0.21
  -5  15  -1   30.78    0.83
   5  15   1   29.76    0.99
   5  15   1   31.03    0.97
  -5 -15  -1   30.84    0.89
  -5 -15  -1   29.06    1.04
   5 -15   1   29.75    1.03
   5 -15   1   30.63    0.89
  -5 -15  -1   29.64    0.86
   5  15   2    0.19    0.28
   5  15   2    0.71    0.26
  -5  15  -2    0.43    0.23
   5  15   2    0.26    0.31
  -5 -15  -2    0.68    0.25
   5 -15   2    0.50    0.27
  -5 -15  -2    0.30    0.23
   5  15   3    0.30    0.32
  -5  15  -3    0.70    0.33
   5  15   3    1.36    0.37
   5 -15   3    0.86    0.35
   5 -15   3    0.69    0.35
  -5 -15  -3    0.57    0.31
   5  15   4    6.31    0.70
   5  15   4    6.08    0.71
   5 -15   4    6.26    0.75
  -5 -15  -4    7.19    0.60
  -5  16   6    3.09    0.50
   5  16  -6    3.11    0.49
   5  16  -6    3.55    0.49
  -5 -16   6    3.38    0.51
   5 -16  -6    3.82    0.48
  -5  16   5    0.67    0.32
   5  16  -5    1.42    0.39
   5  16  -5    1.71    0.35
  -5 -16   5    1.06    0.35
  -5 -16   5    1.31    0.37
   5 -16  -5    1.18    0.36
   5 -16  -5    1.08    0.30
   5  16  -4    5.40    0.54
   5  16  -4    6.88    0.53
   5 -16  -4    5.55    0.50
   5 -16  -4    5.82    0.43
  -5 -16   4    5.17    0.57
   5  16  -3   20.78    0.77
   5  16  -3   19.44    0.77
   5 -16  -3   19.11    0.62
   5 -16  -3   18.90    0.73
  -5 -16   3   18.05    0.74
  -5 -16   3   18.89    0.75
   5  16  -2   18.60    0.74
   5  16  -2   19.70    0.76
   5 -16  -2   19.87    0.74
   5 -16  -2   18.56    0.55
  -5 -16   2   19.35    0.79
  -5 -16   2   20.15    0.72
  -5  16   1   17.34    0.47
   5  16  -1   16.99    0.71
  -5 -16   1   17.96    0.65
  -5 -16   1   18.89    0.71
   5 -16  -1   17.20    0.66
   5 -16  -1   16.79    0.88
   5 -16  -1   16.64    0.44
  -5  16   0   21.84    0.63
   5  16   0   22.70    0.82
  -5 -16   0   23.70    0.76
   5 -16   0   21.78    0.81
  -5 -16   0   23.89    0.92
  -5 -16   0   23.64    0.78
   5 -16   0   23.08    0.78
  -5  16  -1    1.20    0.23
   5  16   1    1.89    0.35
   5  16   1    1.29    0.29
   5 -16   1    1.17    0.29
  -5 -16  -1    1.89    0.29
  -5 -16  -1    1.32    0.35
   5 -16   1    1.42    0.30
   5  16   2    6.83    0.57
   5  16   2    5.82    0.66
  -5  16  -2    6.30    0.49
   5  16   2    6.98    0.60
  -5 -16  -2    7.00    0.52
   5 -16   2    6.87    0.57
   5 -16   2    6.30    0.57
   5  16   3    6.70    0.60
   5  16   3    5.44    0.64
  -5  16  -3    6.68    0.64
   5 -16   3    6.43    0.65
  -5 -16  -3    6.44    0.57
   5 -16   3    6.75    0.69
   5  17  -6    0.99    0.44
   5  17  -6    1.29    0.49
  -5  17   6    1.31    0.49
   5 -17  -6    1.23    0.43
  -5 -17   6    1.11    0.48
   5  17  -5    6.36    0.64
   5  17  -5    7.69    0.67
   5 -17  -5    6.94    0.59
  -5 -17   5    8.29    0.73
   5 -17  -5    6.96    0.63
   5  17  -4    4.65    0.53
   5  17  -4    5.87    0.57
  -5 -17   4    5.37    0.56
   5 -17  -4    5.65    0.46
   5 -17  -4    5.67    0.54
  -5 -17   4    5.41    0.59
   5  17  -3   11.18    0.63
   5  17  -3   12.25    0.66
   5  17  -3    9.79    0.74
   5 -17  -3   10.93    0.49
   5 -17  -3   12.32    0.63
  -5 -17   3   11.22    0.64
   5  17  -2    1.83    0.32
  -5 -17   2    2.24    0.35
   5 -17  -2    2.67    0.36
  -5 -17   2    1.95    0.32
   5 -17  -2    2.22    0.23
  -5  17   1   22.73    0.58
   5  17  -1   23.52    0.85
   5 -17  -1   22.57    0.83
  -5 -17   1   23.36    0.82
  -5 -17   1   23.40    0.81
   5 -17  -1   22.67    0.55
   5 -17  -1   23.31    0.80
   5  17   0    2.17    0.34
  -5  17   0    2.29    0.24
   5 -17   0    2.02    0.32
   5 -17   0    2.23    0.35
  -5 -17   0    1.45    0.33
  -5 -17   0    1.98    0.33
  -5 -17   0    2.33    0.41
  -5  17  -1    3.71    0.39
   5  17   1    4.07    0.48
   5  17   1    5.02    0.52
  -5 -17  -1    4.18    0.48
   5 -17   1    4.91    0.49
  -5 -17  -1    4.42    0.46
   5 -17   1    3.66    0.43
   5  17   2    1.10    0.36
   5  17   2    0.92    0.36
  -5  17  -2    0.93    0.28
  -5 -17  -2    0.31    0.34
  -5 -17  -2    0.75    0.28
   5 -17   2    0.55    0.35
   5  17   3    6.81    0.73
  -5  17  -3    5.04    0.63
   5  17   3    7.27    0.67
   5 -17   3    6.84    0.71
  -5 -17  -3    6.57    0.73
  -5 -17  -3    5.42    0.62
   5  18  -5    0.64    0.39
   5  18  -5    0.83    0.41
   5 -18  -5    0.49    0.36
   5 -18  -5    1.40    0.35
  -5 -18   5    1.38    0.45
   5  18  -4    5.64    0.60
   5  18  -4    6.35    0.58
  -5 -18   4    5.00    0.52
   5 -18  -4    6.31    0.56
  -5 -18   4    5.18    0.53
   5 -18  -4    6.07    0.51
   5  18  -3    0.73    0.32
   5  18  -3    0.65    0.32
   5 -18  -3    0.33    0.29
  -5 -18   3    0.43    0.30
   5 -18  -3    0.37    0.22
  -5 -18   3    0.70    0.33
   5  18  -2    0.73    0.31
   5 -18  -2    0.64    0.29
   5 -18  -2    0.68    0.29
  -5 -18   2    0.75    0.30
   5 -18  -2    0.62    0.19
   5  18  -1    0.69    0.29
  -5  18   1    0.92    0.16
   5 -18  -1    0.98    0.15
   5 -18  -1    1.12    0.29
   5 -18  -1    0.63    0.29
  -5 -18   1    0.78    0.28
  -5  18   0   14.42    0.53
   5  18   0   14.03    0.70
  -5 -18   0   14.26    0.65
   5 -18   0   14.03    0.69
   5 -18   0   15.35    0.72
  -5  18  -1    1.25    0.27
   5  18   1    1.80    0.34
   5 -18   1    1.35    0.35
   5 -18   1    1.19    0.36
  -5 -18  -1    0.96    0.31
   5  18   2    5.57    0.59
   5  18   2    5.67    0.56
  -5 -18  -2    4.41    0.54
  -5 -18  -2    5.36    0.66
   5  18   3    3.91    0.54
  -5 -18  -3    2.80    0.48
  -5 -18  -3    3.34    0.46
   5  19  -5    9.46    0.77
   5  19  -5   11.63    0.80
   5 -19  -5   10.74    0.80
  -5 -19   5   10.65    0.89
   5  19  -4    0.48    0.37
  -5 -19   4    1.39    0.41
   5 -19  -4    0.73    0.34
   5 -19  -4    0.79    0.31
   5  19  -3   10.38    0.69
   5  19  -3    8.90    0.64
  -5 -19   3    9.68    0.67
   5 -19  -3    9.84    0.67
  -5 -19   3    9.08    0.66
   5 -19  -3    8.54    0.51
   5  19  -2    2.60    0.39
  -5 -19   2    1.97    0.39
   5 -19  -2    1.95    0.25
   5 -19  -2    1.70    0.37
  -5 -19   2    2.89    0.41
   5 -19  -2    1.70    0.36
   5  19  -1    4.14    0.45
  -5  19   1    3.06    0.28
  -5 -19   1    2.79    0.43
  -5 -19   1    3.54    0.42
   5 -19  -1    4.46    0.54
   5 -19  -1    3.60    0.42
   5 -19  -1    3.00    0.25
  -5  19   0    0.16    0.23
   5  19   0    0.34    0.31
   5 -19   0    0.79    0.32
  -5 -19   0    0.13    0.30
   5 -19   0   -0.22    0.32
  -5 -19   0    0.31    0.33
   5  19   1    0.04    0.31
  -5 -19  -1   -0.25    0.30
   5 -19   1   -0.23    0.31
  -5 -19  -1    0.29    0.36
   5  19   2    2.29    0.49
   5  19   2    2.92    0.53
  -5  19  -2    2.25    0.38
  -5 -19  -2    2.62    0.42
   5 -19   2    1.32    0.42
  -5 -19  -2    1.44    0.44
   5  20  -4    8.91    0.74
   5  20  -4    7.90    0.75
   5 -20  -4    8.22    0.73
  -5 -20   4    7.98    0.81
   5 -20  -4    9.26    0.65
   5  20  -3   -0.04    0.33
   5 -20  -3    0.07    0.33
  -5 -20   3   -0.17    0.36
   5  20  -2    4.88    0.51
   5 -20  -2    4.96    0.50
  -5 -20   2    4.20    0.49
  -5 -20   2    4.08    0.50
   5 -20  -2    5.21    0.48
   5  20  -1    0.68    0.35
  -5  20   1    1.14    0.30
   5 -20  -1    0.87    0.17
  -5 -20   1    0.58    0.40
   5 -20  -1    0.80    0.37
  -5 -20   1    1.05    0.35
  -5  20   0    0.28    0.23
   5  20   0    0.65    0.35
  -5 -20   0    1.22    0.40
  -5 -20   0    0.00    0.33
   5 -20   0    1.52    0.39
  -5  20  -1    0.09    0.28
   5  20   1   -0.06    0.36
  -5 -20  -1    0.36    0.35
   5 -20   1    0.34    0.38
  -5 -20  -1    0.07    0.40
  -5 -20  -2    4.34    0.50
   5 -20   2    5.73    0.70
   5  21  -3    0.24    0.39
   5 -21  -3    0.80    0.33
  -5 -21   3    0.82    0.44
   5 -21  -3    1.12    0.42
   5  21  -2   -0.14    0.35
  -5 -21   2   -0.47    0.35
   5 -21  -2   -0.32    0.36
   5  21  -1    4.03    0.52
   5 -21  -1    5.14    0.64
  -5 -21   1    4.06    0.50
   5  21   0   -0.96    0.35
   5 -21   0   -0.12    0.38
  -5 -21   0   -0.41    0.36
   5  21   1    2.02    0.47
   5 -21   1    1.97    0.50
  -5 -21  -1    2.19    0.46
   5  22  -2    1.34    0.45
  -5 -22   2    1.53    0.48
   5 -22  -2    1.47    0.46
   5  22  -1    0.24    0.41
   5 -22  -1    1.25    0.46
  -5 -22   1    0.85    0.43
   6   0  -8   -0.24    0.24
   6   0  -8    0.11    0.33
  -6   0   8    0.30    0.34
  -6   0   7   -0.28    0.23
   6   0  -7   -0.06    0.18
   6   0  -7    0.06    0.26
  -6   0   6   47.36    1.12
   6   0  -6   45.42    1.11
   6   0  -5    0.03    0.11
   6   0  -5    0.13    0.14
  -6   0   5   -0.16    0.10
   6   0  -4  244.31    4.37
  -6   0   4  234.28    4.21
   6   0  -4  234.97    4.33
   6   0  -3    0.04    0.08
   6   0  -2    2.00    0.11
   6   0  -1   -0.01    0.09
   6   0  -1   -0.07    0.08
   6   0   0    4.09    0.25
   6   0   0    4.13    0.12
   6   0   0    3.88    0.25
   6   0   1   -0.05    0.11
   6   0   1   -0.03    0.07
  -6   0  -1   -0.08    0.11
   6   0   1   -0.01    0.10
   6   0   2    0.54    0.13
   6   0   2    0.43    0.13
  -6   0  -2    0.64    0.17
   6   0   2    0.33    0.17
   6   0   3   -0.12    0.18
  -6   0  -3   -0.10    0.18
   6   0   3    0.05    0.13
   6   0   4   10.28    0.49
   6   0   4   10.12    0.61
   6   0   4    9.09    0.89
  -6   0  -4   10.54    0.56
   6   0   5    0.37    0.37
   6   0   5    0.23    0.27
   6   0   5   -0.79    0.34
  -6   0  -5   -0.37    0.32
  -6   1   8    1.51    0.38
   6   1  -8    2.52    0.35
   6   1  -8    2.09    0.42
   6  -1  -8    1.74    0.39
  -6  -1   8    2.27    0.41
   6  -1  -8    2.13    0.32
   6   1  -7   24.83    0.79
   6   1  -7   25.70    0.91
  -6   1   7   25.89    0.85
   6  -1  -7   25.19    0.76
  -6  -1   7   26.50    0.86
   6  -1  -7   23.59    0.88
   6   1  -6    2.43    0.29
  -6   1   6    2.03    0.25
  -6  -1   6    2.00    0.26
   6  -1  -6    2.43    0.26
   6   1  -5   20.02    0.64
  -6   1   5   19.52    0.55
   6   1  -5   20.16    0.60
   6  -1  -5   19.64    0.56
   6  -1  -5   20.17    0.65
  -6  -1   5   19.81    0.56
   6   1  -4   39.82    0.93
  -6   1   4   38.08    0.78
   6   1  -4   39.26    0.93
   6  -1  -4   38.56    0.92
  -6  -1   4   38.74    0.80
   6  -1  -4   39.04    0.87
   6   1  -3  140.50    2.59
   6  -1  -3  138.77    2.58
   6   1  -2    0.70    0.08
   6   1  -2    0.57    0.15
   6  -1  -2    0.56    0.07
   6   1  -1    1.13    0.07
   6   1  -1    0.96    0.15
   6   1  -1    1.22    0.10
   6  -1  -1    1.30    0.17
   6  -1  -1    1.04    0.13
   6   1   0   16.92    0.51
   6   1   0   16.02    0.52
   6   1   0   16.31    0.36
   6  -1   0   16.53    0.48
   6  -1   0   16.24    0.50
   6   1   1   59.14    1.17
   6   1   1   58.55    1.34
   6   1   1   59.44    1.28
   6  -1   1   60.48    1.15
   6  -1   1   59.25    1.24
  -6  -1  -1   58.68    1.32
   6  -1   1   60.44    1.33
  -6   1  -2    0.46    0.14
   6   1   2    0.35    0.15
   6   1   2    0.16    0.12
   6   1   2    0.40    0.13
   6  -1   2    0.22    0.12
  -6  -1  -2    0.13    0.19
   6  -1   2    0.12    0.12
   6  -1   2    0.45    0.17
   6   1   3    2.46    0.26
   6   1   3    2.22    0.27
   6   1   3    2.37    0.31
  -6  -1  -3    2.54    0.29
   6  -1   3    2.21    0.25
   6  -1   3    2.28    0.32
   6  -1   3    2.22    0.38
  -6   1  -4    3.32    0.41
   6   1   4    4.00    0.39
   6   1   4    3.39    0.42
   6   1   4    3.02    0.37
  -6   1  -4    3.71    0.42
   6  -1   4    4.15    0.46
   6  -1   4    3.95    0.36
  -6   1  -5    8.65    0.62
   6   1   5    7.32    0.70
   6   1   5    7.14    0.67
   6   1   5    8.31    0.59
   6  -1   5    7.95    0.63
   6  -1   5    8.93    0.55
   6  -1   5    8.54    0.72
   6   2  -8    0.79    0.30
   6   2  -8    0.60    0.36
  -6   2   8    0.43    0.35
  -6  -2   8    0.44    0.36
   6  -2  -8    0.43    0.37
   6  -2  -8    0.81    0.26
   6   2  -7    1.41    0.31
  -6   2   7    1.21    0.31
  -6  -2   7    1.03    0.27
   6  -2  -7    1.04    0.28
   6  -2  -7    1.38    0.22
   6   2  -6   44.91    1.11
  -6   2   6   46.20    1.09
   6   2  -6   42.94    1.28
   6  -2  -6   43.64    1.01
  -6  -2   6   45.74    1.10
  -6   2   5    1.43    0.16
   6   2  -5    1.22    0.20
   6   2  -5    1.11    0.19
   6  -2  -5    1.50    0.22
  -6  -2   5    1.05    0.17
   6  -2  -5    1.05    0.14
   6   2  -4   82.63    1.68
   6   2  -4   81.93    1.69
  -6   2   4   80.13    1.51
   6  -2  -4   79.94    1.58
  -6  -2   4   82.76    1.55
   6  -2  -4   80.66    1.66
   6   2  -3    0.09    0.08
   6  -2  -3    0.01    0.08
   6   2  -2   24.48    0.55
   6   2  -2   25.32    0.72
   6  -2  -2   24.99    0.51
   6  -2  -2   24.51    0.58
   6   2  -1   12.40    0.45
   6   2  -1   12.48    0.30
   6   2  -1   12.37    0.30
   6  -2  -1   12.32    0.38
   6  -2  -1   12.38    0.42
   6   2   0    7.47    0.34
   6   2   0    7.40    0.35
   6   2   0    7.41    0.23
   6  -2   0    7.08    0.29
   6  -2   0    7.55    0.32
   6   2   1    3.49    0.29
   6   2   1    3.48    0.26
   6   2   1    3.61    0.20
  -6  -2  -1    3.28    0.29
   6  -2   1    3.58    0.21
   6  -2   1    3.60    0.27
   6  -2   1    3.57    0.18
   6   2   2   25.23    0.67
   6   2   2   25.39    0.71
   6   2   2   25.82    0.79
  -6   2  -2   24.73    0.69
   6  -2   2   26.27    0.65
   6  -2   2   25.96    0.77
  -6  -2  -2   25.97    0.78
   6  -2   2   25.87    0.65
  -6   2  -3    0.03    0.23
   6   2   3    0.25    0.17
   6   2   3    0.11    0.17
  -6   2  -3    0.32    0.18
   6   2   3    0.28    0.20
  -6  -2  -3    0.43    0.21
   6  -2   3    0.55    0.23
   6  -2   3    0.12    0.13
  -6   2  -4    0.05    0.21
   6   2   4   -0.15    0.24
   6   2   4    0.06    0.23
  -6   2  -4    0.70    0.30
   6   2   4    0.10    0.21
   6  -2   4   -0.01    0.17
  -6  -2  -4    0.54    0.27
   6  -2   4    0.02    0.29
   6   2   5    5.93    0.64
   6   2   5    5.01    0.54
   6   2   5    5.62    0.65
  -6  -2  -5    4.79    0.50
   6  -2   5    4.60    0.51
   6  -2   5    4.64    0.50
   6  -2   5    4.17    0.45
  -6   3   8    2.90    0.44
   6   3  -8    3.88    0.47
   6   3  -8    3.50    0.41
  -6  -3   8    1.81    0.43
   6  -3  -8    4.14    0.43
   6  -3  -8    2.15    0.41
  -6   3   7   22.73    0.77
   6   3  -7   20.95    0.83
   6   3  -7   22.43    0.77
   6  -3  -7   20.74    0.82
  -6  -3   7   22.61    0.79
   6  -3  -7   18.76    0.87
   6   3  -6    0.32    0.19
  -6   3   6    0.59    0.20
   6   3  -6    0.52    0.22
   6  -3  -6    0.54    0.34
   6  -3  -6    0.48    0.22
   6  -3  -6    0.55    0.14
  -6  -3   6    0.50    0.19
   6   3  -5    0.49    0.17
   6   3  -5    0.01    0.29
  -6   3   5    0.39    0.13
   6  -3  -5    0.52    0.17
  -6  -3   5    0.32    0.13
   6  -3  -5    0.24    0.09
   6   3  -4    0.70    0.17
  -6   3   4    0.49    0.09
   6   3  -4    0.77    0.15
   6  -3  -4    0.66    0.10
   6  -3  -4    0.54    0.14
  -6  -3   4    0.66    0.11
   6   3  -3  107.05    2.04
   6  -3  -3  105.04    1.97
   6  -3  -3  106.83    2.01
   6   3  -2    0.12    0.07
   6   3  -2    0.09    0.13
   6  -3  -2    0.12    0.06
   6  -3  -2    0.09    0.05
   6   3  -1   37.62    0.76
   6   3  -1   36.88    0.77
   6   3  -1   38.11    0.94
   6  -3  -1   37.52    0.82
   6  -3  -1   37.42    0.87
   6   3   0    5.73    0.31
   6   3   0    5.08    0.30
   6   3   0    5.80    0.21
   6  -3   0    5.47    0.25
   6  -3   0    5.46    0.28
   6   3   1   13.19    0.50
   6   3   1   13.12    0.47
   6   3   1   13.26    0.39
   6  -3   1   13.31    0.39
   6  -3   1   13.15    0.47
   6  -3   1   13.21    0.35
   6   3   2    5.81    0.31
  -6   3  -2    6.46    0.40
   6   3   2    6.37    0.35
  -6   3  -2    5.58    0.30
   6   3   2    5.39    0.39
   6  -3   2    6.11    0.29
   6  -3   2    5.42    0.26
  -6  -3  -2    5.84    0.41
   6  -3   2    6.05    0.37
   6   3   3   19.49    0.65
   6   3   3   19.69    0.64
  -6   3  -3   18.15    0.59
   6   3   3   18.71    0.73
  -6  -3  -3   19.39    0.71
   6  -3   3   18.73    0.73
   6  -3   3   19.31    0.56
   6   3   4    1.57    0.31
  -6   3  -4    1.59    0.32
   6   3   4    1.49    0.27
   6   3   4    1.53    0.34
   6  -3   4    1.07    0.33
   6  -3   4    2.09    0.24
  -6  -3  -4    1.42    0.32
   6   3   5    2.68    0.47
  -6   3  -5    2.92    0.37
   6   3   5    2.24    0.41
   6   3   5    2.24    0.37
   6  -3   5    3.13    0.49
  -6  -3  -5    3.22    0.48
   6  -3   5    2.16    0.43
  -6   4   8    3.60    0.46
   6   4  -8    2.87    0.42
   6   4  -8    2.67    0.43
   6  -4  -8    3.95    0.43
  -6  -4   8    4.05    0.48
   6  -4  -8    5.21    0.58
   6   4  -7    3.83    0.44
   6   4  -7    3.75    0.39
  -6   4   7    4.47    0.45
  -6  -4   7    3.91    0.46
   6  -4  -7    3.22    0.41
   6  -4  -7    3.14    0.40
   6  -4  -7    4.00    0.31
   6   4  -6   33.57    1.00
  -6   4   6   34.46    0.90
   6   4  -6   34.06    0.96
   6  -4  -6   33.94    1.01
   6  -4  -6   34.79    1.01
   6  -4  -6   33.16    0.78
  -6  -4   6   33.17    0.91
   6   4  -5    1.71    0.24
  -6   4   5    1.77    0.21
   6   4  -5    1.67    0.24
   6  -4  -5    2.05    0.25
   6  -4  -5    1.74    0.16
  -6  -4   5    1.68    0.20
  -6   4   4   11.82    0.32
   6   4  -4   11.84    0.45
   6   4  -4   11.28    0.48
  -6  -4   4   12.00    0.37
   6  -4  -4   12.24    0.44
   6  -4  -4   12.46    0.31
   6   4  -3   10.14    0.37
   6  -4  -3   10.01    0.34
  -6  -4   3   10.05    0.24
   6  -4  -3    9.95    0.28
  -6  -4   3    9.78    0.24
   6   4  -2   24.67    0.72
   6   4  -2   23.89    0.58
   6  -4  -2   24.42    0.53
   6  -4  -2   24.00    0.53
   6   4  -1   85.84    1.80
   6   4  -1   86.50    1.62
   6   4  -1   86.23    1.63
   6  -4  -1   85.28    1.64
   6  -4  -1   83.93    1.69
   6   4   0   50.31    1.18
   6   4   0   52.15    1.05
   6   4   0   52.27    1.21
   6  -4   0   51.47    0.95
   6  -4   0   51.35    1.06
   6  -4   0   52.16    1.12
   6   4   1   32.68    0.88
   6   4   1   32.53    0.84
  -6   4  -1   29.60    0.92
   6   4   1   31.47    0.74
   6  -4   1   31.40    0.82
   6  -4   1   32.34    0.69
   6  -4   1   31.63    0.70
  -6  -4  -1   31.49    0.88
  -6   4  -2    8.86    0.46
   6   4   2    9.45    0.43
   6   4   2    9.68    0.67
   6   4   2    9.50    0.40
   6  -4   2    9.55    0.32
   6  -4   2    9.42    0.46
   6  -4   2    9.22    0.36
  -6  -4  -2   10.02    0.50
   6   4   3   12.20    0.59
   6   4   3   12.04    0.60
   6   4   3   12.02    0.52
  -6   4  -3   12.06    0.45
   6  -4   3   11.94    0.59
   6  -4   3   12.65    0.60
   6  -4   3   12.37    0.41
  -6  -4  -3   10.87    0.63
   6   4   4   16.69    0.70
  -6   4  -4   15.97    0.59
   6   4   4   15.59    0.67
   6   4   4   16.74    0.77
   6  -4   4   16.46    0.76
   6  -4   4   15.90    0.54
   6  -4   4   15.88    0.74
   6   4   5    6.51    0.67
   6   4   5    4.15    0.56
   6   4   5    5.63    0.57
   6  -4   5    6.09    0.68
  -6  -4  -5    5.56    0.69
   6  -4   5    4.98    0.52
   6   5  -8    0.52    0.34
  -6   5   8    0.33    0.35
   6   5  -8    0.34    0.33
   6  -5  -8    0.14    0.34
  -6  -5   8   -0.48    0.35
   6  -5  -8    0.04    0.24
  -6   5   7   27.98    0.89
   6   5  -7   28.85    1.00
   6   5  -7   28.72    0.94
   6  -5  -7   27.99    0.98
   6  -5  -7   30.67    1.01
   6  -5  -7   28.57    0.75
   6   5  -6    6.10    0.53
   6   5  -6    5.67    0.45
  -6   5   6    5.24    0.38
  -6  -5   6    5.40    0.40
   6  -5  -6    5.67    0.45
   6  -5  -6    5.96    0.46
   6  -5  -6    5.58    0.27
  -6   5   5    1.76    0.19
   6   5  -5    1.01    0.20
   6   5  -5    1.63    0.24
   6  -5  -5    1.40    0.25
  -6  -5   5    1.70    0.21
   6  -5  -5    1.35    0.13
   6  -5  -5    1.85    0.24
   6   5  -4    0.60    0.18
   6   5  -4    0.63    0.16
  -6   5   4    0.65    0.10
  -6  -5   4    0.63    0.13
  -6  -5   4    0.61    0.12
   6  -5  -4    0.53    0.14
   6  -5  -4    0.57    0.06
   6   5  -3   31.99    0.77
   6   5  -3   30.60    0.88
   6  -5  -3   30.65    0.59
  -6  -5   3   31.34    0.64
   6  -5  -3   31.08    0.73
  -6  -5   3   30.33    0.64
   6   5  -2   23.32    0.70
   6   5  -2   21.86    0.57
   6  -5  -2   22.76    0.49
   6  -5  -2   22.12    0.51
   6   5  -1   67.51    1.50
   6   5  -1   68.56    1.35
   6   5  -1   69.42    1.36
   6  -5  -1   67.70    1.33
   6  -5  -1   67.65    1.38
   6   5   0    8.20    0.38
   6   5   0    8.08    0.30
   6  -5   0    8.10    0.28
   6  -5   0    8.42    0.33
   6  -5   0    8.07    0.23
  -6  -5   0    8.10    0.42
   6   5   1   59.67    1.35
   6   5   1   60.22    1.26
  -6   5  -1   58.39    1.35
   6   5   1   60.85    1.40
   6  -5   1   59.40    1.17
   6  -5   1   59.40    1.33
   6  -5   1   61.57    1.20
  -6  -5  -1   62.39    1.42
   6   5   2    9.82    0.43
   6   5   2    9.72    0.45
  -6   5  -2    9.28    0.47
   6   5   2   10.04    0.50
   6  -5   2   10.00    0.48
   6  -5   2    9.44    0.38
  -6  -5  -2   10.41    0.53
   6  -5   2    9.74    0.31
  -6   5  -3    3.82    0.27
   6   5   3    3.47    0.40
   6   5   3    3.46    0.38
   6   5   3    4.04    0.38
   6  -5   3    4.14    0.42
   6  -5   3    3.45    0.35
   6  -5   3    4.01    0.24
  -6  -5  -3    4.52    0.44
  -6   5  -4    3.95    0.36
   6   5   4    5.07    0.51
  -6   5  -4    4.32    0.54
   6   5   4    4.52    0.49
   6   5   4    4.71    0.47
   6  -5   4    3.96    0.46
   6  -5   4    4.45    0.45
  -6  -5  -4    4.51    0.48
   6   5   5    7.55    0.61
   6   5   5    5.76    0.65
   6  -5   5    5.75    0.70
   6  -5   5    4.82    0.53
   6   6  -8    5.87    0.63
  -6   6   8    5.23    0.65
   6  -6  -8    5.44    0.63
   6  -6  -8    5.06    0.44
   6   6  -7    1.56    0.36
   6   6  -7    1.37    0.32
  -6   6   7    1.80    0.31
   6  -6  -7    1.56    0.20
   6  -6  -7    1.22    0.32
   6  -6  -7    1.22    0.34
   6   6  -6    0.79    0.25
  -6   6   6    0.78    0.22
   6   6  -6    0.60    0.25
  -6  -6   6    0.98    0.23
   6  -6  -6    1.04    0.26
   6  -6  -6    0.93    0.12
   6  -6  -6    0.48    0.23
   6   6  -5    0.38    0.18
   6   6  -5    0.55    0.20
  -6   6   5    0.50    0.14
  -6  -6   5    0.55    0.16
   6  -6  -5    0.59    0.08
   6  -6  -5    0.42    0.21
   6  -6  -5    0.87    0.20
   6   6  -4   22.77    0.75
   6   6  -4   23.45    0.70
  -6   6   4   23.71    0.54
  -6  -6   4   23.36    0.61
   6  -6  -4   23.62    0.67
  -6  -6   4   23.54    0.63
   6   6  -3   17.93    0.55
   6   6  -3   18.66    0.65
   6  -6  -3   18.89    0.51
  -6  -6   3   18.37    0.45
  -6  -6   3   18.16    0.45
   6   6  -2  109.72    2.25
   6   6  -2  108.76    2.10
   6  -6  -2  109.01    2.03
   6  -6  -2  107.92    1.95
   6   6  -1   13.53    0.40
   6   6  -1   12.62    0.41
   6   6  -1   13.41    0.51
   6  -6  -1   13.58    0.41
   6  -6  -1   13.27    0.37
   6   6   0    8.88    0.41
   6   6   0    8.37    0.33
   6  -6   0    8.38    0.26
   6  -6   0    8.66    0.27
  -6  -6   0    8.85    0.45
   6  -6   0    8.49    0.34
   6   6   1   19.32    0.66
   6   6   1   19.17    0.63
   6   6   1   18.15    0.55
  -6   6  -1   18.74    0.61
   6  -6   1   18.83    0.49
   6  -6   1   19.10    0.43
  -6  -6  -1   19.08    0.68
   6  -6   1   18.85    0.60
   6   6   2   10.85    0.49
   6   6   2   11.11    0.53
  -6   6  -2   11.52    0.50
   6  -6   2   10.47    0.49
   6  -6   2   10.26    0.30
   6  -6   2   10.10    0.41
   6   6   3    0.11    0.20
   6   6   3    0.24    0.22
   6   6   3    0.32    0.21
   6  -6   3    0.37    0.22
  -6  -6  -3    0.28    0.26
   6  -6   3    0.20    0.19
   6   6   4   24.35    0.86
  -6   6  -4   25.46    0.67
   6   6   4   25.88    0.96
   6   6   4   23.84    0.88
   6  -6   4   24.30    0.95
  -6  -6  -4   23.61    0.96
   6  -6   4   25.64    0.85
   6   6   5   -0.67    0.35
   6   6   5    0.55    0.34
   6  -6   5    0.15    0.38
   6  -6   5    0.17    0.38
   6   7  -8    0.26    0.34
  -6   7   8    0.04    0.38
   6  -7  -8   -0.52    0.36
   6   7  -7    1.56    0.34
  -6   7   7    1.56    0.32
   6   7  -7    1.51    0.32
   6  -7  -7    0.73    0.30
   6  -7  -7    1.48    0.19
   6   7  -6    9.03    0.55
   6   7  -6    8.68    0.52
  -6   7   6    9.83    0.48
   6  -7  -6    8.75    0.29
   6  -7  -6    8.94    0.53
   6  -7  -6    9.63    0.55
  -6  -7   6   10.07    0.51
   6   7  -5   13.89    0.61
  -6   7   5   14.76    0.48
   6   7  -5   14.09    0.58
   6  -7  -5   13.64    0.56
  -6  -7   5   14.27    0.54
   6   7  -4    6.43    0.38
  -6   7   4    7.03    0.26
   6   7  -4    7.82    0.45
   6  -7  -4    7.03    0.39
   6  -7  -4    7.31    0.36
  -6  -7   4    7.43    0.34
  -6  -7   4    6.53    0.33
   6   7  -3   24.61    0.68
   6   7  -3   23.47    0.76
   6  -7  -3   24.18    0.63
  -6  -7   3   23.93    0.58
  -6  -7   3   23.77    0.58
   6   7  -2    2.21    0.21
   6   7  -2    2.26    0.26
  -6  -7   2    2.19    0.12
   6  -7  -2    2.33    0.18
  -6  -7   2    2.19    0.13
   6  -7  -2    2.26    0.11
   6   7  -1   65.18    1.47
   6   7  -1   64.30    1.36
   6   7  -1   65.25    1.34
   6  -7  -1   64.07    1.26
   6  -7  -1   64.19    1.27
   6   7   0    0.57    0.13
   6   7   0    0.41    0.15
  -6   7   0    0.78    0.14
   6  -7   0    0.55    0.10
  -6  -7   0    0.48    0.19
   6  -7   0    0.75    0.13
   6  -7   0    0.65    0.09
  -6   7  -1    3.51    0.30
   6   7   1    3.49    0.33
   6   7   1    3.95    0.28
   6   7   1    3.96    0.33
  -6  -7  -1    3.50    0.36
   6  -7   1    3.58    0.23
   6  -7   1    3.78    0.14
   6  -7   1    4.22    0.30
   6   7   2   23.46    0.78
   6   7   2   24.89    0.73
   6   7   2   22.65    0.79
  -6   7  -2   24.31    0.76
   6  -7   2   24.53    0.67
   6  -7   2   24.04    0.77
  -6  -7  -2   24.33    0.85
   6   7   3   23.07    0.83
   6   7   3   22.00    0.78
   6  -7   3   23.06    0.72
   6  -7   3   21.49    0.81
   6   7   4    2.02    0.38
   6   7   4    3.00    0.44
   6   7   4    2.56    0.36
  -6  -7  -4    2.48    0.40
   6  -7   4    4.29    0.48
   6  -7   4    2.87    0.39
   6   7   5    3.24    0.50
   6   7   5    3.88    0.46
   6  -7   5    3.21    0.50
  -6   8   8    1.13    0.42
   6   8  -8    0.91    0.37
   6  -8  -8    1.48    0.44
  -6   8   7    0.62    0.30
   6   8  -7    0.82    0.38
   6   8  -7    0.38    0.33
  -6  -8   7    0.64    0.30
   6  -8  -7    0.75    0.31
  -6   8   6    6.73    0.44
   6   8  -6    6.76    0.53
   6   8  -6    7.06    0.51
   6  -8  -6    7.42    0.51
   6  -8  -6    6.93    0.49
  -6  -8   6    6.06    0.54
  -6   8   5    4.96    0.32
   6   8  -5    5.35    0.45
   6  -8  -5    5.36    0.41
   6  -8  -5    5.03    0.37
  -6  -8   5    5.29    0.37
   6   8  -4   13.14    0.59
   6   8  -4   13.29    0.60
   6   8  -4   12.91    0.53
   6  -8  -4   12.82    0.51
  -6  -8   4   14.16    0.48
   6  -8  -4   13.84    0.51
  -6  -8   4   13.92    0.49
   6   8  -3    0.29    0.13
   6   8  -3    0.31    0.17
  -6  -8   3    0.36    0.11
   6  -8  -3    0.29    0.13
   6  -8  -3    0.28    0.13
  -6  -8   3    0.36    0.10
   6   8  -2   44.26    1.13
   6   8  -2   43.19    1.01
   6  -8  -2   44.02    0.96
  -6  -8   2   43.09    0.89
   6  -8  -2   43.96    0.97
  -6  -8   2   43.90    0.89
   6   8  -1    4.01    0.30
   6   8  -1    3.91    0.27
   6   8  -1    4.43    0.26
   6  -8  -1    4.34    0.20
  -6  -8   1    4.04    0.15
  -6  -8   1    4.14    0.15
   6  -8  -1    4.39    0.23
   6   8   0    5.14    0.35
   6   8   0    5.16    0.31
  -6   8   0    5.16    0.27
   6  -8   0    4.64    0.27
  -6  -8   0    5.46    0.40
   6  -8   0    4.79    0.23
   6  -8   0    4.52    0.17
   6   8   1   38.81    1.01
   6   8   1   38.25    0.96
   6   8   1   33.20    1.15
  -6   8  -1   35.57    1.02
   6  -8   1   37.70    0.94
   6  -8   1   37.61    0.86
  -6   8  -2   16.97    0.63
   6   8   2   17.28    0.62
   6   8   2   17.03    0.68
   6   8   2   15.86    0.63
  -6  -8  -2   15.91    0.70
   6  -8   2   15.43    0.62
   6  -8   2   16.61    0.55
   6   8   3    1.03    0.28
   6   8   3    1.33    0.27
   6   8   3    0.52    0.25
   6  -8   3    0.60    0.23
  -6  -8  -3    1.19    0.15
  -6  -8  -3    0.76    0.11
   6  -8   3    0.89    0.28
  -6  -8  -3    1.01    0.31
   6   8   4   20.11    0.81
   6   8   4   18.16    0.83
   6   8   4   18.76    0.86
   6  -8   4   19.33    0.78
   6  -8   4   19.38    0.88
  -6  -8  -4   18.85    0.48
  -6  -8  -4   18.76    0.49
   6   8   5    0.69    0.37
   6  -8   5   -0.09    0.41
   6   9  -8   -0.10    0.39
  -6   9   8   -0.45    0.47
   6  -9  -8    0.49    0.39
   6   9  -7    1.53    0.51
  -6   9   7    1.35    0.33
   6   9  -7    1.20    0.37
  -6  -9   7    1.31    0.36
   6  -9  -7    1.89    0.38
   6   9  -6    3.75    0.48
  -6   9   6    4.10    0.41
   6   9  -6    4.02    0.46
   6  -9  -6    3.78    0.44
   6  -9  -6    3.77    0.45
  -6  -9   6    3.74    0.44
  -6   9   5   10.64    0.44
   6   9  -5   11.62    0.61
   6   9  -5   11.85    0.56
  -6  -9   5   11.37    0.51
   6  -9  -5   10.65    0.52
   6  -9  -5   10.55    0.52
   6   9  -4   14.44    0.75
   6   9  -4   14.00    0.56
  -6  -9   4   13.73    0.49
   6  -9  -4   14.53    0.53
   6  -9  -4   13.58    0.53
  -6  -9   4   13.95    0.51
   6   9  -3   17.24    0.66
   6   9  -3   16.67    0.57
  -6  -9   3   17.00    0.51
  -6  -9   3   16.23    0.50
   6  -9  -3   17.32    0.54
   6  -9  -3   17.43    0.54
   6   9  -2    5.96    0.39
   6   9  -2    6.07    0.32
  -6  -9   2    5.89    0.25
   6  -9  -2    6.19    0.29
   6  -9  -2    5.88    0.27
  -6  -9   2    5.54    0.25
   6   9  -1    4.37    0.29
   6   9  -1    4.55    0.35
   6   9  -1    4.45    0.31
   6  -9  -1    4.72    0.21
   6  -9  -1    4.35    0.25
  -6  -9   1    4.62    0.20
   6  -9  -1    4.43    0.21
  -6  -9   1    4.60    0.20
   6   9   0   31.33    0.90
   6   9   0   32.38    0.85
  -6   9   0   32.39    0.77
   6  -9   0   30.82    0.74
  -6  -9   0   34.42    1.09
  -6  -9   0   32.05    0.66
   6  -9   0   30.01    0.63
   6  -9   0   32.45    0.79
  -6  -9   0   33.11    0.66
   6  -9   0   31.97    0.61
   6   9   1   50.35    1.26
   6   9   1   51.84    1.31
   6   9   1   50.65    1.21
   6  -9   1   50.29    1.19
  -6  -9  -1   50.35    0.98
  -6  -9  -1   51.47    1.34
   6  -9   1   51.11    1.12
  -6  -9  -1   50.43    0.97
   6   9   2    7.27    0.49
   6   9   2    7.01    0.45
  -6   9  -2    6.99    0.44
   6   9   2    6.89    0.45
  -6  -9  -2    6.91    0.25
  -6  -9  -2    7.12    0.26
   6  -9   2    6.61    0.56
   6  -9   2    7.29    0.46
   6   9   3    3.61    0.46
   6   9   3    4.24    0.47
   6   9   3    4.15    0.45
  -6  -9  -3    3.29    0.24
  -6  -9  -3    3.82    0.47
   6  -9   3    3.44    0.39
  -6  -9  -3    3.32    0.24
   6  -9   3    3.11    0.34
   6   9   4    3.39    0.46
   6   9   4    4.00    0.44
   6   9   4    3.64    0.48
   6  -9   4    4.79    0.47
  -6  -9  -4    3.70    0.30
   6  -9   4    3.53    0.48
   6 -10  -8    5.92    0.74
   6  10  -7    0.43    0.34
  -6 -10   7    0.43    0.37
   6 -10  -7   -0.13    0.33
   6  10  -6    0.42    0.30
  -6  10   6    0.56    0.24
   6  10  -6    0.41    0.27
   6 -10  -6    0.33    0.26
   6 -10  -6    0.88    0.26
  -6 -10   6    1.00    0.29
  -6  10   5    1.04    0.20
   6  10  -5    1.29    0.27
   6  10  -5    1.02    0.28
   6  10  -5    0.97    0.29
   6 -10  -5    1.17    0.24
   6 -10  -5    0.55    0.21
  -6 -10   5    0.99    0.23
   6  10  -4   21.81    0.73
   6  10  -4   23.08    0.82
   6  10  -4   22.11    0.82
  -6 -10   4   22.09    0.68
   6 -10  -4   21.92    0.69
   6 -10  -4   22.08    0.70
   6  10  -3   19.20    0.73
   6  10  -3   20.34    0.66
   6 -10  -3   19.86    0.61
  -6 -10   3   19.81    0.58
  -6 -10   3   20.26    0.59
   6 -10  -3   19.53    0.59
   6  10  -2    1.62    0.20
   6  10  -2    1.58    0.25
   6 -10  -2    1.54    0.18
  -6 -10   2    1.61    0.18
   6 -10  -2    1.67    0.21
  -6 -10   2    1.49    0.17
   6  10  -1    1.78    0.22
   6  10  -1    2.38    0.28
   6  10  -1    2.56    0.32
  -6 -10   1    2.09    0.19
   6 -10  -1    2.33    0.17
   6 -10  -1    2.27    0.22
  -6 -10   1    2.04    0.18
   6 -10  -1    2.00    0.15
   6  10   0   55.08    1.71
  -6  10   0   62.95    1.31
   6  10   0   65.10    1.43
  -6 -10   0   63.77    1.55
  -6 -10   0   63.14    1.24
   6 -10   0   63.89    1.34
  -6 -10   0   63.60    1.23
   6 -10   0   63.49    1.31
   6  10   1   10.84    0.53
   6  10   1   10.60    0.49
   6  10   1    9.40    0.52
  -6  10  -1    9.17    0.50
   6 -10   1   10.37    0.46
  -6 -10  -1   10.14    0.33
  -6 -10  -1   10.43    0.32
  -6 -10  -1    9.06    0.57
   6 -10   1   10.24    0.42
   6  10   2    5.94    0.45
  -6  10  -2    5.42    0.40
   6  10   2    5.68    0.47
   6 -10   2    5.52    0.44
   6 -10   2    5.16    0.37
  -6 -10  -2    5.29    0.27
  -6 -10  -2    5.60    0.26
   6  10   3    4.12    0.48
   6  10   3    2.76    0.39
   6  10   3    4.11    0.44
  -6 -10  -3    2.89    0.45
  -6 -10  -3    3.48    0.26
  -6 -10  -3    3.67    0.28
   6 -10   3    3.66    0.42
   6  10   4    5.82    0.59
   6  10   4    5.91    0.64
   6 -10   4    7.50    0.62
  -6 -10  -4    7.12    0.40
   6 -10   4    6.93    0.68
   6  11  -7    6.10    0.64
   6 -11  -7    5.14    0.61
  -6 -11   7    5.83    0.67
   6  11  -6    0.26    0.30
  -6  11   6    1.56    0.29
   6  11  -6    1.43    0.34
   6 -11  -6    1.38    0.29
   6 -11  -6    1.01    0.33
   6  11  -5   18.39    0.73
   6  11  -5   18.57    0.79
   6  11  -5   17.71    0.79
  -6  11   5   17.12    0.60
  -6 -11   5   17.16    0.67
   6 -11  -5   17.07    0.68
   6 -11  -5   17.12    0.67
  -6 -11   5   18.15    0.69
   6  11  -4    0.01    0.19
   6  11  -4   -0.09    0.19
   6  11  -4    0.05    0.24
  -6 -11   4   -0.14    0.16
  -6 -11   4    0.32    0.18
   6 -11  -4    0.18    0.17
   6 -11  -4    0.23    0.18
   6  11  -3    5.53    0.37
   6  11  -3    6.18    0.44
  -6 -11   3    6.09    0.34
  -6 -11   3    6.28    0.35
   6 -11  -3    6.28    0.36
   6 -11  -3    5.97    0.33
   6  11  -2    0.63    0.18
   6 -11  -2    0.54    0.16
  -6 -11   2    0.63    0.14
   6 -11  -2    0.50    0.12
  -6 -11   2    0.60    0.15
   6  11  -1    8.23    0.47
  -6  11   1    8.10    0.27
   6  11  -1    8.20    0.40
   6 -11  -1    8.39    0.38
   6 -11  -1    8.46    0.30
  -6 -11   1    8.20    0.33
   6 -11  -1    8.50    0.26
  -6 -11   1    8.41    0.34
  -6  11   0   37.79    0.89
   6  11   0   39.82    1.04
   6  11   0   38.78    1.07
   6 -11   0   39.52    0.93
   6 -11   0   38.01    0.92
  -6 -11   0   38.77    0.86
  -6 -11   0   38.82    0.86
   6  11   1   39.29    1.08
   6  11   1   40.33    1.06
  -6  11  -1   38.67    0.96
   6  11   1   36.72    1.10
  -6 -11  -1   38.92    0.87
  -6 -11  -1   38.84    0.86
   6 -11   1   39.75    0.98
   6 -11   1   38.60    1.00
   6  11   2    0.99    0.28
   6  11   2    1.89    0.31
   6  11   2    1.70    0.28
  -6 -11  -2    1.36    0.36
   6 -11   2    1.76    0.26
   6 -11   2    1.53    0.28
  -6 -11  -2    1.47    0.19
  -6 -11  -2    1.71    0.19
   6  11   3    8.59    0.61
  -6  11  -3    9.06    0.59
   6  11   3    9.72    0.64
   6  11   3    8.85    0.59
  -6 -11  -3    9.06    0.40
  -6 -11  -3    8.90    0.41
   6 -11   3    9.19    0.62
   6 -11   3    9.70    0.57
   6  11   4    2.47    0.43
   6  11   4    2.63    0.44
   6 -11   4    4.13    0.47
   6 -11   4    2.08    0.42
  -6  12   7    1.54    0.40
   6  12  -7    1.67    0.44
   6 -12  -7    2.13    0.42
  -6  12   6    2.02    0.51
   6  12  -6    2.03    0.41
   6  12  -6    1.50    0.37
  -6 -12   6    1.02    0.39
   6 -12  -6    0.75    0.31
   6 -12  -6    1.74    0.34
   6  12  -5    0.00    0.26
   6  12  -5    0.09    0.25
   6  12  -5    0.29    0.30
  -6  12   5    0.05    0.24
   6 -12  -5   -0.14    0.23
  -6 -12   5    0.14    0.25
   6 -12  -5    0.31    0.21
   6  12  -4    0.83    0.24
   6  12  -4    1.11    0.31
   6  12  -4    1.30    0.28
   6 -12  -4    0.61    0.20
   6 -12  -4    1.10    0.22
  -6 -12   4    1.10    0.23
  -6 -12   4    0.90    0.23
   6  12  -3    7.90    0.51
   6  12  -3    9.16    0.52
  -6 -12   3    8.24    0.40
   6 -12  -3    9.00    0.39
   6 -12  -3    8.27    0.42
   6  12  -2    0.34    0.22
   6  12  -2    0.49    0.18
   6 -12  -2    0.53    0.13
   6 -12  -2    0.45    0.17
  -6 -12   2    0.21    0.15
  -6 -12   2    0.45    0.15
   6  12  -1   21.58    0.76
  -6  12   1   21.35    0.51
   6 -12  -1   21.91    0.49
   6 -12  -1   22.32    0.67
  -6 -12   1   22.28    0.62
  -6 -12   1   21.92    0.61
   6  12   0   22.44    0.77
  -6  12   0   23.03    0.62
   6  12   0   23.82    0.79
   6 -12   0   23.81    0.68
  -6 -12   0   23.10    0.63
   6 -12   0   23.17    0.66
  -6 -12   0   23.92    0.62
  -6  12  -1    1.16    0.22
   6  12   1    1.06    0.27
   6  12   1    1.21    0.25
  -6 -12  -1    0.81    0.17
   6 -12   1    1.23    0.24
  -6 -12  -1    0.89    0.18
   6 -12   1    1.20    0.23
   6  12   2   25.28    0.91
  -6  12  -2   24.27    0.81
   6  12   2   24.19    0.85
   6  12   2   24.70    0.88
  -6 -12  -2   26.65    1.01
  -6 -12  -2   24.12    0.67
   6 -12   2   25.55    0.80
  -6 -12  -2   24.49    0.68
  -6  12  -3   -0.04    0.30
   6  12   3    0.24    0.30
   6  12   3    0.02    0.35
   6  12   3    0.41    0.34
  -6 -12  -3    0.63    0.22
   6 -12   3   -0.05    0.28
  -6 -12  -3    0.23    0.20
   6 -12   3    0.74    0.30
   6  12   4    3.34    0.47
   6  12   4    2.72    0.45
   6 -12   4    2.60    0.44
   6 -12   4    2.60    0.46
   6  13  -7    4.12    0.58
   6  13  -7    3.08    0.51
  -6  13   7    3.56    0.48
   6 -13  -7    4.38    0.54
   6  13  -6    0.01    0.31
  -6  13   6   -0.45    0.28
   6  13  -6    0.05    0.32
   6 -13  -6    0.12    0.28
  -6 -13   6    0.18    0.33
   6 -13  -6   -0.19    0.29
   6  13  -5    8.58    0.58
   6  13  -5    8.89    0.68
   6  13  -5    9.76    0.65
  -6  13   5    7.92    0.48
   6 -13  -5    8.17    0.53
  -6 -13   5    8.08    0.56
  -6 -13   5    8.30    0.57
   6 -13  -5    9.56    0.56
   6  13  -4   23.72    0.93
   6  13  -4   25.57    0.92
   6  13  -4   23.91    0.84
  -6 -13   4   25.25    0.80
  -6 -13   4   24.77    0.80
   6 -13  -4   25.25    0.76
   6 -13  -4   25.86    0.82
   6  13  -3    6.38    0.43
   6  13  -3    5.55    0.46
  -6 -13   3    6.21    0.39
   6 -13  -3    6.25    0.41
  -6 -13   3    6.73    0.40
   6  13  -2    0.27    0.22
  -6 -13   2    0.15    0.20
   6 -13  -2    0.43    0.17
   6 -13  -2    0.33    0.12
  -6 -13   2    0.48    0.17
  -6  13   1    2.50    0.18
   6  13  -1    2.37    0.30
   6 -13  -1    2.00    0.14
  -6 -13   1    2.18    0.25
   6 -13  -1    2.09    0.24
  -6 -13   1    2.16    0.27
   6 -13  -1    2.62    0.30
  -6  13   0    0.48    0.14
   6  13   0    0.64    0.24
   6  13   0    0.69    0.24
   6 -13   0    0.24    0.17
   6 -13   0    0.51    0.18
   6 -13   0    0.57    0.18
  -6 -13   0    0.43    0.15
  -6 -13   0    0.61    0.18
   6  13   1   35.08    1.04
  -6  13  -1   34.90    0.91
   6  13   1   34.64    1.05
   6 -13   1   34.47    0.95
  -6 -13  -1   35.66    0.87
   6 -13   1   34.11    0.96
  -6 -13  -1   34.96    0.87
   6  13   2    1.12    0.31
   6  13   2    0.35    0.30
  -6  13  -2    0.71    0.25
   6  13   2    0.76    0.29
   6 -13   2    0.72    0.27
  -6 -13  -2    1.06    0.21
   6 -13   2    0.69    0.31
  -6 -13  -2    0.97    0.22
   6  13   3    0.37    0.32
   6  13   3    0.51    0.30
  -6  13  -3    0.13    0.31
   6 -13   3    0.49    0.32
  -6 -13  -3    0.64    0.22
   6 -13   3    0.71    0.34
   6  13   4   -0.11    0.36
   6  13   4    0.06    0.41
   6 -13   4   -0.29    0.38
   6  14  -7    0.47    0.70
  -6  14   7    0.34    0.45
   6  14  -7    0.23    0.47
   6 -14  -7    1.29    0.44
  -6  14   6    0.34    0.33
   6  14  -6    0.10    0.35
   6  14  -6   -0.42    0.33
   6 -14  -6    0.40    0.33
  -6 -14   6    0.02    0.36
  -6 -14   6   -0.14    0.35
   6  14  -5    9.06    0.65
   6  14  -5    9.42    0.62
  -6 -14   5    9.23    0.62
   6 -14  -5    9.13    0.54
   6 -14  -5    8.65    0.58
   6  14  -4    7.43    0.64
   6  14  -4    7.94    0.54
   6  14  -4    8.22    0.58
   6 -14  -4    8.77    0.51
  -6 -14   4    9.16    0.54
   6 -14  -4    8.34    0.46
  -6 -14   4    8.04    0.52
   6  14  -3    6.72    0.53
   6  14  -3    6.80    0.48
  -6 -14   3    6.86    0.44
   6 -14  -3    6.97    0.45
   6 -14  -3    6.41    0.42
  -6 -14   3    6.87    0.44
   6  14  -2    9.67    0.52
   6  14  -2    9.46    0.55
  -6 -14   2    9.19    0.44
  -6 -14   2    8.98    0.46
   6 -14  -2    9.23    0.48
   6 -14  -2    9.53    0.36
   6  14  -1    3.86    0.41
  -6  14   1    3.40    0.21
   6 -14  -1    3.68    0.35
   6 -14  -1    3.39    0.16
  -6 -14   1    2.73    0.42
   6 -14  -1    2.98    0.33
  -6 -14   1    3.08    0.30
   6  14   0   36.84    1.08
  -6  14   0   35.83    0.85
   6  14   0   36.42    1.07
  -6 -14   0   32.96    1.03
   6 -14   0   34.34    0.97
   6 -14   0   36.56    0.97
  -6 -14   0   36.33    0.90
   6  14   1    0.35    0.29
   6  14   1    0.16    0.24
  -6  14  -1    0.46    0.20
  -6 -14  -1    0.67    0.37
   6 -14   1    0.40    0.23
  -6 -14  -1    0.39    0.18
   6 -14   1    0.64    0.23
   6  14   2   -0.09    0.27
   6  14   2    0.12    0.27
  -6  14  -2    0.04    0.25
   6  14   2    0.22    0.32
  -6 -14  -2    0.10    0.23
   6 -14   2   -0.04    0.28
  -6 -14  -2    0.32    0.20
   6 -14   2    0.38    0.28
   6  14   3    2.79    0.44
  -6  14  -3    1.86    0.39
   6  14   3    2.72    0.45
   6 -14   3    1.64    0.40
   6 -14   3    2.21    0.42
  -6 -14  -3    1.66    0.29
  -6 -14  -3    2.76    0.52
  -6  15   6    0.23    0.36
   6  15  -6    1.03    0.38
   6  15  -6    0.06    0.38
  -6 -15   6    0.18    0.39
   6 -15  -6    0.42    0.34
   6  15  -5   19.85    0.89
   6  15  -5   19.44    0.84
  -6 -15   5   19.54    0.83
   6 -15  -5   18.95    0.82
   6 -15  -5   19.76    0.76
  -6 -15   5   18.92    0.83
   6  15  -4    4.03    0.49
   6  15  -4    3.96    0.46
   6  15  -4    3.25    0.51
   6 -15  -4    4.37    0.45
  -6 -15   4    4.23    0.49
  -6 -15   4    3.65    0.40
   6  15  -3    6.55    0.55
   6  15  -3    8.02    0.52
   6 -15  -3    7.18    0.50
  -6 -15   3    6.81    0.47
   6 -15  -3    7.33    0.39
  -6 -15   3    7.09    0.49
   6  15  -2    6.30    0.48
   6  15  -2    6.30    0.51
  -6 -15   2    5.33    0.40
   6 -15  -2    5.45    0.45
  -6 -15   2    5.64    0.44
   6 -15  -2    5.60    0.29
  -6  15   1   10.22    0.33
   6  15  -1   10.71    0.59
  -6 -15   1   10.99    0.49
   6 -15  -1   10.42    0.52
   6 -15  -1   10.62    0.53
  -6 -15   1   10.91    0.51
   6 -15  -1   10.20    0.28
  -6  15   0    1.31    0.19
   6  15   0    0.76    0.29
   6  15   0    0.59    0.29
  -6 -15   0    1.17    0.37
  -6 -15   0    1.12    0.22
  -6 -15   0    1.28    0.24
   6 -15   0    0.81    0.26
   6 -15   0    0.75    0.27
   6  15   1    4.34    0.49
   6  15   1    4.47    0.50
  -6  15  -1    5.09    0.41
   6 -15   1    5.01    0.44
  -6 -15  -1    4.91    0.39
   6 -15   1    5.09    0.49
  -6 -15  -1    5.11    0.43
   6  15   2    0.38    0.30
   6  15   2    0.48    0.62
  -6  15  -2   -0.07    0.26
   6  15   2    0.52    0.32
   6 -15   2    0.22    0.29
  -6 -15  -2    0.21    0.22
   6 -15   2    0.25    0.31
  -6 -15  -2    0.20    0.25
  -6  15  -3    2.74    0.44
   6  15   3    2.86    0.45
   6  15   3    5.31    0.63
   6 -15   3    2.95    0.47
   6 -15   3    3.06    0.46
  -6 -15  -3    3.09    0.36
   6  16  -6    1.52    0.45
   6  16  -6    1.71    0.48
  -6 -16   6    1.17    0.48
   6 -16  -6    1.69    0.42
   6  16  -5    0.61    0.35
   6  16  -5    1.12    0.39
   6 -16  -5    0.06    0.28
   6 -16  -5   -0.21    0.28
  -6 -16   5   -0.21    0.36
  -6 -16   5    0.89    0.37
   6  16  -4   24.30    0.94
   6  16  -4   26.44    0.99
  -6 -16   4   27.02    0.93
   6 -16  -4   25.56    0.91
   6 -16  -4   26.65    0.83
   6  16  -3    0.34    0.28
   6  16  -3    0.42    0.29
   6 -16  -3    0.00    0.17
  -6 -16   3   -0.28    0.25
   6 -16  -3   -0.09    0.23
  -6 -16   3    0.13    0.26
   6  16  -2   19.47    0.81
   6  16  -2   19.11    0.76
  -6 -16   2   20.54    0.71
   6 -16  -2   19.24    0.55
  -6 -16   2   20.47    0.73
   6 -16  -2   20.30    0.74
  -6  16   1    0.80    0.13
   6  16  -1    1.16    0.32
  -6 -16   1    1.16    0.23
   6 -16  -1    0.39    0.24
   6 -16  -1    1.18    0.29
  -6 -16   1    1.67    0.28
  -6  16   0    5.41    0.35
   6  16   0    5.61    0.49
   6  16   0    4.28    0.54
  -6 -16   0    6.04    0.43
   6 -16   0    5.51    0.48
  -6 -16   0    4.53    0.43
   6 -16   0    5.58    0.49
   6  16   1    4.85    0.55
   6  16   1    5.79    0.61
  -6  16  -1    4.69    0.44
  -6 -16  -1    5.85    0.44
   6 -16   1    4.91    0.53
   6 -16   1    4.96    0.51
  -6 -16  -1    6.81    0.50
   6  16   2    2.59    0.44
   6  16   2    2.98    0.45
   6 -16   2    3.55    0.45
  -6 -16  -2    3.89    0.40
   6 -16   2    3.34    0.45
  -6 -16  -2    3.53    0.44
   6  16   3    6.82    0.75
   6 -16   3    7.77    0.79
  -6 -16  -3    7.70    0.71
   6  17  -6    0.47    0.45
   6 -17  -6    0.27    0.40
  -6 -17   6    0.55    0.46
   6  17  -5    7.06    0.69
   6  17  -5    7.01    0.74
   6 -17  -5    5.80    0.59
  -6 -17   5    7.12    0.69
   6 -17  -5    5.79    0.63
   6  17  -4    3.95    0.49
   6  17  -4    5.32    0.58
  -6 -17   4    4.33    0.48
   6 -17  -4    4.56    0.50
   6 -17  -4    4.86    0.45
  -6 -17   4    6.39    0.60
   6  17  -3   42.39    1.25
   6  17  -3   42.61    1.28
  -6 -17   3   43.05    1.20
   6 -17  -3   41.68    1.21
   6 -17  -3   43.52    1.05
   6  17  -2    3.65    0.42
  -6 -17   2    5.00    0.46
  -6 -17   2    5.14    0.50
   6 -17  -2    4.74    0.31
   6 -17  -2    5.23    0.50
   6  17  -1    9.27    0.61
  -6  17   1    9.32    0.33
   6 -17  -1    9.24    0.57
   6 -17  -1    7.96    0.59
  -6 -17   1    9.15    0.69
  -6 -17   1    9.93    0.52
   6  17   0    2.51    0.37
  -6  17   0    2.30    0.26
  -6 -17   0    2.37    0.32
   6 -17   0    2.68    0.36
   6 -17   0    2.18    0.37
   6  17   1   -0.41    0.28
  -6  17  -1   -0.36    0.24
   6 -17   1   -0.32    0.32
  -6 -17  -1    0.60    0.26
   6 -17   1    0.16    0.30
   6  17   2    3.54    0.50
   6  17   2    3.19    0.52
   6 -17   2    2.41    0.46
   6 -17   2    4.08    0.50
  -6 -17  -2    3.68    0.43
   6  18  -5    0.52    0.40
   6  18  -5    1.13    0.46
  -6 -18   5    0.17    0.40
   6 -18  -5    0.02    0.39
   6 -18  -5    0.43    0.34
   6  18  -4    2.98    0.44
   6  18  -4    2.54    0.43
   6 -18  -4    2.95    0.44
  -6 -18   4    2.99    0.44
  -6 -18   4    2.70    0.44
   6 -18  -4    2.96    0.36
   6  18  -3    3.79    0.48
   6  18  -3    4.12    0.48
   6 -18  -3    4.16    0.47
  -6 -18   3    4.54    0.57
  -6 -18   3    3.90    0.45
   6 -18  -3    3.10    0.39
   6  18  -2   10.83    0.70
   6 -18  -2   11.69    0.66
  -6 -18   2   10.96    0.62
   6 -18  -2   10.40    0.66
   6 -18  -2   10.42    0.43
   6  18  -1    0.19    0.32
  -6  18   1    0.14    0.14
  -6 -18   1   -0.08    0.30
   6 -18  -1    0.15    0.29
  -6 -18   1   -0.18    0.26
   6 -18  -1   -0.08    0.30
  -6  18   0   13.28    0.54
   6  18   0   12.66    0.74
   6 -18   0   12.94    0.70
   6 -18   0   11.91    0.69
  -6 -18   0   12.71    0.69
  -6 -18   0   12.58    0.64
   6  18   1   -0.70    0.32
  -6  18  -1    0.11    0.29
   6 -18   1   -0.52    0.35
  -6 -18  -1    0.08    0.29
   6 -18   1    0.14    0.33
  -6 -18  -1    0.88    0.33
  -6  18  -2    3.94    0.48
   6  18   2    3.40    0.51
  -6 -18  -2    4.54    0.46
   6  19  -4    2.19    0.46
   6  19  -4    1.66    0.45
   6 -19  -4    2.23    0.35
  -6 -19   4    1.82    0.45
   6 -19  -4    2.38    0.44
   6  19  -3    5.48    0.66
   6  19  -3    5.17    0.61
  -6 -19   3    6.17    0.64
  -6 -19   3    6.34    0.69
   6 -19  -3    6.56    0.59
   6 -19  -3    5.66    0.46
   6  19  -2    2.69    0.43
  -6 -19   2    2.75    0.43
   6 -19  -2    1.86    0.38
   6 -19  -2    2.98    0.43
   6 -19  -2    2.51    0.25
  -6 -19   2    2.71    0.38
   6  19  -1    4.57    0.51
   6 -19  -1    4.55    0.49
   6 -19  -1    3.16    0.43
  -6 -19   1    3.94    0.42
   6  19   0   -0.67    0.31
  -6 -19   0   -0.23    0.32
   6 -19   0    0.32    0.35
   6 -19   0    0.78    0.38
   6  19   1    4.21    0.53
  -6 -19  -1    4.74    0.46
   6 -19   1    4.89    0.62
   6  20  -4    2.32    0.50
  -6 -20   4    2.09    0.50
   6 -20  -4    2.92    0.49
   6 -20  -4    2.71    0.53
   6  20  -3    8.79    0.77
   6 -20  -3    9.52    0.70
  -6 -20   3   11.25    0.76
   6  20  -2    8.53    0.73
   6 -20  -2    7.94    0.66
  -6 -20   2    7.18    0.72
  -6 -20   2    9.51    0.68
   6  20  -1    1.39    0.43
  -6 -20   1    2.27    0.40
  -6 -20   1    1.62    0.42
   6 -20  -1    1.56    0.41
   6  20   0   10.26    0.80
  -6 -20   0    9.39    0.68
  -6 -20   0    9.37    0.74
   6 -20   0   11.12    0.74
   6  21  -2    2.50    0.52
  -6 -21   2    2.74    0.46
   6 -21  -2    2.72    0.47
   6  21  -1    6.70    0.75
   6 -21  -1    5.64    0.68
  -6 -21   1    5.55    0.67
   7   0  -8   15.80    0.69
   7   0  -8   14.02    0.79
   7   0  -7    0.45    0.28
  -7   0   7   -0.25    0.22
   7   0  -7    0.11    0.20
   7   0  -6   60.36    1.33
  -7   0   6   58.98    1.27
[truncated: 99,183 more chars]
